# Supplementary material for: The ApWRKY26/ApERF4-ApMYB2 module regulates anthocyanin accumulation for the seasonal leaf color transition in Acer palmatum
Source: Hortic Res. 2025 Sep 24;13(1):uhaf257. doi: 10.1093/hr/uhaf257 (PMC12860562; doi:10.1093/hr/uhaf257)
Supplement: Web_Material_uhaf257 [file web_material_uhaf257.zip]

Archive with 23 entries (23 files):
- Extended Data Fig. 1 0715 lzw.tif
- Extended Data Fig. 2.tif
- Extended Data Fig. 3 lzw.tif
- Extended Data Fig. 4 lzw.tif
- Extended Data Fig. 5 lzw.tif
- Extended Data Fig. 6 0715 lzw.tif
- Extended Data Fig. 7 0715 lzw.tif
- Extended Data Fig. 8 0715 lzw.tif
- Extended Data Fig. 9 0715 lzw.tif
- Extended Data Fig. 10 0715 lzw.tif
- Extended Data Fig. 11 0715 lzw.tif
- Supplementary Table 1.xlsx
- Supplementary Table 2.xlsx
- Supplementary Table 3.xlsx
- Supplementary Table 4.xlsx
- Supplementary Table 5.xlsx
- Supplementary Table 6.xlsx
- Supplementary Table 7.xlsx
- Supplementary Table 8.xlsx
- Supplementary Table 9.xlsx
- Supplementary Table 10.xlsx
- Supplementary Table 11.xlsx
- Supplementary Table 12 0715.xlsx
