# Supplementary material for: The ApWRKY26/ApERF4-ApMYB2 module regulates anthocyanin accumulation for the seasonal leaf color transition in Acer palmatum
Source: Hortic Res. 2025 Sep 24;13(1):uhaf257. doi: 10.1093/hr/uhaf257 (PMC12860562; doi:10.1093/hr/uhaf257)
Supplement: Web_Material_uhaf257 [file web_material_uhaf257.zip › Supplementary Table 1.xlsx]

## Sheet: Table S1
Supplementary Table 1 | Results of quantitative analysis of anthocyanins (μg/g) in leaves of A. palmatum during spring, summer and autumn seasons by LC-MS/MS.
Compounds	Class	SPS1	SPS2	SPS3	SUS1	SUS2	SUS3	AUS1	AUS2	AUS3	VIP	Pvalue	FDR	Type
Cyanidin-3-O-rutinoside-glucoside	Cyanidin	0.057355	0.0703129	0.0361068	0	0	0.00925443	0.0289658	0	0	0.201788	0.00856465	0.0143293	insig
Cyanidin-3-O-glucoside-5-O-galactoside	Cyanidin	0.0333269	0.0421414	0.0446875	0.0129309	0.0141501	0.0130491	0	0	0	0.478242	2.20605e-05	0.000213252	insig
Cyanidin-3-[6''-(acetyl)xylosyl]-xyloside	Cyanidin	0.153666	0.289067	0.147555	0	0	0	0.0494476	0.0441009	0.0399032	0.347422	0.00469133	0.00887274	insig
Cyanidin-rutinoside-rhamnoside	Cyanidin	0.0667862	0.0880212	0.0615909	0.0338284	0.0325394	0.0338897	0.0432105	0.0167416	0.0156702	0.163961	0.00678701	0.0123015	insig
Cyanidin-3-O-rutinoside	Cyanidin	19.4765	20.7764	17.7222	0.0432728	0.0604382	0.0955192	11.116	2.5625	2.04053	0.408166	0.000653264	0.00202979	insig
Cyanidin-3-xylosyl-galactoside	Cyanidin	0.158827	0.216748	0.253435	0	0	0	0	0	0	0.0101706	0.00011916	0.000575941	insig
Cyanidin-3-O-arabinosidase-glucoside	Cyanidin	0.0572905	0.0687665	0.0913002	0	0	0	0	0	0	0.00232134	0.000157029	0.000719028	insig
Cyanidin-glucosideglucuronide	Cyanidin	0.015134	0.0124302	0.0152249	0	0	0	0	0	0	0.0135344	1.83532e-06	3.59904e-05	insig
Cyanidin-3-gentiobioside	Cyanidin	0	0	0	0.0109447	0	0	0	0	0	0.66299	0.421875	0.431801	insig
Cyanidin-3-[6''-(rhamnosyl)glucoside]	Cyanidin	22.3334	35.5809	30.6127	1.853	3.30594	3.23009	30.4264	6.43034	6.30739	0.614545	0.0289142	0.0412383	insig
Cyanidin-3-O-(hydroxyferuloyl)sophoroside-5-O-glucoside	Cyanidin	0.00860596	0.00889816	0.00839477	0	0	0	0.0232955	0.0115253	0	1.12129	0.170513	0.195193	insig
Cyanidin-3-O-(6-O-malonyl-beta-D-glucoside)	Cyanidin	1.33084	2.17522	1.23343	0.0386085	0.0238079	0.0376008	21.4755	10.4281	8.37437	1.27153	0.0132488	0.021748	sig
Cyanidin-3-O-(acetyl)galactoside	Cyanidin	0	0	0.0146161	0	0	0	0.0281547	0.0333588	0.0220577	1.36291	0.00243398	0.00557253	sig
Cyanidin-3-O-sambubioside-5-O-glucoside	Cyanidin	0	0	0	0	0	0	0.24917	0.340577	0.1707	1.32206	0.00103409	0.00291051	sig
Cyanidin-3,5-O-Digalactoside	Cyanidin	0	0	0	0	0	0	0.319792	0.72717	0.347921	1.24948	0.00720914	0.0125439	sig
Cyanidin-3-O-arabinoside	Cyanidin	0.493432	0.666524	0.454889	0	0	0	0.940236	0.780904	0.481164	1.45161	0.00240224	0.00557253	sig
Cyanidin-3-O-sambubioside	Cyanidin	4.70899	5.52103	4.29918	0.00635091	0	0.0105235	12.207	11.3033	9.63588	1.5296	1.09541e-05	0.000119126	sig
Cyanidin-3-O-xyloside	Cyanidin	8.85586	9.90913	8.23946	0.0175117	0.0173789	0.0239202	14.1463	17.5479	10.6265	1.5103	0.000452616	0.00151452	sig
Cyanidin-3-O-rutinoside-diglucoside	Cyanidin	0.00952075	0	0	0	0	0	0.0123844	0.0109549	0.0100845	1.25429	0.0141796	0.0224295	sig
Cyanidin-3-O-(hydroxybenzoyl)glucoside	Cyanidin	0	0	0	0.0107717	0.00982749	0.0122962	0	0	0	1.30657	2.06842e-06	3.59904e-05	sig
Cyanidin-3-O-galactoside	Cyanidin	32.5268	45.0885	42.1954	0.128474	0.123662	0.190904	51.4256	25.6743	14.2782	1.05138	0.0135326	0.0218026	sig
Cyanidin-3,5-O-diglucoside	Cyanidin	3.08505	2.8485	3.94046	0	0	0	307.201	574.694	287.609	1.28856	0.00310055	0.00657921	sig
Cyanidin-3-O-glucoside	Cyanidin	548.031	618.099	543.008	1.02275	1.19913	2.81415	800.197	770.116	660.132	1.46887	3.86537e-06	5.60479e-05	sig
Cyanidin-3-O-sophoroside	Cyanidin	1.26471	1.55176	0.973402	0	0	0	1.31452	0.983909	0.795007	1.15491	0.00103708	0.00291051	sig
Delphinidin-3-O-galactoside	Delphinidin	0	0	0	0	0	0.193571	0	0	0	0.682701	0.421875	0.431801	insig
Delphinidin-3-O-5-O-(6-O-coumaroyl)-diglucoside	Delphinidin	0	0	0	0.135039	0.0817739	0.122221	0.195845	0.22333	0.230624	0.695287	2.84946e-05	0.000247903	insig
Delphinidin-3-O-(6''-O-galloy)glucoside	Delphinidin	0	0.0319903	0.0385851	0	0.0275242	0	0	0.0417635	0.0342798	0.597976	0.578038	0.578038	insig
Delphinidin-3-O-acetyl-glucoside-glucoside	Delphinidin	0	0	0	0	0.017132	0.0165902	0.022412	0	0.0193462	0.0900469	0.212869	0.23743	insig
Delphinidin-3-O-(coumaroyl)sophoroside-5-O-glucoside	Delphinidin	0.0374599	0.0314787	0.0310298	0	0	0	0.0352941	0	0	0.469386	0.0369886	0.0502814	insig
Delphinidin-3-O-glucuronide	Delphinidin	0	0	0	0	0	0	0.021608	0	0	0.729191	0.421875	0.431801	insig
Delphinidin-3-(6''-O-coumaroyl)rutinoside-5-O-glucoside	Delphinidin	0	0	0	0	0	0.0192341	0	0	0	0.682701	0.421875	0.431801	insig
Delphinidin-coumaroyl-Sophorotriose	Delphinidin	0.126269	0.0774967	0.0706054	0.0358834	0.0633093	0.0543885	0.0357492	0	0	0.654197	0.014763	0.0229354	insig
Delphinidin-3,5,7-Triglucoside	Delphinidin	0	0	0	0.0271038	0.0276558	0.0250976	0.0337268	0.041203	0.0329496	0.404104	9.47808e-06	0.000117799	insig
Delphinidin-3-O-(6''-O-coumaroyl)rhamnoside-5-O-galactoside	Delphinidin	0.162342	0.227863	0.107595	0.0360423	0.0288394	0.0295369	0.13687	0.0368914	0.0255748	0.387147	0.0379857	0.0508425	insig
Delphinidin-rhamnoside-rhamnoside-rutinoside	Delphinidin	0.0663578	0.0604987	0.0788356	0.0257477	0.0290624	0.0333994	0.0278142	0.0202695	0.0201476	0.203743	0.000239353	0.00094653	insig
Delphinidin-3-O-(6''-O-coumaroyl)rhamnoside-5-O-glucoside	Delphinidin	6.75804	4.27786	4.75521	2.25129	2.17851	2.99978	1.92688	1.08582	1.19686	0.409352	0.00356231	0.00737906	insig
Delphinidin-3-O-(6''-O-caffeoyl)glucoside	Delphinidin	0.0446349	0.0411977	0.0429676	0.032638	0.0328901	0.0270283	0.260912	0.116702	0.0740927	1.13243	0.0763179	0.0935163	insig
Delphinidin-5-O-rhamnoside	Delphinidin	0.087914	0.0947031	0.0983956	0.0645601	0.0928727	0.0912771	0.262198	0.100682	0.0758196	0.805179	0.427564	0.432536	insig
Delphinidin-3-O-rutinoside-5-O-glucoside	Delphinidin	0.0657913	0.100366	0.0994068	0.187515	0.220081	0.24746	0.239088	0.0931283	0.086004	0.637896	0.066623	0.0828029	insig
Delphinidin-feruloyl-coumaroyl-acetyl-rhamnoside-rutinoside	Delphinidin	0.0264264	0.0199805	0.0323332	0.0167213	0.017127	0.0200852	0.0218237	0	0.0149164	0.522211	0.146842	0.170336	insig
Delphinidin-3-O-(6-O-acetyl)-glucoside	Delphinidin	0.0536733	0.0550994	0.0509091	0	0.040922	0.0528631	0.0467678	0.0499549	0.0488619	0.663329	0.286247	0.315234	insig
Delphinidin-3,5-O-diglucoside	Delphinidin	0	0	0	0	0	0	0.028323	0.0293632	0.0265527	1.32295	1.66689e-08	7.25099e-07	sig
Delphinidin-3-O-rutinoside	Delphinidin	0	0	0	0.0841163	0.108049	0.130556	0	0	0	1.28351	8.83049e-05	0.000512168	sig
Delphinidin-3-O-(6-O-malonyl)-glucoside-3'-glucoside	Delphinidin	0	0	0	0	0	0.0278741	0.0586047	0.0370475	0.0370727	1.0254	0.00826393	0.0140973	sig
Delphinidin-3-O-(6''-O-tartaryl)glucoside	Delphinidin	4.89414	3.50592	3.98318	1.09025	1.11993	1.65786	24.3234	15.9108	12.4177	1.36359	0.00298172	0.00648524	sig
Delphinidin-3-O-glucoside	Delphinidin	4.91338	7.76284	7.24966	0.987709	0.869703	0.974749	4.54195	9.31216	6.79546	1.24783	0.00697257	0.0123799	sig
Delphinidin-3-O-(6''-O-acetyl)galactoside	Delphinidin	0.197144	0.327522	0.187604	0.0555587	0.0573432	0.0576716	1.31553	0.824818	0.66964	1.38075	0.00380062	0.00754288	sig
Quercetin-3-O-glucoside	flavonoid	438.151	531.472	527.662	230.265	251.949	202.454	917.195	786.11	648.771	1.51347	0.000605819	0.00195208	sig
Naringenin	flavonoid	0.630608	0.572004	0.566757	0.0206224	0.0269069	0.0275986	0.898732	0.551129	0.392393	1.27802	0.00492782	0.00912171	sig
Malvidin-3-O-xyloside	Malvidin	0.0236072	0.0205171	0	0	0	0	0	0.0289898	0.0278289	0.877896	0.209731	0.236969	insig
Malvidin-3-O-(6''-O-feruloyl)galactoside	Malvidin	0.0220153	0.0199181	0.0230652	0.0218729	0.0232566	0.0187102	0.0203076	0	0	0.951538	0.0650036	0.0819611	insig
Malvidin-3-O-sambubioside-5-O-glucoside	Malvidin	0.0281334	0.0285395	0.0302539	0	0	0	0	0	0	0.00119403	3.41936e-09	2.97484e-07	insig
Malvidin-3-O-rhamnoside	Malvidin	0	0.0273371	0.028238	0	0	0	0	0	0	0.055504	0.0788236	0.0943521	insig
Malvidin-3-O-5-O-(6-O-coumaroyl)-diglucoside	Malvidin	0	0	0	0	0	0	0	0.0181371	0.0169647	0.944642	0.079169	0.0943521	insig
Malvidin-3-O-arabinoside	Malvidin	0	0	0.0252736	0.0537276	0.0486493	0.0519996	0.0394374	0.0431155	0.0371211	0.358943	0.00236512	0.00557253	insig
Malvidin-3-O-sambubioside	Malvidin	0.0324994	0.0258152	0.0263716	0.033979	0.0433824	0.0530928	0	0	0	1.45305	0.000302652	0.00105323	sig
Malvidin-3-O-(6-O-malonyl-beta-D-glucoside)	Malvidin	0	0.020772	0.0179667	0	0	0	0.0337594	0.0481521	0.044818	1.41167	0.00154567	0.0039551	sig
Pelargonidin-3-O-coumaroyl-5-O-galactoside	Pelargonidin	0	0	0.101097	0	0	0	0	0	0	0.0229933	0.421875	0.431801	insig
Pelargonidin-3-O-(6-O-p-coumaroyl)-glucoside	Pelargonidin	0.0390081	0.0498623	0.0331893	0.00796097	0	0	0.0583495	0.0800055	0.0705864	1.48278	0.000200773	0.000870056	sig
Pelargonidin-xylosyl-diglucoside	Pelargonidin	0	0	0	0	0	0	0.0144836	0.0104287	0.00982841	1.30551	9.50288e-05	0.000516719	sig
Pelargonidin-3-O-rhamnoside-5-O-glucoside	Pelargonidin	0.0119491	0.00905492	0.0115833	0.101563	0.136996	0.145482	0.355412	0.80803	0.601016	1.06392	0.00384315	0.00754288	sig
Pelargonidin-3-O-glucoside	Pelargonidin	7.3545	9.1506	7.80783	0.359771	0.0996147	0.113983	7.74164	14.8068	5.40506	1.32336	0.0160433	0.0244872	sig
Pelargonidin-3,5-O-diglucoside	Pelargonidin	0.0254829	0.0307287	0.0443332	0	0	0	0.85113	2.12634	0.605145	1.20861	0.0342192	0.0480172	sig
Peonidin-3-O-sophoroside	Peonidin	0	0	0	0.0277175	0.044898	0.0366945	0.0411531	0.0685474	0.062492	0.515477	0.000997396	0.00291051	insig
Peonidin-3-O-(caffeoyl)rhamnoside	Peonidin	0.137496	0.36549	0.26233	0.0144009	0.014854	0.0175131	0.467301	0.190933	0.173827	1.1579	0.0586995	0.0751008	insig
Peonidin-3-O-galactoside	Peonidin	0.287868	0.325348	0.298579	0	0	0	0	0	0	0.00656792	6.48848e-08	1.88166e-06	insig
Peonidin-3-O-xyloside	Peonidin	0.0269634	0	0	0.0462796	0.0507636	0.0514631	0	0.0339998	0.0223565	0.955253	0.0245128	0.0355435	insig
Peonidin-3-O-(6-O-p-coumaroyl)-galactoside	Peonidin	0.052752	0.0845171	0.0493875	0	0	0	0.0225791	0.013821	0.0164186	0.427235	0.00147103	0.00387817	insig
Peonidin-3-O-(acetyl)(malonyl)galactoside	Peonidin	0.0103062	0.0103293	0.0114201	0.0511623	0.0721141	0.0754288	0.150606	0.226018	0.19935	0.996525	0.000210014	0.000870056	insig
Peonidin-3,5-diglucoside	Peonidin	0	0	0	0	0	0	0.104897	0.72374	0.455687	1.08061	0.0408776	0.0538842	sig
Peonidin-3-O-sambubioside	Peonidin	0.0284776	0.0406754	0.0211913	0	0	0	0.156616	0.150395	0.10752	1.46345	0.000115758	0.000575941	sig
Peonidin-3,5-O-diglucoside	Peonidin	0.0487958	0.0521749	0.0857147	0	0	0	8.35856	34.8136	13.7604	1.13631	0.0437822	0.0568515	sig
Peonidin-3-O-arabinoside	Peonidin	0	0.0132805	0.0131162	0	0	0	0.0206678	0.0112751	0.0129383	1.28933	0.0356443	0.0492231	sig
Peonidin-3-O-glucoside	Peonidin	2.08908	3.46197	2.91402	0	0	0	19.8051	38.4207	20.002	1.33793	0.00390149	0.00754288	sig
Petunidin-3-O-(6''-O-rhamnosyl)-galactoside	Petunidin	0.308605	0.328641	0.287499	0	0	0	0.113737	0.0252784	0.0172513	0.257894	5.80484e-05	0.000420851	insig
Petunidin-3,5-O-diglucoside	Petunidin	0	0	0	0	0	0	0.00261991	0.0117227	0.00251267	1.07663	0.103567	0.121761	insig
Petunidin-glucoside-galactoside	Petunidin	0	0	0	0	0	0	0.00677743	0.00032829	0.000243837	0.790903	0.343959	0.374056	insig
Petunidin-3-O-galactoside	Petunidin	0	0	0	0.0108301	0.0205158	0.0232139	0.099726	0.184146	0.105647	1.17876	0.00232166	0.00557253	sig
Petunidin-3-O-sophoroside	Petunidin	0	0	0	0	0	0	0.00949792	0.010942	0.00454053	1.3155	0.00273526	0.00610173	sig
Petunidin-3-O-glucoside	Petunidin	0	0	0	0.0233531	0.0217442	0.0222642	0.0720124	0.116396	0.0689304	1.07986	0.00120107	0.00326541	sig
Petunidin-3-O-rutinoside	Petunidin	0.0299945	0.0339834	0.0321439	0	0	0	0.0493971	0.0276489	0.0133002	1.18886	0.0168904	0.0253356	sig
Procyanidin A2	Procyanidin	0.227581	0.222626	0.173083	18.9081	21.1701	19.5158	15.8259	56.3232	45.7457	0.631089	0.0216195	0.0318796	insig
Procyanidin B2	Procyanidin	10.6523	11.6713	8.62529	143.954	162.777	148.826	326.898	443.732	418.571	0.9284	3.52304e-05	0.000278641	insig
Procyanidin B1	Procyanidin	3.38651	3.67811	3.10175	44.0981	51.7594	50.1301	155.51	254.337	216.771	1.09019	0.000298622	0.00105323	sig
Procyanidin B4	Procyanidin	4.00696	4.17703	3.25334	38.5389	51.5119	41.6249	226.841	334.558	298.119	1.17755	7.20827e-05	0.000447942	sig
Procyanidin B3	Procyanidin	2.99471	2.79293	2.51829	21.4506	25.8471	24.0547	147.998	218.629	188.784	1.20552	6.66466e-05	0.00044602	sig
Procyanidin C1	Procyanidin	5.62699	5.81553	3.88964	18.2386	19.5445	24.0112	126.395	206.158	191.587	1.19335	0.000266551	0.00100826	sig
