# Supplementary material for: The ApWRKY26/ApERF4-ApMYB2 module regulates anthocyanin accumulation for the seasonal leaf color transition in Acer palmatum
Source: Hortic Res. 2025 Sep 24;13(1):uhaf257. doi: 10.1093/hr/uhaf257 (PMC12860562; doi:10.1093/hr/uhaf257)
Supplement: Web_Material_uhaf257 [file web_material_uhaf257.zip › Supplementary Table 2.xlsx]

## Sheet: Sheet1
Supplementary Table 2 | Results of differentially expressed genes (DEG) in leaves of A. palmatum during spring, summer and autumn seasons by RNA-Seq.
gene_id	SPS-1	SPS-2	SPS-3	SUS-1	SUS-2	SUS-3	AUS-1	AUS-2	AUS-3
novel.9979	0.986726	0.89823	0.827434	0.644248	1	0.613274	0.136283	0.0840708	0
novel.9978	0.520401	0.45884	0.514674	0.0221904	0	0.0493916	1	0.869721	0.642806
novel.9977	0.724771	0.486239	0.535168	0	0	0.262997	1	0.941896	0.963303
novel.9975	0.0800977	0	0.00598291	0.00940171	0.127961	0.144322	0.453114	1	0.986935
novel.9954	0.0274151	0.00391645	0.0456919	1	0.399478	0.802872	0	0.0078329	0.0770235
novel.9947	0	0.00548636	0.00355872	0.36121	0.187426	0.206109	0.341192	0.650949	1
novel.9929	0.89078	1	0.763121	0.337589	0.495035	0.556028	0.129078	0	0.0468085
novel.9928	0.379725	0.417526	0.378007	0.716495	1	0.824742	0.04811	0.0584192	0
novel.9923	0.551378	0.126566	0.223058	0.829574	0.962406	1	0.165414	0	0.239348
novel.9916	0.0911577	0.425706	0.371923	0.741568	0.592981	1	0.0852325	0	0.0346399
novel.9914	0.685839	1	0.755449	0.0788375	0	0.0888979	0.507068	0.748234	0.333885
novel.9905	0.272668	0.282383	0.231218	0.84456	1	0.828368	0.0100389	0	0.151231
novel.9880	0.327511	0.582969	0.808588	0	0.0181951	0.22198	1	0.715429	0.286026
novel.9876	0.226294	0.359601	0.229971	0.00433412	0	0.00282375	1	0.00157604	0.00223273
novel.9856	0.0323741	0	0.028777	1	0.73741	0.971223	0.165468	0.241007	0.201439
novel.985	0.240984	0.111475	0	1	0.893443	0.540984	0.688525	0.27377	0.77541
novel.9835	0.0479042	0	0.131737	0.383234	0.60479	1	0.628743	0.263473	0.892216
novel.9805	0.813008	1	0.796748	0.138211	0.0243902	0.121951	0.219512	0	0.308943
novel.9800	0.264605	0	0.14433	1	0.883162	0.948454	0.879725	0.0206186	0.0687285
novel.98	0.565385	0.403846	0.628846	0.655769	0.873077	1	0	0.153846	0.232692
novel.9799	0	0.0246535	0.0121563	0.399796	0.159964	0.211429	1	0.860941	0.92763
novel.9785	0	0.0207563	0.0121249	1	0.36755	0.62947	0.141595	0.0222976	0.0910399
novel.9784	0	0	0.0704706	0.491475	1	0.358036	0.158672	0.0668334	0.0545579
novel.9767	0.119114	0	0	1	0.598338	0.789474	0.252078	0.00277008	0.34072
novel.9766	0	0.204626	0.177936	0.345196	0.505338	0.565836	0.530249	0.754448	1
novel.9760	0.760521	0.687375	0.568136	0.623246	1	0.857715	0.163327	0	0.122244
novel.976	0.0631068	0.0873786	0.169903	0.771845	0.61165	1	0	0.0533981	0.0242718
novel.9715	0	0	0	0.880682	1	0.779545	0.0318182	0.240909	0.471591
novel.9714	0	0.047696	0.0533549	0.822959	1	0.905012	0.143492	0.465238	0.521827
novel.9709	0.1081	0.0675088	0.0857783	0.147311	0	0.0735081	1	0.517002	0.560762
novel.9700	0.684325	0.991903	1	0.0236528	0.00491251	0	0.0873336	0.0564939	0.00867271
novel.9692	1	0.355159	0.605159	0.015873	0	0.109127	0.378968	0.765873	0.0853175
novel.9686	1	0.388626	0.748815	0	0.014218	0	0.00947867	0	0.00947867
novel.9685	0	0.130024	0.163121	0.8487	1	0.650118	0.449173	0.196217	0.390071
novel.9675	0.581466	0.37621	0.347441	0	0.00470263	0.0384509	0.778147	0.648963	1
novel.9672	0	0.0829421	0.028169	0.392801	1	0.621283	0.0359937	0.0312989	0.00469484
novel.967	0.881643	0.5	0.930113	0	0.0813205	0.123188	0.694203	0.826892	1
novel.9636	0.293785	0.079096	0.107345	1	0.576271	0.977401	0.299435	0	0.129944
novel.9633	1	0.238657	0.349053	0.0650232	0	0.0400143	0.131833	0.00750268	0
novel.9609	0.746282	0.623704	0.639477	0.06895	0	0.0901307	1	0.288418	0.328076
novel.96	0.298873	0.129859	0.0543662	0.788732	0.80338	1	0.154648	0.00309859	0
novel.9599	1	0.889688	0.914468	0.8745	0.803357	0.942446	0.261391	0	0.0135891
novel.959	0.552288	0.635621	0.55719	0.0114379	0.0326797	0	0.720588	1	0.754902
novel.9584	0	0	0.119565	1	0.402174	0.173913	0.141304	0.13587	0.0706522
novel.9581	0.764583	1	0.722917	0.48125	0.24375	0.479167	0	0.16875	0.28125
novel.9574	1	0.911429	0.868571	0.802857	0.398095	0.467619	0.801905	0	0.240952
novel.9561	0	0.11222	0	0.125998	0.166933	0.271565	0.383187	1	0.824681
novel.956	0.0357143	0.0428571	0	1	0.585714	0.853571	0.364286	0.217857	0.225
novel.9559	0	0.0421283	0.0530147	0.156596	0.134115	0.158078	0.842695	0.977003	1
novel.9558	0	0.11846	0.112472	0.0580324	0.0342668	0.0828113	1	0.710575	0.376566
novel.9556	0.894366	0.690141	1	0.401408	0	0.207746	0.883803	0.151408	0.0387324
novel.9552	0.276747	0.282018	0.241838	0.20684	0	0.162938	1	0.537766	0.685642
novel.9545	0.0860367	0.109309	0	0.633992	0.388575	0.495769	0.698872	1	0.956982
novel.9539	0.025641	0	0.022869	0.284361	0.038115	0.0704551	1	0.0776161	0.0545161
novel.9537	0.118211	0.0990415	0.108626	0.584665	1	0.891374	0.108626	0	0.105431
novel.953	0.525142	1	0.750795	0.165461	0.193667	0.163571	0.615108	0	0.00553072
novel.9529	0.581522	0.657609	0.274457	0.660326	0.543478	1	0.209239	0.0190217	0
novel.951	1	0.734854	0.936271	0	0	0.0904799	0.558615	0	0
novel.9479	0.00728408	0	0.0282692	1	0.772806	0.755636	0.702567	0.256157	0.609608
novel.9473	0.431707	1	0.997561	0.656098	0.868293	0.997561	0.136585	0.095122	0
novel.9470	0.158416	0.049505	0	1	0.960396	0.524752	0	0	0.0594059
novel.9463	0.399625	0.444653	0.390244	0	0.0237649	0.025641	0.779862	1	0.971857
novel.9452	0	0	0	0.278846	0.125601	0.126202	0.135817	1	0.364784
novel.942	0.0284757	0	0	1	0.356784	0.190955	0	0	0.0703518
novel.9413	0.025856	0.0817001	0	0.993388	0.554782	0.752656	0.685714	0.468595	1
novel.9406	0.765709	0.397666	0.59605	0.342011	0	0.394075	1	0.599641	0.750449
novel.9398	0	0.0448871	0.0594954	0.730146	0.499336	0.664276	0.497211	0.727756	1
novel.9396	1	0.291729	0.326316	0	0	0	0.0285714	0	0
novel.9390	0	0.0356564	0.0307942	0.0437601	0.00810373	0.0810373	0.226904	1	0.497569
novel.939	0.0443548	0.112903	0.157258	0.766129	0.810484	1	0	0.129032	0.149194
novel.9389	0	0.0757159	0.0743392	0.800385	1	0.914097	0.46283	0.318557	0.0192731
novel.9388	0.0216606	0.0758123	0	1	0.700361	0.873646	0.415162	0.429603	0.231047
novel.9387	0	0.0344828	0.062069	0.362069	1	0.962069	0	0.0344828	0
novel.9386	0.299296	0.452465	0.0880282	1	0.848592	0.705986	0	0	0
novel.9380	0.189512	0	0.168353	0.364305	0.395584	0.50414	1	0.643054	0.551058
novel.9371	0.0705189	0.310397	0.26858	0	0.101692	0.102262	0.119749	1	0.701007
novel.9369	0.156805	0.0519865	0.0564243	0.0202874	0	0.0133136	0.58115	0.384827	1
novel.9334	1	0.720519	0.801297	0.509434	0.146226	0.29717	0.25059	0.0878538	0
novel.933	0.50641	0.179487	0.413462	0	0.0448718	0.0192308	0.759615	0.717949	1
novel.9329	0.054208	0.039865	0.0489348	1	0.475638	0.636996	0.182451	0	0.094073
novel.9327	0.117868	0.024024	0.036036	0.138889	0	0.213213	1	0.882883	0.660661
novel.9325	0.928571	1	0.630252	0	0	0	0.113445	0	0
novel.9323	1	0.827858	0.653088	0.375821	0.21025	0.180026	0.501971	0	0
novel.9321	0.448727	0.534756	0.309016	0.692361	0.962836	1	0	0	0.108052
novel.9320	0.973742	0.842451	1	0.0175055	0	0.0196937	0.229759	0.0700219	0
novel.9317	1	0.402062	0.47079	0	0	0	0.0137457	0	0.0137457
novel.9316	0.0730301	0.463805	0.335042	0.859705	0.69763	0.777066	1	0	0.0916079
novel.9315	0.159953	0.0172077	0.0246382	0.660149	0.974189	1	0	0.0269847	0.0320688
novel.9314	0.0174419	0.0116279	0	0.813953	0.755814	0.924419	0.162791	0.424419	1
novel.9313	0.0326188	0.123952	0.0810811	1	0.0726934	0.708295	0.575955	0.0232992	0
novel.9312	0	0.0629042	0.0382128	0.895356	0.63786	1	0.470899	0.0787772	0.108172
novel.9310	1	0.467787	0.560224	0.163399	0.0438842	0.109244	0.607843	0	0.00746965
novel.931	0.156015	0.31203	0.390977	0.704887	0.780075	1	0.112782	0	0.142857
novel.9302	0.70071	0.453819	0.477798	0.0808171	0.0408526	0	0.828597	1	0.619005
novel.9301	0.0543497	0.0181754	0.105347	1	0.218105	0.508205	0.436033	0	0.00758779
novel.9300	0.786834	1	0.677116	0	0	0	0.0940439	0	0
novel.9298	0.108608	0	0.106195	0.494771	0.469027	0.479485	1	0.977474	0.814159
novel.9288	0.00697654	0.0220197	0.0167437	1	0.405511	0.493852	0.243525	0	0.00867707
novel.9285	0.0046101	0.0515449	0.0420795	1	0.46155	0.797891	0.259784	0	0.0200098
novel.9282	0	0.075606	0.160107	0.0458083	0.0151212	0.00956193	0.539026	1	0.784078
novel.9274	0.0920074	0.080855	0.14684	1	0.868959	0.975836	0.0938662	0.201673	0
novel.927	0.543705	0.580135	0.542101	0.908237	0.834116	1	0.22156	0	0.191889
novel.9259	0.631054	1	0.893162	0.319088	0.0982906	0.145299	0.33547	0	0.00925926
novel.9252	0	0.0542373	0.040678	0.881356	0.623729	0.776271	1	0.850847	0.583051
novel.9246	0.270543	0.271318	0.328682	0.928682	1	0.933333	0.051938	0	0.0356589
novel.9245	0	0.0557991	0.0801116	0.707055	0.844161	1	0.288561	0.28338	0.240335
novel.9221	0	0	0	0.911661	0.936396	0.939929	0	0.286219	1
novel.9197	0	0	0	0.572438	0.858657	1	0.19788	0.720848	0.39576
novel.9194	0.952467	1	0.89269	0.0943464	0	0.0763414	0.447965	0.332373	0.28592
novel.9189	0.0715935	0.0854503	0.12933	0	0	0	0.154734	1	0.0300231
novel.9182	1	0.904762	0.809524	0.253968	0.428571	0.873016	0.206349	0	0
novel.9179	0	0.018654	0.0493782	0.992685	1	0.690563	0.412948	0.232626	0.162399
novel.9163	0.0467706	0.0356347	0.0734967	0.00668151	0	0.0445434	0.276169	1	0.579065
novel.9157	0	0	0	0.650538	0.989247	1	0.301075	0.0967742	0.301075
novel.9155	0.67844	1	0.512264	0.148148	0.362889	0	0.396738	0.2091	0.136497
novel.9154	0.134615	0.201923	0	1	0.759615	0.548077	0.0865385	0.461538	0.778846
novel.9153	1	0.606011	0.635256	0.754671	1	0.990252	0.129976	0.0511779	0
novel.9151	0.0918473	0.107327	0	0.9484	0.662539	1	0	0.124871	0.262126
novel.9146	0.595238	0.680272	0.692744	0.858277	1	0.84127	0.0283447	0.021542	0
novel.9138	0.609756	0.5	0.470383	0.844948	1	0.987805	0.0696864	0.0209059	0
novel.9133	0.214286	0.285714	0.235119	0.699405	0.952381	1	0	0.0833333	0.047619
novel.9132	0	0.020339	0.250847	0.450847	0.650847	1	0.267797	0.166102	0.237288
novel.9120	0.677419	0.677419	0.630273	0.92804	0.739454	1	0.0322581	0.0148883	0
novel.9116	0.503113	0.39809	0.405978	0.916563	0.890826	1	0.0410959	0.0543794	0
novel.9113	1	0.936109	0.907394	0.536253	0.562096	0.617373	0.161522	0.00789663	0
novel.9103	0.0144588	0	0.0222743	0.866745	0.919891	1	0.031653	0.122704	0.0996483
novel.9097	0	0.00817439	0.0871935	0.0422343	0.0381471	0.0258856	0.309264	1	0.351499
novel.908	0	0.0566502	0.0402299	1	0.870826	0.826492	0.104543	0.287083	0.214559
novel.9079	0.127662	0.249608	0.254315	0.231787	0	0.125532	0.879848	1	0.979489
novel.9068	0	0.0568627	0.143137	0.288235	0.641176	0.515686	0.372549	1	0.390196
novel.9066	0	0.00423057	0.0724484	0.0719196	0.0386039	0.122686	0.671074	1	0.723956
novel.9065	0.838969	1	0.868484	0	0.00848128	0.0226168	0.239964	0.213615	0.194617
novel.9058	0.132653	0.0612245	0.0442177	1	0.22449	0.418367	0	0	0
novel.9042	0.129693	0	0.0691126	1	0.251706	0.326792	0.745734	0.836177	0.534983
novel.904	0.220172	1	0.605628	0	0	0	0	0	0
novel.9039	0	0.0335868	0.0481622	0.991762	0.641952	1	0.261724	0.612801	0.496831
novel.9035	0.167064	0	0.232299	1	0.684964	0.996022	0.483691	0.59825	0.476531
novel.9027	0	0.017325	0.0294525	0.343035	0.241164	0.365904	0.284477	1	0.861746
novel.9019	0	0	0	0.653275	0.449199	1	0	0	0.172489
novel.9018	0	0.00213285	0.00319927	0.663772	1	0.844455	0.00776965	0.0240707	0.0240707
novel.9010	0	0.14513	0.113308	0.839923	0.462392	0.650434	0.787367	1	0.92623
novel.9004	0.0670732	0.190041	0.145325	0.440041	1	0.677846	0	0.150407	0.0670732
novel.9003	0	0.0338983	0.0621469	0.915254	0.372881	1	0.0310734	0.0536723	0.0451977
novel.9002	0	0.0546448	0	0.907104	0.912568	1	0	0	0.0765027
novel.9001	0.815074	1	0.801928	0.557406	0.666082	0.804557	0.174408	0.0692375	0
novel.9000	0.779661	1	0.95	0.466102	0.576271	0.623729	0	0.107627	0.141525
novel.90	0.00242718	0.0121359	0	0.614078	1	0.883495	0	0.0242718	0.0351942
novel.8993	0.353444	0.439905	0.35772	0.128741	0	0.0213777	1	0.56152	0.689311
novel.8964	0.0365726	0.0574713	0.0741902	0.603971	1	0.648903	0.0240334	0.0731452	0
novel.8963	0.00829384	0	0	0.941548	0.313981	1	0.0379147	0.0477883	0.0110585
novel.8945	0.0457746	0.0105634	0.118838	0.685739	0.134683	0.221831	1	0.0334507	0
novel.8944	0.00483092	0	0.0193237	1	0.376812	0.845411	0.0724638	0.111111	0.144928
novel.8930	1	0.760095	0.669834	0	0.390736	0.125891	0.102138	0.0961995	0.0997625
novel.8928	0.0532514	0	0.0834613	1	0.519201	0.708141	0.532002	0.232975	0.188428
novel.8925	0.268966	0	0.0827586	1	0.234483	0.6	0.172414	0.372414	0.386207
novel.8921	0.043107	0.0207401	0.159821	1	0.620984	0.952826	0.323709	0.0752338	0
novel.8918	0.769874	0.644351	0.698745	0.221757	0.142259	0	1	0.589958	0.51046
novel.8917	0.479452	0.615297	0.40411	0.740868	1	0.775114	0	0.122146	0.150685
novel.8912	0.0326962	0	0.10161	0.449698	0.230885	0.390845	0.482897	1	0.913481
novel.8884	0.601998	0.566772	1	0.261304	0.116193	0.0720294	0.154048	0	0.0962145
novel.8883	1	0.809524	0.686147	0.272727	0.424242	0.393939	0.151515	0	0.00865801
novel.8882	0.486589	1	0.637208	0.0271664	0	0.0502063	0.177785	0.0319807	0.0921596
novel.8880	0.0495238	0	0.08	0.674286	1	0.95619	0.415238	0.68	0.706667
novel.8879	0	0.0037831	0.0518825	0.515763	0.910467	1	0.149883	0.391101	0.288417
novel.8878	0.238426	0.12037	0.224537	0.747685	0.634259	1	0.0208333	0	0.025463
novel.8855	0.944315	0.77926	0.937646	0.0133378	0	0.114705	0.604201	0.851951	1
novel.885	0.121544	0	0.000953289	0.267874	0	0.227836	0.950906	0.882745	1
novel.8834	0.118746	0	0.0967312	0.286858	0.107405	0.184123	1	0.539026	0.699133
novel.8809	0.11204	0.067447	0	1	0.853958	0.817726	0.232999	0.833891	0.45039
novel.8806	1	0.75618	0.73049	0.476491	0.470189	0.433349	0.495395	0	0.0833737
novel.8800	0.0326296	0.0364683	0.0825336	0.788868	0.752399	1	0.0172745	0.0211132	0
novel.8799	0.3992	0.3904	0.4104	0.4048	1	0.9072	0.2384	0	0.0576
novel.8797	0.0952915	0	0.136771	0.641256	0.632287	0.691704	0.243274	1	0.798206
novel.8796	0.0588235	0	0.0882353	0.171569	0.279412	0.348039	0.980392	0.911765	1
novel.8780	0	0.0561702	0.000851064	1	0.845957	0.889362	0.334468	0.429787	0.658723
novel.8771	0.259098	0.084425	0.286754	0.574964	0.951965	1	0.275109	0	0.215429
novel.8768	0.436779	0.215293	0.344511	0	0.0841521	0.0984622	0.884024	0.885946	1
novel.8766	0.140138	0.0553633	0.148789	0.198962	0	0	0.631488	0.955017	1
novel.8756	0.686224	1	0.890306	0.272959	0.568878	0.548469	0	0.0561224	0.0280612
novel.8755	0.111392	0.0531646	0	0.774684	1	0.896203	0.0734177	0.268354	0.126582
novel.8736	0	0	0	0.0373134	0.0995025	0.129353	0.0845771	0.196517	1
novel.8732	0.00225743	0.00119028	0.00980956	0	8.20883e-05	0.00168281	0.242037	0.380644	1
novel.8702	1	0.612461	0.814263	0.143417	0.0995298	0.193574	0.321708	0.00901254	0
novel.869	0	0.0419355	0.0258065	0.629032	0.629032	0.303226	0.316129	0.574194	1
novel.8689	0.561991	1	0.863348	0.00361991	0	0.0316742	0.368326	0.343891	0.267873
novel.8684	0.469002	1	0.617944	0.0729587	0.0115927	0.104965	0.401336	0	0.0270917
novel.8681	0.00102354	0.0667349	0	0.0657114	0.0494371	0.102354	0.505937	1	0.825077
novel.8656	0.108504	0	0.105572	0.615836	0.71261	0.554252	0.249267	0.58651	1
novel.8654	0.105408	0.249587	0.104637	0.11444	0	0.0997907	1	0.668686	0.60293
novel.8650	0	0.360934	0.212314	0.832272	1	0.556263	0.320594	0.135881	0.118896
novel.8646	0.894958	0.531513	0.852941	1	0.686975	0.613445	0.380252	0.105042	0
novel.8645	0.553172	0.587403	1	0.62209	0.601095	0.628937	0.345961	0.0634414	0
novel.8619	0.00193424	0.0477112	0.032882	0.347518	1	0.383623	0	0.195358	0.0251451
novel.8613	0	0.0592357	0.0853907	0.141449	0.0730058	0.090361	0.692985	0.558869	1
novel.8611	0	0.102564	0.102564	0.649321	0.426094	0.631976	0.932127	0.742836	1
novel.8586	0.137741	0	0.0385675	0.410468	0.443526	0.504132	0.774105	1	0.15978
novel.8585	0.0510638	0	0.118085	0.414894	0.257447	0.344681	0.376596	1	0.443617
novel.8583	0	0	0	0	0	0	0.0473815	1	0.0249377
novel.8582	0	0	0.0424242	0.0282828	0	0.0646465	0.236364	1	0.0525253
novel.8581	0	0	0	0	0	0.104493	0.274336	1	0.0336964
novel.8580	0.0138675	0.0102228	0.0118822	0.00364466	0.000148157	0	1	0.538402	0.132393
novel.8579	0.294551	0.253314	0.497791	1	0.817378	0.450663	0.00294551	0	0.00294551
novel.8572	0	0.0365854	0.119082	0.441894	0.565997	0.441894	0.765423	0.927547	1
novel.8571	0	0.00633357	0.0372977	0.52076	1	0.790289	0.0147783	0.209008	0.0365939
novel.8545	0.271186	0.152542	0.240678	0.0677966	0.0305085	0	1	0.305085	0.233898
novel.8544	0.116773	0.237261	0.447983	0.217622	0.127389	0	0.446921	0.737792	1
novel.8528	0.955882	0.660131	1	0.555556	0.189542	0	0	0	0
novel.8517	0.153302	0	0.113208	0.433962	0.396226	0.544811	0.561321	0.653302	1
novel.8491	0.0576923	0	0	0	0	0	0.461538	0.298077	1
novel.8478	1	0.351351	0.324324	0	0	0	0.036036	0	0
novel.8477	1	0.480243	0.881459	0.0911854	0	0.103343	0.121581	0	0
novel.8464	0.0971349	0.168996	0.0689495	0	0	0	1	0	0
novel.8463	0.654833	0.371444	0.406015	0.00511588	0.00108519	0	1	0.0790636	0.169057
novel.8462	0.00709741	0	0.00819873	0.00428292	0.000244738	0.00942242	1	0.364905	0.755996
novel.8461	0.00911917	0	0	0	0	0	1	0.0712953	0.161658
novel.8453	0.0536876	0	0.04718	0.953362	1	0.58731	0.686551	0.232646	0.406725
novel.8449	0.335541	0.562914	0.509934	0.410596	1	0.406181	0.145695	0.0154525	0
novel.8448	0.526391	0.780314	0.724679	0.639087	1	0.881598	0	0.0670471	0.0941512
novel.8443	0.10757	0.0469234	0.162019	0.933599	0.992032	1	0.329792	0	0.189022
novel.8440	0.459643	0.558509	0.518801	0.00696921	0.0246353	0	0.487844	0.582172	1
novel.8438	0.133125	0.0877056	0.0501175	0.816758	0.949883	1	0.201253	0	0.0892717
novel.8436	0.0996691	0.138544	0.169975	0.24483	0	0.115385	1	0.949545	0.770885
novel.8425	0.0411311	0.0976864	0.0976864	1	0.85347	0.886889	0	0.0694087	0.0359897
novel.8410	0.0428019	0.00538177	0.0305247	0.112176	0	0.00159771	1	0.0295997	0.0573495
novel.8404	0.897661	1	0.921053	0.394737	0.649123	0.336257	0.0672515	0.532164	0
novel.8403	0.926941	0.840183	1	0.232877	0.159817	0.0776256	0.100457	0.228311	0
novel.8402	0.702427	1	0.65645	0.734355	0.803321	0.311622	0.210728	0.145594	0
novel.8401	0.0524476	0.125874	0	0.604895	0.587413	0.258741	0.699301	1	0.416084
novel.8400	0.686893	0.855583	0.87318	1	0.932646	0.911408	0.135922	0	0.0285194
novel.8399	0.763111	0.595757	0.767236	0.967001	0.827932	1	0.290513	0.0147319	0
novel.8397	0	0.0272727	0.106061	0.757576	0.618182	0.566667	0.366667	1	0.542424
novel.8395	0.0746004	0	0	1	0.726465	0.847247	0.390764	0.300178	0.301954
novel.8385	0.287308	0.132497	0.0167364	0.112971	0	0.128312	0.615063	1	0.285914
novel.8381	0.345182	0.654818	0.5703	0.744076	0.883886	1	0.154028	0.0244866	0
novel.8380	0.0930095	0	0.089455	0.177133	0.0740521	0.259479	1	0.962085	0.919431
novel.8378	0	0.0688971	0.0019836	0.845015	1	0.891166	0.299127	0.229569	0.347527
novel.8368	0.394567	1	0.387667	0.280724	0.285468	0.316516	0.0366537	0.205261	0
novel.8359	0	0	0.00990099	0.0363036	0.0313531	0.0132013	0.0957096	0.425743	1
novel.8352	0.106661	0.0126686	0.0273805	0.0445443	0	0.041275	0.749489	1	0.571312
novel.8348	0.003816	0.00194583	0	0.0206583	0.0052033	0.00991294	0.306465	0.32041	1
novel.8332	1	0.807987	0.888037	0.0023177	0.000534855	0.000178285	0.205562	0.0329827	0
novel.8326	0.303854	0.253313	0.292941	0.149978	0	0.108532	1	0.565873	0.41427
novel.8322	0.000197316	0	0.039266	0.715075	0.525651	0.268153	0.509077	1	0.739345
novel.8320	0.107303	0	0.0625931	0.341282	0.540984	1	0	0	0.00149031
novel.8317	0.456098	0.643902	1	0	0	0.0195122	0.317073	0.109756	0.131707
novel.8299	1	0.429185	0.60515	0.0729614	0.055794	0	0	0.0257511	0
novel.8292	1	0.622829	0.64268	0	0	0.0124069	0.265509	0.00992556	0
novel.8288	0.481884	1	0.467391	0.380435	0.581522	0.597826	0	0.134058	0.0271739
novel.8286	0	0.0583501	0.0442656	0.694165	1	0.822938	0.0342052	0.207243	0.0422535
novel.8284	0	0.0834181	0.0813835	0.83452	0.992201	1	0.296372	0.3608	0.418786
novel.8283	0.0224305	0.00803482	0	0.815534	0.77469	1	0.0816873	0.138935	0.235018
novel.8279	0	0.116355	0.0561432	0.139138	0.0187144	0.219691	0.982913	1	0.681855
novel.8273	0.027619	0.0657143	0.0885714	0.0390476	0	0	0.945714	1	0.597143
novel.827	0.0726496	0.0512821	0.0213675	0.555556	1	0.888889	0.119658	0	0.0726496
novel.8267	0.451411	0.49373	0.487461	0.648903	1	0.324451	0.0141066	0.0705329	0
novel.8211	0.776744	0.783721	0.732558	0.916279	0.616279	1	0.416279	0	0.00232558
novel.821	1	0.728235	0.794505	0.0694264	0	0.0657138	0.435122	0.0733247	0.125859
novel.8207	0.003564	0	0.0543511	0.468369	0.028809	0.285417	1	0.523018	0.547075
novel.8200	0.498734	0.518987	0.574684	0.150633	0	0.155696	1	0.749367	0.264557
novel.8199	0.412346	1	0.819753	0.395062	0.108642	0	0.819753	0.459259	0.414815
novel.8198	0.236611	0.652872	0.40409	0.0530672	0.0170399	0	0.730282	0.929893	1
novel.8192	0.0245763	0	0.0792373	0.108475	0.0233051	0.112712	1	0.605932	0.508051
novel.8156	0	0.0979592	0.130612	0.636735	0.734694	1	0.473469	0.587755	0.526531
novel.8147	0.0993072	0.101617	0.0854503	0.0427252	0	0.177829	0.918014	0.56351	1
novel.8144	0.274238	0.189751	0.292244	0.0373961	0	0.0401662	1	0.599723	0.750693
novel.8142	0.0213904	0.13369	0	0.283422	0.251337	0.331551	1	0.326203	0.860963
novel.8141	0	0.00480598	0.0922036	0.582948	0.300819	0.58455	0.765753	0.676041	1
novel.8140	1	0.450658	0.497807	0.0153509	0.0252193	0	0.664474	0.380482	0.297149
novel.8139	1	0.59542	0.780153	0	0.0305344	0.0274809	0.676336	0.343511	0.607634
novel.8138	0.766876	0.462323	0.543171	0.0651491	0	0.0894819	0.788854	0.858713	1
novel.8127	0	0.011811	0.00738189	1	0.822835	0.440945	0	0	0
novel.8126	0.0056926	0.040797	0.0189753	0.895636	1	0.572106	0	0	0.0142315
novel.8125	0.0150376	0.0864662	0.210526	1	0.601504	0.635338	0	0	0
novel.8123	0	0.0128617	0.00643087	0.356913	1	0.418006	0	0.00643087	0
novel.8122	0.0381944	0.00694444	0.03125	0.635417	1	0.822917	0.0104167	0.0590278	0
novel.811	0.21789	0.144495	0.252294	0.786697	0.899083	1	0.178899	0	0.0389908
novel.8082	0.0241935	0	0	0	0	0.0372984	0.501512	1	0.151714
novel.8069	0.04	0.137143	0.04	0.217143	0	0.137143	0.611429	1	0.965714
novel.8066	0	0.00957786	0.0131843	0.283212	0.0534468	0.306344	1	0.0896299	0.108372
novel.8055	0	0.0131818	0.0359091	0.0159091	0	0.0395455	1	0.911364	0.125909
novel.8053	0.0236733	0.00967352	0	0.166089	0.171732	0.0687626	0.642375	0.527261	1
novel.805	0.0178218	0	0.0336634	1	0.512871	0.566337	0.0792079	0.049505	0.134653
novel.804	0	0.0310881	0.0880829	0.222798	0.497409	0.202073	0.818653	0.725389	1
novel.8021	0.137155	0.184237	0.163767	0.0429887	0.00818833	0	1	0.697032	0.547595
novel.8020	0.0629683	0.0715788	0.11049	0.00381228	0	0.0127514	0.707769	0.69883	1
novel.8019	0.894544	1	0.814407	0.00105932	0	0.000635593	0.134216	0.00137712	0.00143008
novel.8018	0.703663	1	0.481684	0	0	0	0.038819	0	0
novel.8014	0	0	0	0.176711	0.225741	0.463739	0.12666	0.916241	1
novel.799	0	0.00689655	0.193103	0.77931	1	0.8	0.324138	0.993103	0.496552
novel.7980	0.0531216	0	0	0.569003	0.391019	1	0	0.147317	0.306681
novel.7979	0.0608696	0.107246	0	0.127536	0.133333	0.197101	0.611594	0.776812	1
novel.7956	0.402985	0.378109	0.291045	0.599502	1	0.579602	0.0149254	0	0.00248756
novel.7954	0	0	0	0.965187	0.760661	1	0.154917	0	0
novel.7952	0	0	0	0.380165	0.636364	0.545455	0.289256	0.68595	1
novel.7949	0.317817	1	0.279294	0.206528	0.331728	0.459069	0.00749064	0.219369	0
novel.7948	0	0.0636197	0.0325411	0.715539	0.497258	1	0.0775137	0.0442413	0.050457
novel.7940	0	0	0	0.99733	0	0	0.895861	0.839786	1
novel.7937	0.180412	0.180412	0.0798969	0.427835	1	0.987113	0.0347938	0	0.00515464
novel.7931	1	0.578947	0.606238	0.39961	0.255361	0.362573	0.11501	0.116959	0
novel.7928	0.231193	0.0183486	0.152294	0.684404	1	0.726606	0	0.0458716	0.0477064
novel.7923	0.332143	0.278571	0.439286	0.942857	0.853571	1	0	0.182143	0.214286
novel.791	0.448889	0.315556	0.377778	0.702222	1	0.853333	0.0488889	0.0133333	0
novel.7902	0.0521978	0	0.0659341	0.78022	1	0.96978	0.217033	0.0137363	0.0576923
novel.7900	0.493218	0.537608	0.276202	0.908755	1	0.663379	0.131936	0.0591862	0
novel.7898	1	0.287901	0.576531	0.00437318	0	0.0109329	0.0524781	0.00947522	0.0102041
novel.7878	0.761326	0.238674	0.577901	0.598895	1	0.904972	0.165746	0.081768	0
novel.7871	0.0726688	0	0.129904	0.150322	0.0768489	0.210129	0.724116	0.998071	1
novel.7861	0.0373692	0	0.0787245	0.932735	0.859492	1	0.209268	0.257598	0.201295
novel.7859	0.0336323	0	0.0358744	0.486547	0.20852	0.432735	1	0.523543	0.357623
novel.7856	0	0.0127021	0.0508083	0.207852	0.13164	0.318707	0.359122	0.874134	1
novel.7851	0.096005	0.235367	0.12109	0.00898111	0	0.0204398	1	0.274388	0.0164138
novel.7829	0.328738	0.572142	0.494889	0.00713097	0	0.00451628	1	0.61778	0.433801
novel.7820	0.573176	0.916513	0.572323	0.716257	1	0.975679	0.0172095	0.19926	0
novel.7819	0.50064	1	0.607704	0.743629	0.886768	0.917724	0	0.219248	0.00407308
novel.7817	0.0358382	0.00924855	0	0.202312	0.575723	1	0.0254335	0.123699	0.242775
novel.781	0	0.156354	0.145715	0.940757	1	0.876928	0.321101	0.158501	0.125708
novel.780	0.522508	0.19239	0.533226	0.792069	0.913183	1	0.522508	0.43194	0
novel.779	0.170929	0.0847914	0.126514	0.309556	0	0.164199	0.882907	1	0.726783
novel.7788	0.16378	0.181852	0.17837	0.135448	0	0.0956325	1	0.735881	0.863328
novel.7786	0	0	0	0.33144	0.208165	0.223953	0.313044	0.910176	1
novel.778	0.102881	0	0.440329	0.691358	0.518519	0.884774	1	0.81893	0.588477
novel.7773	0.132193	0	0.0855365	1	0.615863	0.758942	0.121306	0.138414	0.345257
novel.7763	0.129496	0	0.158273	0.985612	0.985612	0.489209	0.942446	1	0.971223
novel.7761	0	0	0	0.467105	0	0.177632	0.578947	0.960526	1
novel.7757	0.763572	1	0.485613	0.338219	0.497828	0.567047	0.0325733	0.0217155	0
novel.7756	0.462529	1	0.564403	0.406909	0.629977	0.712529	0.00263466	0.140808	0
novel.7739	0.0205602	0.0777712	0.183254	0.678188	0.560787	1	0.567342	0	0.0190703
novel.7738	0	0.097561	0.395122	0.709756	1	0.968293	0.180488	0.173171	0
novel.7733	0	0.570939	0.621232	0.0502929	0	0.0788684	1	0.490927	0.873696
novel.7731	0	0.0421456	0.103448	0.64751	0.494253	0.425287	0.289272	0.498084	1
novel.773	1	0.853107	0.646893	0.248588	0.0536723	0.0932203	0.194915	0.0621469	0
novel.7726	0.149937	0.676753	0.537235	0.0555354	0	0.120946	1	0.684544	0.643685
novel.7724	0.0865622	0.0725474	0	0.507007	1	0.770816	0.0156636	0.00412201	0.0305029
novel.7723	0.473888	0.544813	0.412844	0.854622	1	0.787932	0	0.103035	0.0681016
novel.7722	0.82053	1	0.911258	0.840397	0.380795	0.657616	0.0754967	0.111258	0
novel.7721	0.460366	0.481707	0.477439	0.869512	0.695732	1	0	0.19878	0.104878
novel.7717	0.63757	0.728154	0.652769	0.84396	1	0.862077	0.00127053	0.0378335	0
novel.7715	0.370037	0.322846	0.555805	0.884644	1	0.850187	0	0.0651685	0.285393
novel.7713	0	0.0125523	0.10251	1	0.700837	0.872385	0.433054	0.228033	0.24477
novel.7711	0.78435	0.808688	1	0.00338879	0	0.000924214	0.304683	0.0462107	0.120918
novel.7709	0.0275862	0.0689655	0	0.524138	0.258621	0.396552	0.793103	1	0.448276
novel.7703	0.12114	0	0.0617577	0.686461	0.828979	1	0.280285	0.0213777	0.0475059
novel.7701	0.323926	1	0.393201	0.109044	0.0974984	0.119949	0.0622194	0	0.122514
novel.770	0.0196078	0	0.00392157	0.105882	0.176471	0.176471	0.305882	0.843137	1
novel.7698	0.0904762	0	0.0857143	1	0.519048	0.861905	0.0666667	0.0809524	0.0904762
novel.7696	0.414596	0.493789	0.381988	0.703416	0.821429	1	0.124224	0	0.0807453
novel.7694	0.533307	0.48916	0.553804	0.902247	0.858888	1	0.0185258	0	0.0279858
novel.7680	0.800369	0.479945	0.337483	0.0903642	0.0391886	0	0.84509	0.684186	1
novel.7675	0.245842	0.437457	0.191221	0.746383	0.632418	1	0	0.00984155	0.0160417
novel.7670	1	0.82894	0.908026	0.780316	0.94669	0.98594	0.196837	0.123023	0
novel.7666	0.0963855	0.166265	0	0.180723	0.163855	0.318072	1	0.638554	0.66506
novel.7654	1	0.774731	0.801175	0.165524	0	0.188051	0.867777	0.312439	0.480901
novel.7651	0.192308	0.275148	0.272189	0.857988	1	0.792899	0.136095	0.0177515	0
novel.7650	0.180195	0.201299	0.178571	0.737013	1	0.915584	0	0.0438312	0.0113636
novel.7644	0	0	0	1	0.879278	0.952471	0.0142586	0.0750951	0.284221
novel.764	0.108772	0.00350877	0	0.25614	0.0350877	0.266667	0.0701754	1	0.207018
novel.7626	0.948946	1	0.69575	0.088718	0.0414651	0.0707498	0.1618	0.0101071	0
novel.7619	0.824134	0.675325	0.558983	0.172078	0	0.0768398	1	0.50974	0.259199
novel.7615	0	0.0209924	0.0601145	1	0.89631	0.930025	0.851145	0.743957	0.638995
novel.7610	0.229167	0.515625	0.434896	0.645833	1	0.770833	0	0.190104	0.255208
novel.7606	0.0874159	0	0.170989	0.748319	0.43804	0.955812	0.821326	1	0.897214
novel.7601	0.290837	0.105578	0.13745	1	0.452191	0.790837	0.503984	0.0517928	0
novel.7595	0.4375	0.400735	0.209559	0.0698529	0	0.0772059	0.816176	0.477941	1
novel.758	0	0.00225734	0.00225734	0.379233	0.164786	0.322799	0.250564	1	0.650113
novel.7579	1	0.565916	0.678457	0	0.0160772	0.0578778	0.427653	0.800643	0.553055
novel.7578	0.5107	0.259576	0.626257	0.00192596	0	0.00139097	0.751337	1	0.293923
novel.7575	0.528361	0.864076	0.548161	0.605776	0.573321	1	0.18282	0.206342	0
novel.7573	0.536281	1	0.342404	0.0918367	0.111111	0.139456	0.121315	0.198413	0
novel.7572	0.51752	1	0.3531	0.0956873	0.0781671	0.109164	0.119946	0.204852	0
novel.7570	0	0.10582	0	0.783069	1	0.497354	0.216931	0.481481	0.571429
novel.7565	0.126126	0	0.103604	0.581081	0.193694	0.572072	1	0.130631	0.166667
novel.7563	0.0574413	0	0.104439	0.318538	0.409922	0.391645	0.718016	0.845953	1
novel.7562	0.8967	1	0.658537	0.469154	0.317073	0.156385	0.1033	0	0.0530846
novel.7541	0	0.021978	0.021978	1	0.862637	0.604396	0.0164835	0.010989	0.0274725
novel.7540	0	0.0847953	0.0116959	0.994152	1	0.795322	0.260234	0.327485	0.307018
novel.7531	0.739659	1	0.605839	0.160584	0.788321	0.233577	0.026764	0.0729927	0
novel.7522	0.84585	0.126482	0.628458	0.84585	0.501976	1	0.426877	0	0.173913
novel.752	0	0	0	0.518771	1	0.788396	0	0.0307167	0.0238908
novel.7508	0.0168067	0.0420168	0.0168067	0.495798	0.218487	1	0.0420168	0.0168067	0
novel.7497	0.121693	0.037037	0	0.60582	0.481481	0.37037	1	0.608466	0.243386
novel.7490	0	0.0261236	0.0113581	1	0.449781	0.336687	0.579588	0.174428	0.0592244
novel.7478	0.972424	0.563135	1	0.206096	0.0754717	0.0406386	0.179971	0.110305	0
novel.7477	0.494382	0.702247	1	0	0.0421348	0.0365169	0.210674	0.0280899	0
novel.7474	0.526027	0.814384	0.57089	0.422603	0.783562	1	0.0842466	0.184932	0
novel.7453	0.0392405	0.18038	0.251899	0.243038	0	0.190506	0.646203	0.436709	1
novel.7450	0.0434783	0.153453	0.130435	0.838875	0.393862	1	0.253197	0	0.0460358
novel.7449	0.268041	0.376289	0.530928	0.840206	0.603093	1	0.0360825	0.0309278	0
novel.744	0.0302234	0.0490583	0.0740254	1	0.943495	0.758213	0.0332895	0.00569426	0
novel.7436	0	0.12187	0.213689	0.943239	0.420701	1	0.358932	0.388982	0.422371
novel.7432	0.640082	0.394683	0.417178	0.124744	0.122699	0	1	0.699387	0.897751
novel.7430	0	0.0402299	0.140805	0.577586	0.436782	0.626437	0.635057	1	0.701149
novel.7423	0.243921	0.0729506	0.177739	0.158436	0	0.109301	0.528203	0.581349	1
novel.7422	1	0.5	0.415179	0.0535714	0	0	0.633929	0.5625	0.486607
novel.7421	0.339279	0.141906	0.302932	0.000488699	0	0.00103849	0.652841	0.556017	1
novel.7420	0.0268342	0	0.0338142	0	0	0	1	0.578409	0.159454
novel.7418	1	0.629295	0.734177	0.0216998	0.0144665	0.0777577	0.504521	0.0198915	0
novel.7417	0.460947	0.314852	0.355726	0.992311	1	0.987454	0.347228	0	0.242007
novel.7412	0.0121413	0.14128	0.187638	0.998896	0.997792	1	0.00331126	0	0.205298
novel.741	0	0.0397727	0.136364	0.295455	0.375	0.551136	0.477273	0.556818	1
novel.7394	0.0307692	0	0.0184615	0.6	0.421538	1	0.249231	0.907692	0.273846
novel.7393	0.0198511	0	0.0384615	0.682382	1	0.820099	0.418114	0.646402	0.550868
novel.7392	0	0.00808081	0.0565657	0.814141	0.612121	0.862626	0.107071	1	0.39798
novel.7391	0	0	0	0.518248	0.437956	1	0	0.218978	0
novel.7390	0.28	0.293333	0	0.893333	0.72	1	0.0266667	0.573333	0.453333
novel.7389	0	0.0392857	0.0535714	0.764286	0.985714	1	0.0714286	0.125	0.228571
novel.7387	0.11335	0.0151134	0.0528967	0.632242	0.289673	1	0.0528967	0.0201511	0
novel.737	0	0.00914286	0.0594286	0.886857	0.964571	1	0.569143	0.681143	0.758857
novel.7352	0.157741	0	0.0676728	0.423077	0.532619	0.390944	0.898734	0.986855	1
novel.7336	0	0.0204866	0	1	0.443022	0.418694	0.0896287	0	0.021767
novel.733	0.139889	0	0.0789474	1	0.828255	0.943213	0.207756	0.403047	0.922438
novel.7328	0.31468	0.512355	0.351744	0.788517	1	0.831395	0.0828488	0.0363372	0
novel.7327	0.169034	0.0326705	0.0298295	0.198864	0	0.0923295	0.336648	0.390625	1
novel.7325	0	0.00763359	0	0.828244	1	0.576336	0.0916031	0.251908	0.973282
novel.7320	0.09	0	0.156667	0.426667	0.396667	0.59	1	0.92	0.61
novel.7318	1	0.60614	0.652924	0.0263158	0.00233918	0.0312865	0.289474	0.0111111	0
novel.7314	0.0163934	0.147541	0	0.762295	0.491803	1	0.0491803	0.418033	0.967213
novel.7312	0.175573	0.996183	0.469466	1	0.793893	0.446565	0.194656	0	0
novel.7300	0	0.0893456	0.0763423	0.715185	1	0.768037	0.127097	0.118289	0.0830537
novel.730	0.579186	0.0769231	0.59276	0.484163	1	0.475113	0.493213	0	0.384615
novel.7294	0.0526316	0.0626566	0	0.83208	0.488722	0.526316	1	0	0
novel.7283	0	0.033852	0	1	0.652471	0.572755	0.040677	0.475566	0.218946
novel.7275	0.0667481	0.026862	0.0940171	1	0.951974	0.599512	0.16687	0	0.031746
novel.7274	0	0.1417	0	0.8583	0.878543	1	0.165992	0	0.48583
novel.7271	0	0.0914904	0.133792	1	0.575012	0.763404	0.195278	0.0919823	0.0580423
novel.7270	0	0	0	1	0.453704	0.655093	0	0.0324074	0
novel.7260	0.0590535	0.138559	0.0711626	0.408669	0	0.201895	1	0.565298	0.605994
novel.726	0	0.00542741	0.0644505	0.664179	0.736771	1	0.0542741	0.0495251	0.0943012
novel.725	0.470367	0.426152	0.468485	0.84572	1	0.797742	0.0112888	0	0.0545626
novel.7249	0.525455	0.890003	0.801899	0.166447	0.1311	0.0474809	1	0	0.170931
novel.7223	0	0.0526972	0	1	0.78469	0.735734	0.109292	0.472716	0.158248
novel.7216	0	0.0679612	0	0.718447	0.495146	1	0.135922	0.427184	0.0873786
novel.7214	0.248016	0	0.134921	0.884921	1	0.751984	0.615079	0.69246	0.880952
novel.7213	0.901818	0.709091	0.796364	0.792727	1	0.807273	0.0836364	0.00727273	0
novel.7212	0.111111	0	0.0612245	1	0.995465	0.675737	0.129252	0.0498866	0.0793651
novel.7208	0	0.020073	0.0182482	0.531022	1	0.675182	0.0875912	0.164234	0.25
novel.7206	1	0.736592	0.712152	0.376782	0.631365	0.578411	0.163612	0.0556687	0
novel.7179	0.0353846	0	0.0276923	1	0.436923	0.621538	0.0169231	0.0292308	0.0369231
novel.7171	0	0.00486618	0.00243309	0.778589	0.781022	1	0.0218978	0.0486618	0.0973236
novel.7170	0.305118	0.232283	0.326772	1	0.801181	0.90748	0.218504	0	0.00393701
novel.7158	1	0.679031	0.833597	0	0.0349597	0.132338	0.250843	0.0351662	0.0167917
novel.7149	0.377016	0.259073	0.300403	0.107863	0.0907258	0	0.482863	0.489919	1
novel.7144	0.476769	0.748317	1	0.48662	0	0	0.179773	0	0
novel.7132	0.867872	0.711405	1	0	0.0890125	0.184284	0.38943	0.11057	0.0528512
novel.7131	0.87223	0.66322	1	0.339734	0.440916	0.595273	0.163959	0.0324963	0
novel.713	0.873897	0.825977	0.640605	0.813367	0.795712	1	0.177806	0.0605296	0
novel.7114	0.496689	0.253863	0.505519	0.640177	1	0.85872	0.0198675	0.128035	0
novel.7106	0	0.0139138	0.0596948	0.0489228	0.0179533	0.043088	1	0.366248	0.410233
novel.7098	0.832353	0.944118	1	0.582353	0.855882	0.758824	0.144118	0	0.0117647
novel.7092	0.182222	0.408889	0.506667	0.684444	0.88	1	0.0755556	0.231111	0
novel.7090	0.884328	0.723259	1	0.393657	0.465796	0.459888	0.0550373	0.0326493	0
novel.7088	0.803473	0.800316	1	0.693765	0.700868	0.815312	0.340174	0.0789266	0
novel.7087	0.0343891	0	0.0162896	0.544796	0.459729	0.576923	0.671946	0.556109	1
novel.7086	0	0.019685	0.0354331	1	0.271654	0.706693	0.905512	0.438976	0.708661
novel.7080	0.767188	0.931683	1	0.671588	0.728615	0.733391	0.0920538	0.0545665	0
novel.708	0.0185185	0.139731	0.116162	0.627946	0.784512	1	0.0723906	0.020202	0
novel.7064	0.785714	1	0.76601	0.0295567	0.0197044	0.0172414	0.226601	0	0.0394089
novel.7061	0.945248	0.962552	1	0.622685	0.830201	0.840611	0.0629985	0.0305529	0
novel.7060	0.5146	0.453452	0.54483	0.488835	1	0.325318	0.0257643	0.126761	0
novel.7059	0.432061	0.618321	0.632061	0.570992	1	0.567939	0	0.157252	0.169466
novel.7057	0.571429	0.661654	0.37594	0.654135	1	0.902256	0	0.180451	0.0676692
novel.7056	0.120567	0.276596	0.301418	0.826241	1	0.687943	0	0.0673759	0.166667
novel.7055	0	0.00840336	0.10084	0.7507	0.77591	0.62465	1	0.621849	0.336134
novel.7053	0.0182482	0	0.0191606	0.0766423	0	0.0593066	0.407847	0.364964	1
novel.7050	0.225705	0.286442	0.34326	0.715125	0.864812	1	0.0775862	0.0117555	0
novel.7049	0.0905923	0.0139373	0.087108	0.623693	0.648084	1	0.285714	0	0.00696864
novel.7047	0.0759494	0	0.0421941	0.274262	0.35865	1	0.147679	0.14346	0.248945
novel.7046	0.784852	0.878705	0.610867	0.981888	0.92371	1	0.260154	0.107574	0
novel.7045	0.657651	0.517774	0.506182	0.677743	1	0.965997	0.0703246	0.0564142	0
novel.7043	0.100909	0	0.228182	0.398182	0.680909	1	0.243636	0.157273	0.222727
novel.7039	0.151227	0.33534	0.404585	0.874247	1	0.890459	0.389069	0.00440019	0
novel.7036	0	0	0	0.326007	0.3663	0.263736	0.230769	1	0.347985
novel.7024	0.151515	0.0606061	0	0.626263	1	0.631313	0.242424	0.0959596	0.131313
novel.7020	0.404711	0.347966	0.487152	0.843683	0.762313	1	0.271949	0	0.0310493
novel.7015	1	0.418678	0.756558	0.145855	0	0.266527	0.961175	0.346275	0.444911
novel.7014	0.36286	0.331596	0.382034	0.571905	1	0.788037	0.121717	0.114423	0
novel.7009	0.842941	1	0.882206	0.483709	0.616541	0.516291	0	0.0451128	0.137845
novel.7004	0.788063	0.945189	1	0.37028	0.73447	0.694275	0	0.0292326	0.0109622
novel.6983	0.191155	0.305278	0.606277	0.473609	0.68331	1	0.0285307	0.0271041	0
novel.6982	0.146757	0.202954	0.3693	0.586063	0.642261	1	0.217726	0.216121	0
novel.698	0.0829268	0.0146341	0.0341463	1	0.556098	0.868293	0.24878	0	0.136585
novel.6978	0.688518	1	0.456099	0.183155	0.247914	0.233214	0.0377433	0.0361542	0
novel.6977	1	0.545226	0.472362	0.484925	0.537688	0.768844	0.138191	0	0.18593
novel.6972	0	0.0310078	0.0368217	0.893411	0.955426	1	0.145349	0.341085	0.24031
novel.6970	0	0.128157	0.00748363	1	0.682881	0.762395	0.450889	0.252572	0.209542
novel.6969	0	0	0	1	0.387033	0.585462	0.220039	0.70334	0.683694
novel.6968	0	0.02	0.0253333	1	0.781333	0.750667	0.153333	0.154667	0.272
novel.6958	0.251732	0.0207852	0.12933	0.91224	1	0.907621	0.224018	0.120092	0
novel.6956	0.0348837	0.0503876	0.0930233	0.472868	0.465116	1	0.0542636	0.205426	0
novel.6954	0.455446	0.128713	0.242574	0.935644	1	0.549505	0.470297	0	0.30198
novel.6952	0.0347722	0.0683453	0.107914	0.841727	0.743405	1	0	0.0995204	0.0899281
novel.6939	0	0.115262	0.170111	0.841017	1	0.911765	0.0961844	0.0278219	0.0063593
novel.6935	0.986111	0.549603	1	0.373016	0.581349	0.501984	0.295635	0.093254	0
novel.6932	0.678891	1	0.387207	0.602985	0.729638	0.433262	0	0.0746269	0.0835821
novel.6928	1	0.684485	0.714472	0.166884	0.239896	0.245111	0.168188	0.125163	0
novel.6921	0.124567	0.0294118	0	0.901384	1	0.901384	0.318339	0.131488	0.295848
novel.6920	0.180422	0.130518	0.391555	1	0.752399	0.886756	0.197697	0.0403071	0
novel.6903	0.52367	0.424109	0.576867	1	0.507565	0.691557	0.352855	0.204002	0
novel.6889	0.056701	0.121134	0.0889175	0.699742	1	0.662371	0	0.0244845	0.0921392
novel.6878	0.589744	0.039886	0.595442	0.703704	1	0.925926	0.182336	0	0.0854701
novel.6871	0.0680789	0.0864681	0.13817	0.776033	1	0.749259	0.228383	0	0.109664
novel.6859	0.346535	0	0.237624	0.767327	0.90099	1	0.841584	0.113861	0.519802
novel.6848	0.0132767	0	0.00743494	0.0281466	0.0100903	0.0701009	0.200743	1	0.247477
novel.6847	0.698113	1	0.779874	0.761006	0.987421	0.836478	0.0754717	0.0503145	0
novel.6845	0.206868	0.0310711	0.312347	0.760425	0.970564	1	0.223222	0.0703189	0
novel.6819	0.136364	0.340909	0.376033	0.719008	0.894628	1	0.216942	0	0.32438
novel.6817	0.0286858	0.164109	0.216144	0.627085	1	0.847899	0.18012	0	0.160774
novel.6816	0.00756263	0.261068	0.18686	0.767029	1	0.929468	0.16454	0	0.0509952
novel.6801	0	0.00708592	0.0380868	0.907588	0.881901	1	0.232064	0.0141718	0.480661
novel.6799	0	0.122995	0.0365419	0.610517	0.327094	1	0.409091	0.271836	0.595365
novel.6794	0.91002	0.836401	1	0.433538	0.267894	0.597137	0.744376	0	0.300613
novel.6793	0	0.135089	0.0983567	0.746013	0.89391	1	0.176897	0.0654906	0.28782
novel.6790	1	0.613854	0.968153	0.0127389	0	0.0533439	0.23965	0.0199045	0.00318471
novel.6778	0.051444	0	0.112816	0.900722	1	0.931408	0.145307	0.225632	0.185018
novel.6774	0.0357143	0.0277778	0.138889	1	0.65873	0.694444	0.0555556	0.579365	0
novel.6771	0.623844	0.252826	0.279548	0.585817	1	0.701953	0	0.0894142	0.016444
novel.6769	0	0.0143266	0.0974212	0.848138	0.879656	1	0.0558739	0.302292	0.153295
novel.6760	0.184054	0	0.0983607	0.449329	0.218331	0.424739	1	0.604322	0.374069
novel.6758	0.932692	1	0.980535	0.820356	0.877345	0.593105	0.133912	0	0.118433
novel.6750	0.282815	0.273342	0.253045	1	0.660352	0.70636	0.108254	0.082544	0
novel.6743	0.57047	0.127517	0.657718	0.919463	1	0.966443	0.127517	0	0.120805
novel.6742	1	0.714744	0.727564	0.099359	0.201923	0.282051	0.320513	0.105769	0
novel.6737	0.734951	0.38814	0.713387	1	0.799641	0.999102	0.123091	0.108715	0
novel.6733	0.440353	0.306452	0.251674	1	0.810408	0.787279	0.126598	0.2042	0
novel.6732	0.557522	0.385841	0.523894	0.638938	1	0.840708	0.20354	0	0.0389381
novel.6731	0.797274	0.553663	0.870528	0.0425894	0.0511073	0.0408859	1	0.0800681	0
novel.6730	0.310602	0.297601	0.310956	1	0.946933	0.922231	0.0788323	0.102234	0
novel.6721	0.0588235	0.208925	0.105477	0	0.0365112	0.125761	1	0.549696	0.920892
novel.6714	0.0152838	0.00218341	0	0.115721	0.0895197	0.237991	0.519651	1	0.563319
novel.6705	0.351562	0.171875	0.414062	0.0429688	0	0.234375	1	0.671875	0.441406
novel.670	0.257895	0.1	0.152632	0.715789	1	0.763158	0.1	0	0.326316
novel.6696	0.056962	0	0.00949367	1	0.117089	0.553797	0.351266	0.10443	0.237342
novel.6679	0.168776	0	0.035865	0.601266	0.109705	0.675105	1	0.837553	0.966245
novel.6642	0	0	0	0.0456026	0.0586319	0.100977	0.0390879	0.0390879	1
novel.6640	0.00218914	0	0.00262697	0.214536	0.161996	0.169002	0.122592	1	0.512259
novel.664	0.0211516	0.0282021	0	0.53114	0.709753	1	0.325499	0.73678	0.702703
novel.6626	0.00805524	0	0.0414269	0.217491	0.20023	0.240506	0.434983	0.681243	1
novel.6625	0.806557	1	0.868852	0	0	0.00983607	0.255738	0.0131148	0
novel.6623	0	0.0122946	0.00978547	0.942291	1	0.840672	0.192448	0.0681219	0.0802911
novel.6617	0.784345	0.823482	0.803514	0.89377	1	0.963259	0.273163	0.0119808	0
novel.6609	0	0.00980392	0.0196078	0.852941	0.887255	1	0.392157	0.284314	0.617647
novel.6608	0	0	0.0396666	0.586664	1	0.58004	0.118256	0.11379	0
novel.6606	0	0.0767824	0.102377	0.780622	1	0.760512	0.30713	0.422303	0.457038
novel.6605	0.177658	0.344549	0.432032	1	0.907133	0.718708	0.407806	0.0013459	0
novel.6604	0	0.237502	0.199971	0.728339	0.879636	1	0.610174	0.104823	0.165518
novel.6602	0.23416	0	0.134986	0.628099	1	0.796143	0.655647	0.0826446	0.14876
novel.6596	0.0232558	0.120155	0.0310078	0.0852713	0	0.0387597	0.383721	0.445736	1
novel.6594	0.150725	0.123188	0	0.565217	0.389855	0.488406	0.936232	1	0.646377
novel.6591	0.755929	1	0.624259	0.103837	0	0.0640646	0.725461	0.265152	0.272233
novel.6589	0.00409791	0	0.0012183	1	0.482778	0.762986	0.00210433	0.00243659	0.00443017
novel.6588	0.779412	1	0.897059	0.726471	0.135294	0.205882	0.302941	0	0.226471
novel.6587	0.67451	0.682353	1	0	0	0.0117647	0.258824	0.0392157	0
novel.6573	0.166667	0.120531	0.0640138	0.176471	0	0.27624	1	0.239331	0.332757
novel.6572	0.014971	0.0111463	0	0.821331	0.311332	0.522347	0.815976	0.744181	1
novel.6538	0	0.203822	0.0636943	0.840764	0.216561	0.898089	1	0.707006	0.738854
novel.6533	0.646302	0.983923	0.553055	0.581994	1	0.829582	0.118971	0	0.0546624
novel.6524	0.0315041	0.0304878	0	0.911585	1	0.49187	0.237805	0.244919	0.332317
novel.6523	0.058651	0	0.0234604	0.463343	0.680352	1	0.356305	0.318182	0.683284
novel.6515	0	0.0697674	0.186047	0.753488	0.860465	1	0.244961	0.155039	0.324031
novel.6501	1	0.351955	0.659218	0.0223464	0.0614525	0	0.290503	0.0558659	0.0614525
novel.6482	0.236443	0.440347	0.54013	1	0.318872	0.744035	0.10846	0	0.0390456
novel.6474	1	0.676177	0.545242	0.00859578	0.0174805	0.0557161	0.492897	0	0.0267745
novel.6471	1	0.530112	0.635688	0.0297398	0	0.0460967	0.0817844	0	0.00297398
novel.6470	0.0994644	0.234124	0.142311	1	0.55241	0.825555	0.133894	0	0.00765111
novel.6465	0.798527	0.940032	0.658075	0.00420831	0	0.00526039	1	0.00368227	0.0199895
novel.6457	0.426866	0.471642	0.510448	0	0.00298507	0.0597015	1	0.650746	0.650746
novel.6450	0	0.203883	0.184466	0.0582524	0.0485437	0.0776699	0.592233	0.669903	1
novel.6437	0.00884956	0	0.0265487	0.237168	0.20354	0.224779	0.734513	1	0.59292
novel.6431	0.511111	1	0.672222	0.977778	0.844444	0.75	0.0444444	0	0.288889
novel.6422	0.2215	0.278346	0.423192	0.235346	0	0.0208846	0.963885	1	0.973731
novel.6413	0.0353479	0.00850316	0	1	0.608925	0.989178	0.506887	0.304216	0.367182
novel.641	1	0.361842	0.697368	0.0493421	0	0.0131579	0.273026	0.0460526	0.00657895
novel.6404	0.895442	0.835193	0.799171	0.694931	1	0.732547	0.0105196	0	0.0325151
novel.6400	0.0326241	0	0.136879	0.992908	1	0.993617	0.640426	0.993617	0.959574
novel.6396	0.050923	0	0.00954806	0.747931	0.922342	1	0.255888	0.0878421	0.164227
novel.6385	0.328767	0.369863	0.280822	1	0.369863	0.767123	0.0684932	0.0342466	0
novel.6383	0	0.156492	0.299226	0.977644	0.782459	1	0.217541	0.101462	0.0429923
novel.6382	0.0398601	0	0.070979	0.315385	0.188287	0.279196	0.71451	1	0.497203
novel.6376	0.0583942	0.0857664	0.0273723	0.171533	0	0.25	1	0.627737	0.759124
novel.6372	0.55872	0.336985	0.381245	0.165644	0	0.170465	1	0.498247	0.536372
novel.6369	0.228571	0	0.032967	0.195604	0.178022	0.435165	0.468132	1	0.516484
novel.6360	0.315	0.356429	0.342143	0.219286	0	0.167143	0.767143	1	0.971429
novel.6358	0.808561	1	0.668776	0	0.0104954	0.0333899	0.20106	0.104337	0.28811
novel.6355	0.00696916	0.028618	0.0247628	1	0.651839	0.789591	0.0167556	0.0505635	0
novel.6346	1	0.904605	0.753289	0.269737	0	0.286184	0.717105	0.815789	0.608553
novel.6344	0.242038	0.0955414	0.184713	0.592357	1	0.477707	0.0573248	0	0.0636943
novel.6341	0.0674157	0	0	0.713858	0.617228	1	0	0.0921348	0
novel.6338	0.224615	0	0.175385	0.184615	0.332308	0.230769	0.873846	1	0.932308
novel.6334	0	0	0	1	0.347854	0.249161	0.12176	0.0385632	0.0767693
novel.6331	0	0.0422195	0	0.808203	0.297949	0.981906	0.869723	1	0.288299
novel.6330	0.0777616	0	0.059593	0.427326	0.0167151	0.130087	1	0.570494	0.244186
novel.6297	0.232143	0.276261	0.220588	1	0.797269	0.832983	0.515756	0.798319	0
novel.6294	0.81044	0.373626	0.843407	0.0412088	0	0.0357143	1	0.126374	0.335165
novel.6291	0	0.0973236	0.109489	0.789294	0.788321	0.846715	0.388808	1	0.770803
novel.6275	0.0175579	0.0550678	0	0.516361	0.31684	0.485235	1	0.682362	0.344773
novel.6274	0.0405728	0	0.0322196	0.886635	0.644391	1	0.546539	0.821002	0.767303
novel.6273	0.000790306	0.0306902	0.0192308	0.0482086	0	0.0337197	0.205875	0.869863	1
novel.6271	0	0.028898	0.0125714	0.0835918	0.0385306	0.0576327	0.222531	0.960327	1
novel.6270	0.379913	0	0.340611	0.0567686	0.126638	0.467249	0.982533	1	0.816594
novel.6235	0.0211082	0	0.0422164	0.23219	0.118734	0.163588	0.443272	0.709763	1
novel.6229	0.15856	0	0.121595	0.80642	0.9893	1	0.0642023	0.166342	0.229572
novel.6221	0.836923	1	0.835897	0.094359	0	0.0748718	0.441026	0.121538	0.0641026
novel.6187	0.0223577	0.0130662	0.0351336	0.639373	0.669861	1	0.139373	0	0.0150987
novel.6184	0.00249771	0.0117392	0.0319707	1	0.333444	0.539838	0.00158188	0	0
novel.6183	0.0747365	0.43213	0.444746	1	0.247684	0.539285	0	0.0204408	0.00638774
novel.6179	0.887405	0.230916	0.597328	0.194656	0	0.0896947	0.217557	1	0.0725191
novel.617	0.166667	0	0	0.902778	0.388889	1	0	0.361111	0
novel.6167	0.00442478	0.0318584	0	0.928319	0.683186	1	0.233628	0.0522124	0.0566372
novel.6145	0.0778302	0.0141509	0	0.127358	0.0306604	0.0754717	1	0.740566	0.794811
novel.6140	0.143583	0.110546	0.240152	0	0.00127065	0.0152478	0.188056	1	0.376112
novel.6135	1	0.264563	0.449029	0.0101942	0.011165	0	0.190777	0.026699	0.0247573
novel.6133	0.0260602	0.0623075	0.0270078	0	0.192135	1	0.703862	0.544895	0.868988
novel.6126	0.0621347	0.0614852	0.0220827	0.25092	0	0.138125	1	0.659883	0.826586
novel.6116	0.2	0.174194	0.201613	0.556452	1	0.816129	0	0.0870968	0.193548
novel.6113	1	0.801347	0.912458	0.622896	0.717172	0.734007	0.20202	0	0.0740741
novel.61	0.00738007	0.00738007	0.0147601	0.0184502	0.169742	1	0.00369004	0	0
novel.6089	0	0.0167598	0	0.259777	0.0530726	0.047486	1	0.0363128	0.0558659
novel.6088	0.00578512	0	0	1	0.119008	0.26281	0.405785	0.0140496	0.00743802
novel.6062	1	0.320482	0.561446	0.142169	0.113253	0.231325	0.503614	0	0.108434
novel.6059	0.183673	0.195918	0.208163	0.897959	0.946939	1	0.0408163	0	0.0285714
novel.6057	0.336406	0.078341	0.25576	1	0.359447	0.68894	0.384793	0	0.301843
novel.6056	0	0.246914	0.126543	1	0.91358	0.811728	0.0401235	0.246914	0.157407
novel.6054	0	0.257816	0.0933961	1	0.754008	0.66189	0.324957	0.0806945	0.0146808
novel.6045	0.101246	0	0.138629	0.141745	0.0124611	0.212617	0.819315	0.831776	1
novel.6041	0	0.0549213	0.287257	0.413144	0.417464	1	0.452021	0.834002	0.367788
novel.6034	1	0.736527	0.57485	0.904192	0.011976	0.311377	0.359281	0.131737	0
novel.6031	1	0.531549	0.913958	0.0344168	0.00764818	0.0152964	0.112811	0.0688337	0
novel.6001	0.240625	0.096875	0.046875	0.08125	0	0.3125	0.9625	0.509375	1
novel.5980	0	0.0716771	0.157968	0.487126	0.294363	0.297843	1	0.439109	0.418928
novel.5977	0	0	0	0.717045	1	0.25021	0	0	0
novel.5956	0.785714	0.708995	0.698413	0.677249	1	0.780423	0.124339	0	0.150794
novel.5954	0	0.222715	0.125555	0.074756	0.132209	0.0148625	0.338287	1	0.612467
novel.594	0.0840336	0	0.0966387	0.735294	0.37395	1	0.436975	0.0294118	0.277311
novel.5922	0.793453	1	0.611847	0.381917	0.542479	0.727202	0.00389712	0.103663	0
novel.592	0	0	0.00653733	0.101223	0.0458667	0.0442851	0.270139	1	0.263918
novel.591	0.13544	0.106095	0	0.316027	0.408578	0.656885	0.772009	0.564334	1
novel.5904	0.139716	0.0324484	0	0.144006	0.190936	0.0627514	0.517565	0.887906	1
novel.5903	0.132353	0.0245098	0	1	0.588235	0.872549	0.455882	0.205882	0.235294
novel.5902	0.184823	0	0.0407997	0.0922073	0.304774	0.0860873	0.494084	0.973888	1
novel.5898	0.291404	0	0.0268835	0.228676	0.0969134	0.125124	0.400597	0.956522	1
novel.5893	0	0.074071	0.0583159	0.443841	0.212721	0.374029	0.878525	0.64373	1
novel.5892	0	0.0400336	0.0182103	0.0887526	0.0420407	0.0833151	0.51821	0.403219	1
novel.5886	0.824074	0.478114	0.749158	0.705387	0.755892	1	0.644781	0	0.270202
novel.5883	0.434079	1	0.754048	0.0208173	0.10717	0.0470316	0.0655359	0.275251	0
novel.5864	0.0370028	0.0217391	0.0379278	0.0550416	0	0.165125	1	0.72988	0.97271
novel.5863	0.165957	0	0.108511	1	0.689362	0.87234	0.180851	0.0574468	0.3
novel.5862	0.756677	1	0.747774	0.0949555	0.115727	0.246291	0	0.0267062	0.0296736
novel.5860	0.845659	1	0.66881	0.305466	0	0.237942	0.430868	0.244373	0.125402
novel.5858	0.0148184	0.000956023	0	1	0.279159	0.39914	0.235182	0.394837	0.225143
novel.5836	0	0	0.042735	0.384615	0.358974	1	0.0512821	0.188034	0.0940171
novel.5829	0.149499	0.157708	0	0.780937	1	0.720446	0.275665	0.688472	0.469495
novel.5808	1	0.720995	0.694707	0.232036	0	0.193481	0.902208	0.185068	0.174553
novel.5789	0.00430192	0.051623	0	0.467736	0.0465389	0.338287	0.988659	1	0.655456
novel.5786	4.901e-05	0	0.00529308	0.0122035	0.00999804	0.0338169	0.208881	1	0.256714
novel.5757	0.307622	0.198299	0.304889	0.0525357	0	0.0567871	1	0.703917	0.561494
novel.5755	0.105939	0	0.0280899	1	0.38443	0.488764	0.869984	0.997592	0.395666
novel.5750	0.57931	0.489655	1	0	0	0	0.0896552	0	0.0206897
novel.5744	1	0.94422	0.850445	0.0226354	0.0412288	0.0412288	0.128537	0	0.0129345
novel.5742	0.152027	0	0.185811	0.591216	0.614865	1	0.486486	0.182432	0.993243
novel.574	0	0	0.0659341	0.279121	0.149451	0.149451	0.138462	0.538462	1
novel.5702	0.0359877	0	0.114089	1	0.529862	0.704441	0.102603	0.239663	0.201378
novel.5695	1	0.970833	0.970833	0.0125	0	0.075	0.129167	0.145833	0.08125
novel.5694	0.143204	0	0.106796	1	0.866505	0.881068	0.419903	0.281553	0.412621
novel.5693	0	0.125796	0.123673	0.245223	0.104565	0.352442	1	0.765924	0.40552
novel.5692	0.179912	0	0.24117	0.409492	0.448124	0.480132	0.710817	0.774834	1
novel.568	0.238095	0.152381	0.131429	0	0.0838095	0.087619	1	0.441905	0.68
novel.5671	1	0.134923	0.409453	0	0.000306346	0.00297593	0.07593	0.00328228	0.000350109
novel.5605	0	0	0	0.121696	1	0.454825	0	0	0.112477
novel.56	0.334324	0.1263	0.222883	0.780089	0.615156	1	0.0326895	0	0.187221
novel.5575	0.874719	1	0.742254	0.289178	0.259542	0.309385	0.121539	0.00209549	0
novel.5567	0.00318218	0	0.0461416	0.608592	1	0.939539	0.21599	0.338107	0.317025
novel.5560	0.653846	0.423077	1	0.365385	0.826923	0.557692	0.173077	0	0.0769231
novel.5537	0	0	0	0.0701754	0.082092	0.17577	0.403509	1	0.776564
novel.5514	0.0248447	0	0.0248447	0.242236	1	0.782609	0.15528	0.322981	0.15528
novel.5512	1	0.152838	0.331878	0	0	0	0.113537	0.0218341	0.0349345
novel.5501	0.495516	0.446188	0.311659	0.643498	0.621076	1	0.304933	0	0.125561
novel.5493	0.137014	0	0.227676	0.250852	0.0129516	0.156101	0.809134	0.612134	1
novel.5491	0.00483092	0	0.0114185	0.631752	0.244181	0.469917	0.200044	1	0.289196
novel.5487	0	0.0693642	0.17052	0.560694	1	0.575145	0.236994	0.702312	0.777457
novel.5484	0	0.0115321	0.0329489	0.0428336	0	0.0313015	0.214168	1	0.563427
novel.5440	0.0128	0	0	0.1904	0.0992	0.1936	0.3088	1	0.4096
novel.544	0	0.0705253	0.0136187	1	0.243191	0.621595	0.451848	0.842899	0.821012
novel.543	0	0.000520021	0.00104004	1	0.75819	0.833073	0.049922	0.151326	0.0540822
novel.5397	0.0662702	0.0475786	0.180119	1	0.790144	0.875956	0	0.0450297	0.122345
novel.5373	0.775529	1	0.857406	0.410304	0.284269	0.436063	0.145354	0.00919963	0
novel.5364	0.514719	0.70562	0.615522	0.198037	0	0.140946	1	0.306869	0.256021
novel.5363	0.162896	0.339367	0.266968	0.832579	1	0.828054	0	0.325792	0.271493
novel.5310	0.142857	0.119643	0.176786	0.877679	1	0.870536	0	0.113393	0.297321
novel.5307	0.00676914	0.0155126	0	0.0494994	0.0545762	0.0528839	0.432238	0.832746	1
novel.5306	0.0694864	0	0.0845921	0.060423	0.214502	0.220544	1	0.601208	0.410876
novel.5304	0.254854	0.297735	0.295307	0.673139	1	0.690129	0.0291262	0.0598706	0
novel.5299	0.312687	0.0924596	0.174147	0.0981448	0	0.104728	1	0.461999	0.327648
novel.5292	0.020523	0.00926845	0.0331016	0.0178749	0	0.0840781	1	0.730884	0.331678
novel.5259	0.0508103	0.0376697	0.0521244	1	0.717915	0.90933	0	0.0232151	0.021901
novel.5255	0.0538462	0.107692	0.0942308	0.705769	1	0.576923	0	0.00576923	0.00576923
novel.5251	0.263501	0.286528	0.266825	0.0465282	0	0.0707418	0.731869	1	0.830148
novel.5241	0	0.0587673	0.0783564	0.595796	1	0.723841	0.20903	0.372671	0.444338
novel.5240	0	0.00821444	0.0856031	0.644041	0.814094	1	0.248595	0.581784	0.54907
novel.5235	0.0136986	0	0	0.565068	1	0.592466	0.010274	0.0239726	0.0753425
novel.522	0	0.0810398	0	0.556575	1	0.140673	0.126911	0	0.0963303
novel.5167	1	0.60253	0.597204	0.259321	0.235686	0.244341	0.913449	0	0.00965379
novel.5159	0.187273	0.18225	0.267932	0.0951716	0	0.12029	1	0.807982	0.698577
novel.5153	0.697674	0.594315	0.581395	0.0155039	0	0.0801034	1	0.268734	0.382429
novel.5130	0	0	0.00261097	0.830287	0.584856	1	0	0	0.151436
novel.5122	0	0.0289608	0.0295287	1	0.940375	0.888132	0.484384	0.753549	0.744463
novel.5120	0.0982906	0	0.0384615	0.410256	0.461538	1	0.196581	0.384615	0.478632
novel.5117	0.0893655	0	0.0240893	0.233079	0.235076	0.384606	1	0.548707	0.0273208
novel.5114	0.6171	1	0.568773	0.307311	0.174721	0.309789	0.0978934	0.0681537	0
novel.5101	0.156309	0.00564972	0.182674	0.0597256	0	0.0817864	1	0.421038	0.632499
novel.5087	0.591127	1	0.519185	0.0983213	0.151679	0.205635	0.0431655	0.0419664	0
novel.5068	0	0.0174263	0.170241	0.317694	0.077748	0.505362	1	0.504021	0.540214
novel.5065	0.31007	1	0.387836	0.0927218	0.13659	0.0907278	0.0937188	0.150548	0
novel.5064	0.748921	1	0.54752	0.293916	0.345061	0.53734	0	0.112957	0.0228846
novel.5058	0	0	0.0427687	0.465391	1	0.943725	0.0360158	0.17614	0.33202
novel.5057	0.00493218	0	0.0123305	0.653514	0.885327	1	0.0345253	0.172626	0.197287
novel.504	0.921626	1	0.959361	0.04209	0	0.0442671	0.213353	0.0732946	0.155298
novel.5036	0.324186	0.177282	0.100528	0.0203992	0.07602	0	0.402554	0.928383	1
novel.5028	0.0807834	0	0.0342717	1	0.842105	0.864137	0.308446	0.337821	0.433293
novel.5027	0.874346	1	0.695026	0	0.319372	0.162304	0.790576	0.290576	0.159686
novel.5004	0.544521	1	0.868721	0.152968	0.247717	0.304795	0.143836	0.252283	0
novel.5002	0.982028	1	0.826701	0.143774	0.184852	0.168164	0.137356	0	0.0449294
novel.500	1	0.311881	0.589109	0.166667	0.420792	0.285479	0.232673	0.125413	0
novel.4992	0	0.056338	0.0427952	0.315818	0.146804	0.179307	0.701517	1	0.956663
novel.4990	0.135217	0.566599	0.0696266	0.962159	1	0.936932	0.102422	0.0953582	0
novel.499	0.034668	0.0136719	0.0488281	0.0327148	0.0419922	0	1	0.0439453	0.12207
novel.4981	0.0616438	0.0719178	0	0.113014	0.14726	1	0.229452	0.0239726	0
novel.4974	0.0197674	0.00697674	0.0918605	0.610465	1	0.505814	0	0.0604651	0.055814
novel.4970	1	0.0930305	0.340471	0	0.000155917	0.000701627	0.0938361	0.00233876	0.00145523
novel.4966	0	0.145833	0.00520833	0.682292	0.833333	1	0.0833333	0.145833	0.161458
novel.4955	0.548476	1	0.750693	0.0138504	0	0.0470914	0.252078	0.0914127	0.0249307
novel.4947	0.911186	0.250169	0.551186	0	0.0162712	0.0922034	1	0.107119	0.131525
novel.4934	0.152466	0.0941704	0	0.0568012	0.100149	0.133034	0.672646	1	0.881913
novel.4923	0.21246	0.182109	1	0	0	0	0.034345	0	0
novel.4918	0.0471698	0.125	0.248821	1	0.71934	0.635613	0.0801887	0.0742925	0
novel.4915	1	0.733061	0.878367	0	0	0	0.2	0	0
novel.4914	1	0.972789	0.666667	0.414966	0.693878	0.278912	0.0680272	0	0.0272109
novel.491	0.0273038	0.0409556	0	0.208191	0.167235	0.129693	0.47099	1	0.573379
novel.4904	0.0284553	0.0304878	0.00203252	1	0.304878	0.414634	0.0630081	0	0.0264228
novel.4890	0.533544	0.353003	0.451352	0.288374	0	0.201967	1	0.610818	0.679312
novel.489	0	0	0	1	0.270049	0.977087	0	0	0
novel.4871	0.0615764	0.0714286	0	0.775862	0.221675	1	0	0.155172	0.241379
novel.4859	0.688935	0.509395	0.368476	0	0.00939457	0.0354906	1	0.553236	0.775574
novel.4856	0.426009	0.286996	0.331839	0.64574	1	0.878924	0.430493	0	0.183857
novel.4831	0.123256	0	0.167442	0.723256	0.253488	1	0.625581	0.760465	0.781395
novel.483	0.719469	1	0.448673	0.142478	0.238053	0.161062	0.00707965	0.0106195	0
novel.4821	0	0.0417335	0.0024077	0.383628	0.396469	0.475923	0.192616	0.182183	1
novel.4820	0.222437	0.15087	0.346228	1	0.878143	0.965184	0	0.531915	0.00386847
novel.4819	1	0.619647	0.619647	0.211587	0.163728	0.241814	0.229219	0	0.0604534
novel.4784	1	0.930006	0.700752	0.0096224	0.0132133	0.0131572	0.116619	0	0.00342254
novel.4757	0	0.0825688	0	0.0336391	0	0.0366972	0.357798	1	0.149847
novel.4756	0	0.119512	0	0.0463415	0	0.109756	0.436585	1	0.260976
novel.4745	0.494265	0.445658	0.44675	0.688695	1	0.800109	0.069361	0	0.166029
novel.4742	0.590866	0.566811	0.627514	0.936666	0.802481	1	0.178726	0	0.106747
novel.4729	0.568333	1	0.635	0.285	0.46	0.508333	0.0583333	0.128333	0
novel.4725	0.222581	0.170968	0.283871	0.583871	1	0.635484	0.0354839	0	0.0451613
novel.4724	0	0	0	0.114626	0.159408	0.190222	0.0410846	1	0.064092
novel.472	0.690021	1	0.747346	0	0	0.138004	0.334395	0	0
novel.4710	0.351974	0.167763	0.223684	0.0493421	0.144737	0	0.699836	0.604441	1
novel.470	0.604888	0.739308	0.725051	0.639511	1	0.817719	0	0.182281	0.186354
novel.4685	0.336573	0.36628	0.296121	0.14253	0	0.12104	1	0.394722	0.430513
novel.4658	0.124571	0	0.152	0.222857	0.306286	0.309714	0.485714	1	0.468571
novel.4644	0.793522	0.716599	1	0.194332	0.380567	0.319838	0.129555	0	0.348178
novel.4640	0.451229	0.391246	0.345312	0.153202	0	0.0326939	1	0.665226	0.790597
novel.464	0.12963	0.134259	0.1875	0.736111	0.865741	1	0.157407	0	0.0555556
novel.4609	0.191667	0.225	0.291667	0.0656667	0	0.059	1	0	0.008
novel.4576	0.764034	0.375833	0.75452	0.126546	0	0.0980019	1	0.272122	0.44529
novel.457	0	0.00372787	0.0102516	0.0876048	0.0372787	0.0419385	0.342964	1	0.741845
novel.4566	0.380872	0.328859	0.307047	1	0.870805	0.823826	0.263423	0	0.22651
novel.4565	0.0537834	0	0.0237389	0.359421	0.192878	0.325668	1	0.420252	0.550445
novel.4562	0.049169	0.193213	0.23615	0.799861	1	0.830332	0.0256233	0	0.152355
novel.4560	0.173238	1	0.680787	0.0110431	0.0102666	0.010698	0.203693	0	0.000776464
novel.4558	0.0776515	0.143939	0.236742	0.691288	0.886364	1	0	0.0776515	0.268939
novel.4553	0.600321	0.657705	0.495987	0.650482	1	0.673756	0	0.23756	0.330658
novel.4542	0.635983	0.414226	0.711297	0.0585774	0.230126	0	0.974895	0.920502	1
novel.4524	0	0.074408	0.146995	0.385337	0.174226	0.395082	0.390164	1	0.507468
novel.4522	0	0	0	0.432868	0.124597	0.19334	0.0891515	1	0.488722
novel.4502	0	0	0	0.428816	1	0.815609	0	0	0
novel.4490	0.731983	0.807028	0.787969	0.117332	0	0.0851697	1	0.838594	0.686718
novel.4486	0.0454545	0	0.0108225	0.109307	0.233766	0.155844	0.231602	0.357143	1
novel.4484	0.0295924	0.0217755	0.0396427	0.502513	1	0.967058	0	0.0379676	0.0323841
novel.4474	0.856974	0.827423	1	0.150118	0.0271868	0	0.0236407	0.1974	0.333333
novel.4471	0.578842	0.632735	0.540918	0.834331	1	0.866267	0.167665	0	0.243513
novel.447	0.823982	0.463146	1	0.178218	0.0209021	0.283828	0.561056	0	0.00770077
novel.4463	0.100737	0.260442	0.108108	0.44226	1	0.70516	0.36855	0	0.0761671
novel.4460	0.0141844	0.177305	0.189125	0.364066	1	0.6974	0.243499	0	0.122931
novel.4450	0.0525839	0	0	0.421578	0.314597	0.808704	0.302811	1	0.940163
novel.4444	0	0	0	0.657396	0.585231	1	0	0	0
novel.4439	0	0.062169	0.0313573	1	0.641108	0.75816	0.769554	0.763231	0.925538
novel.4402	0.449618	0.265115	0.289553	1	0.586866	0.847464	0.0598795	0.0138985	0
novel.4393	0.150538	0.561828	0.297043	0.293011	1	0.443548	0	0.0349462	0.0658602
novel.4379	0	0.0755082	0.13101	1	0.817038	0.504034	0	0.181026	0
novel.4378	0.628774	0.555721	0.700708	0.818114	0.787179	1	0.0905703	0.0480805	0
novel.4376	0.27116	0.448179	0.517156	0.812775	1	0.646841	0.0313215	0.174908	0
novel.4375	0.224723	0.274823	0.290797	1	0.638591	0.39027	0	0	0
novel.4374	0.780641	0.726587	0.580767	0.827153	1	0.813325	0.0144563	0.0490258	0
novel.437	0.743855	0.0827943	1	0	0	0.113842	0.072445	0	0
novel.4369	0.318359	0.851562	1	0.0546875	0.0664062	0.0683594	0.369141	0	0.015625
novel.4363	0.653992	0.847909	1	0.391635	0	0.0342205	0.806084	0.201521	0.0836502
novel.4356	0.391766	0.533865	0.77822	0.806109	0.994688	1	0.0903054	0.103586	0
novel.4355	0.85955	1	0.9282	0.798142	0.817588	0.627933	0.0789639	0.0658164	0
novel.4351	0.131127	0	0.117647	0.291667	0.319853	0.493873	1	0.319853	0.403186
novel.4350	0.0667845	0.200707	0.0579505	0.968551	1	0.914488	0	0.0720848	0.055477
novel.4348	0.182186	0.408907	0.294197	0.910931	1	0.811066	0.0890688	0.102564	0
novel.4347	0.0210826	0.0792023	0	0.806268	1	0.617664	0.183476	0.211966	0.217094
novel.4345	0.135163	0.102642	0.0853659	1	0.872967	0.74187	0	0.185976	0.220528
novel.4343	0	0.0881424	0.0244042	1	0.98507	0.852426	0.0812518	0.28998	0.185759
novel.434	0.382848	0.396631	0.38438	0.0673813	0	0.116386	1	0.535988	0.372129
novel.4333	1	0.31903	0.496269	0.0914179	0.100746	0.0970149	0.0466418	0	0.0279851
novel.433	0	0.558943	0.221545	0.898374	1	0.48374	0.123984	0.219512	0.174797
novel.4328	0	0.0761719	0.0371094	1	0.927734	0.896484	0.302734	0.458984	0.642578
novel.4325	0.0649819	0	0.0469314	1	0.101083	0.685921	0.357401	0.454874	0.0288809
novel.4324	0.0162528	0.0397291	0	1	0.71693	0.952596	0.0862302	0.277652	0.247404
novel.4323	0.0575027	0.0290252	0.0328587	0.0569551	0	0.112815	0.390471	0.55586	1
novel.4322	0.0599251	0.073736	0	0.199204	0.0231742	0.15824	1	0.699672	0.509363
novel.4320	0.0732087	0.135514	0.05919	0.17757	0.0373832	0	0.725857	1	0.992212
novel.431	0.0242718	0.519417	0.252427	0.876214	1	0.650485	0.0218447	0.0194175	0
novel.4308	1	0.140625	0.489583	0	0	0	0.0572917	0	0
novel.4300	0.853005	1	0.566256	0.0890659	0	0.0427227	0.657495	0.0789283	0.0803765
novel.429	1	0.954301	0.96828	0.00537634	0	0.0129032	0.0854839	0.00483871	0
novel.428	1	0.621145	0.820044	0.00726872	0	0.00837004	0.122907	0	0.00682819
novel.4278	0.657258	0.673387	0.5625	0.129032	0	0.16129	1	0.46371	0.550403
novel.4271	0	0.130435	0.0186335	0.403727	0.695652	0.335404	0.0931677	0.440994	1
novel.427	1	0.923836	0.79055	0.0253879	0	0.0832158	0.45134	0.0331453	0.0352609
novel.4258	0.0542222	0	0.0542222	0.922311	0.9504	1	0.144711	0.635556	0.636089
novel.4247	0.00324308	0	0.00176895	1	0.64729	0.56523	0.0101715	0.00186723	0.0100732
novel.4245	0.00147709	0	0.00209987	0.61764	0.307922	0.305255	0.767793	0.377856	1
novel.4241	0.0110388	0.0063079	0.0122216	0.0153755	0.017741	0	1	0.202444	0.454169
novel.424	1	0.788502	0.708843	0	0	0.00484876	0.0180097	0	0
novel.4223	0	0.115815	0.0426634	0.305709	0.165533	0.195054	0.659632	0.801679	1
novel.4200	0.0743494	0.0446097	0.156134	0.713755	0.460967	1	0.0185874	0.0148699	0
novel.4199	0.275817	0.309804	0.166013	1	0.426144	0.993464	0.0235294	0.020915	0
novel.4198	0.000323102	0.00129241	0	1	0.630372	0.639095	0.0397415	0.257189	0.188045
novel.4195	0.0720339	0.317797	0.360169	0.940678	1	0.809322	0.0762712	0.34322	0
novel.4193	0.214724	0.231595	0	1	0.90184	0.378834	0.243865	0.351227	0.148773
novel.4188	0	0.0496614	0.00225734	1	0.778781	0.848758	0.0609481	0.200903	0.124153
novel.4187	0.774876	1	0.966418	0.942786	0.756219	0.823383	0.475124	0.33209	0
novel.4183	0.0565806	0	0.0565806	0.642066	1	0.749077	0.0319803	0.0270603	0.0258303
novel.4182	0.741155	1	0.646182	0.392924	0.197393	0.18622	0.35568	0	0.00744879
novel.4181	0	0.100792	0.184305	1	0.653708	0.925846	0.150468	0.475162	0.0662347
novel.4178	0.589333	1	0.603556	0.175111	0.190222	0.193778	0.285333	0.0373333	0
novel.4161	0.334081	0.390135	0.2713	0.00896861	0	0.262332	1	0.827354	0.751121
novel.4160	1	0.664319	0.821131	0	0.0100093	0.026506	0.479147	0.255051	0.199444
novel.4157	0.508696	0.386957	0.437681	1	0.476812	0.64058	0	0.0333333	0.015942
novel.4148	0.766316	0.784211	1	0.547368	0.151579	0.402105	0.307368	0.0884211	0
novel.4147	0.0270506	0	0.0253054	1	0.347295	0.494764	0.36562	0.287958	0.248691
novel.4146	0.0669014	0	0.0387324	0.464789	0.0950704	0.116197	0.485915	1	0.380282
novel.4145	0	0.00458015	0.0274809	0.282443	0.256489	0.369466	0.132824	1	0.201527
novel.4142	1	0.970534	0.797422	0.0828729	0.228361	0.149171	0.32965	0.955801	0
novel.414	0.636457	1	0.437526	0.164406	0.2127	0.227702	0.0236334	0.0384299	0
novel.4136	0.594667	0.922667	1	0.345333	0.254667	0.34	0.336	0.202667	0
novel.4135	0.742821	1	0.976554	0.820611	0.682661	0.738095	0.356052	0.193202	0
novel.4134	0.117825	0.0845921	0	0.97281	0.746224	1	0.175227	0.0876133	0.274924
novel.4128	0.691041	0.945323	1	0.878568	0.673254	0.627141	0.485507	0.370444	0
novel.4126	0.394136	0.503427	0.654608	1	0.748286	0.674029	0.302742	0	0.103199
novel.4125	0.487425	1	0.519115	0.0472837	0.0578471	0.0578471	0.761066	0	0.183602
novel.4124	0.0441501	0.0375276	0.139073	0.439294	1	0.450331	0	0.0596026	0.0618102
novel.4121	0.344239	0.328592	0.489331	0.702703	1	0.598862	0.0917496	0.0291607	0
novel.4120	0	0.311938	0.0860077	0.863928	0.860077	1	0	0.0962773	0
novel.4115	0	0.258614	0.263108	1	0.803214	0.762903	0.25126	0.704208	0.609832
novel.4114	0	0.104772	0.111948	1	0.623251	0.603158	0.0932903	0.456764	0.21385
novel.4112	0	0.0393013	0.0203785	1	0.431344	0.803493	0.585638	0.757399	0.157205
novel.4111	0.01222	0	0.0509165	0.360489	0.246436	0.358452	0.556008	1	0.480652
novel.4102	0.535373	0.912142	0.629812	0.354722	0.150378	0.102007	1	0	0.302731
novel.4100	0	0.0541586	0.0920696	1	0.677756	0.704836	0.0746615	0.278917	0.209284
novel.4089	0	0	0	0	0	0	0.365274	0.534808	1
novel.4088	0.0295652	0	0	0.132174	0.053913	0.304348	1	0.286957	0.128696
novel.4082	0.192713	0.0958773	0.239693	0.000958773	0	0.0220518	0.194631	0.565676	1
novel.4072	0.117471	1	0.538417	0.199564	0.288561	0.136207	0.120059	0.00468403	0
novel.4053	0.620123	0.613108	1	0.542087	0.531784	0.490136	0.363437	0.0572117	0
novel.4050	0	0.262661	0.0985602	0.778809	0.364945	0.446384	0.677303	1	0.293457
novel.4048	0	0.0172239	0.0151976	0.405268	0.316109	1	0.52381	0.820669	0.260385
novel.4042	0.469635	1	0.51501	0.124795	0.218192	0.210039	0.00333563	0.105311	0
novel.4041	0.464593	1	0.370074	0.158222	0.305185	0.274074	0	0.14637	0.0518519
novel.404	0	0.0184049	0.0797546	0.785276	0.895706	1	0	0	0
novel.4033	0	0	0	0.424	1	0.998857	0.116571	0.494857	0.115429
novel.4030	0.021692	0.0477223	0.032538	0.726681	1	0.724512	0.0195228	0	0.00650759
novel.4029	0.159492	0.262269	0.0805711	0.281317	0.711795	1	0.0464557	0	0.00767685
novel.4028	0.547196	0.536252	0.56156	0.740082	1	0.681943	0	0.0410397	0.0218878
novel.4023	0.914585	0.718775	1	0.0225624	0	0.0475423	0.734085	0.0282031	0.174859
novel.4010	0.24359	1	0.713675	0.457265	0.452991	0.358974	0.213675	0.042735	0
novel.3993	0.130612	0.0897959	0.118367	0.987755	0.922449	1	0.0938776	0.212245	0
novel.3990	0.467921	0.373824	0.498717	1	0.793841	0.717707	0.0128315	0.0213858	0
novel.3989	1	0.403646	0.630208	0.515625	0.216146	0.304688	0.315104	0.0442708	0
novel.3988	0.0633803	0.0492958	0.0895372	0.871227	0.509054	1	0.0362173	0	0
novel.3983	0.00167364	0.0284519	0.0334728	0.969038	0.92636	1	0.0460251	0.0209205	0
novel.3979	0	0.0841424	0.0453074	1	0.7411	0.695793	0.038835	0.106796	0.0744337
novel.3977	0	0.0524675	0.0644156	1	0.466494	0.651948	0.894026	0.545455	0.661818
novel.3975	0	0.0477658	0.0539291	0.939908	0.927581	1	0.0292758	0.127889	0.0154083
novel.397	0	0	0	1	0.427559	0.585433	0	0.112598	0
novel.3968	0.158497	0.0185185	0	0.334423	0.140523	0.459695	0.600218	1	0.755991
novel.3967	0.0518403	0.00311042	0	0.27268	0.178849	0.230689	0.501814	1	0.680145
novel.3965	0.291161	0.0779896	0.124783	0.362218	0	0.17851	1	0.429809	0.753899
novel.3956	0.123636	1	0.62	0.374545	0.336364	0.394545	0.274545	0	0.06
novel.3955	0	0	0	0.345013	1	0.700809	0.19407	0.0781671	0.12938
novel.3950	0.432343	0.966997	1	0.165017	0.706271	0.445545	0.118812	0.0924092	0
novel.395	1	0.754762	0.830952	0.309524	0.352381	0.329762	0.294048	0.0488095	0
novel.3949	0.994675	0.73787	0.949112	1	0.846154	0.801183	0.290533	0.188757	0
novel.394	0.0998089	0	0	0.648096	0.921358	1	0.177569	0	0.235484
novel.3937	0.0894855	0.378076	0.230425	1	0.521253	0.340045	0.0894855	0	0
novel.3934	0.85559	0.478261	0.597826	0.529503	1	0.986025	0.0869565	0.0667702	0
novel.3933	0.320628	0.20852	0.307175	0.710762	1	0.513453	0.0672646	0	0
novel.3930	0.22067	0	0.0502793	0.304469	0.47486	0.773743	1	0.896648	0.645251
novel.3920	0.0776105	0.308325	0.243885	1	0.671449	0.914864	0.341722	0.148401	0
novel.3918	0.513735	0.56692	0.360608	0	0.168323	0.118644	0.298656	0.664524	1
novel.3912	0.166078	0.0600707	0.102473	1	0.399293	0.310954	0.144876	0.144876	0
novel.3911	0.451799	0.365468	0.391367	1	0.358273	0.736691	0.536691	0	0.00431655
novel.3903	0.00644745	0	0.0180529	1	0.825274	0.816892	0.354395	0.308618	0.362992
novel.3900	0.198966	0.0361757	0.0529716	1	0.559432	0.501292	0.219638	0.173127	0
novel.3899	0.090263	0.0739161	0.1258	0.644634	1	0.865672	0.0199005	0	0.218905
novel.3889	0.0122564	0.00597109	0.00942803	1	0.921119	0.762414	0.027027	0.00597109	0
novel.3888	0.00840336	0	0.0112045	1	0.176471	0.647059	0.0756303	0	0.00840336
novel.3887	0.413547	0.199643	0.461676	0.884135	0.315508	1	0.360071	0.0196078	0
novel.3882	0.298046	0.198697	0.331433	1	0.250814	0.980456	0.721498	0.0692182	0
novel.3878	0.151073	0.00171674	0	0.696137	1	0.809442	0.178541	0.00772532	0.138197
novel.3874	0	0.0527904	0.0337211	0.150314	0.246905	0.216014	0.312636	1	0.682293
novel.3848	0.249068	0.191304	0.168323	0.803727	1	0.863975	0	0.021118	0.111801
novel.3844	1	0.83598	0.840285	0.00771857	0.00133591	0	0.37821	0.0688734	0.038296
novel.3826	0.0376299	0	0.0522325	0.249087	0.0356641	0.170739	1	0.628475	0.60629
novel.3820	0.719606	0.654984	0.795181	0.0317634	0	0.0635268	1	0.645126	0.771084
novel.3811	0.109057	0	0.19963	0.473198	0.231054	0.201479	1	0.500924	0.648799
novel.3810	0	0.0168712	0	0	0	0.0122699	0.20092	0.411043	1
novel.3802	1	0.734389	0.925306	0.0827607	0	0.0546758	0.579325	0.154168	0.0708097
novel.3800	0.0135501	0.0352304	0.281843	0.0189702	0.0406504	0.0623306	1	0.219512	0
novel.3763	0.892729	0.853492	1	0.108351	0.117351	0.131749	0.220302	0.025198	0
novel.3741	0.00790419	0.0146108	0.0172455	0.00790419	0.00287425	0	0.236647	1	0.673293
novel.3740	0.00494875	0.00706964	0.00459526	0.000706964	0	0.0326971	0.234712	1	0.228526
novel.3737	0.119749	0	0.0666048	0.270828	0.0292411	0.0747273	1	0.563472	0.502205
novel.3734	1	0.177623	0.477876	0	0	0	0.133375	0.0158028	0.00316056
novel.3732	0.931186	0.612006	1	0.0497804	0.0204978	0.0644217	0.133236	0.190337	0
novel.3731	1	0.827586	0.971264	0.340517	0.316092	0.377874	0.225575	0	0.0143678
novel.3729	0.822811	1	0.698574	0.0264766	0	0.0427699	0.156823	0.0448065	0.112016
novel.3728	1	0.839604	0.685149	0.289109	0.508911	0.449505	0.00594059	0	0.172277
novel.3720	0.05	0	0.05	0.8125	1	0.883333	0.125	0.116667	0.133333
novel.3718	0.101751	0.0859049	0.10759	0.125938	0	0.0909091	1	0.831526	0.854045
novel.3714	0	0.0532129	0.00200803	0.40261	0.185743	0.337349	0.945783	1	0.952811
novel.3707	0.207469	0.0248963	0.327801	0	0.00829876	0.0954357	1	0.821577	0.647303
novel.3705	1	0.74502	0.940239	0.14741	0.187251	0.179283	0.804781	0.143426	0
novel.3702	0.13347	0	0.213552	0.667351	0.324435	0.406571	1	0.451745	0.626283
novel.3700	1	0.87918	0.909385	0.613808	0.934196	0.763754	0.214671	0.0107875	0
novel.3699	0.374523	0.501907	0.82151	0.736079	1	0.841342	0.15942	0.637681	0
novel.369	0	0.0229167	0.0555556	1	0.631944	0.699537	0.209722	0	0.0560185
novel.3684	0	0.176732	0.0731087	1	0.197076	0.341386	0.0756516	0.0368722	0.0597584
novel.3679	0.92134	0.85579	0.611071	0.0553532	0	0.0356883	0.446468	0.705025	1
novel.3676	0.502732	0.428962	0.579235	0.833333	0.838798	1	0.308743	0.0601093	0
novel.366	0.0122699	0	0.0122699	0.361963	1	0.631902	0.165644	0.190184	0.650307
novel.3658	0.141141	0.0960961	0.176176	0.0670671	0	0.028028	1	0.442442	0.152152
novel.3657	0.00355781	0	0.00330368	0.288437	0.0904701	0.198983	0.527827	0.635832	1
novel.3656	0	0.00142952	0.00410564	1	0.333986	0.600324	0.129321	0.0615642	0.0473368
novel.3640	0.221739	0.106522	0.0956522	0	0	0.0347826	1	0.245652	0.141304
novel.364	1	0.554579	0.738305	0.809186	0.563085	0.608449	0.0104905	0	0.174653
novel.3637	0	0.0129741	0.011976	0.372255	0.201597	0.301397	0.268463	0.784431	1
novel.3632	0.589782	0.499716	0.627815	0.157427	0	0.0350047	1	0.669063	0.593188
novel.3631	1	0.540975	0.458522	0	0	0	0	0.0935143	0.0542986
novel.3630	0.0737327	0.0322581	0.0552995	1	0.281106	0.97235	0.253456	0	0.0967742
novel.3627	0.0643341	0.0654628	0.0112867	1	0.171558	0.260722	0.257336	0	0.0553047
novel.3622	0	0.307179	0.0851419	0.654424	0.961603	1	0.0918197	0.260434	0.222037
novel.3621	0.0653595	0.00816993	0	0.648693	0.69281	1	0.361111	0.395425	0.635621
novel.362	0.524096	0.542169	0.451807	0.503012	0.195783	1	0	0.0813253	0
novel.3615	0	0.0894988	0.0167064	1	0.838902	0.905728	0.551313	0.443914	0.638425
novel.3614	0	0.0488813	0.0369533	0.455991	0.103298	0.332892	1	0.747486	0.738676
novel.359	0	0.072	0.0832	0.7632	0.6032	1	0.1968	0.008	0.0096
novel.3581	0.106007	0.452297	0.215548	0.816254	0.816254	1	0.0565371	0.180212	0
novel.3580	0.221076	0.229955	0.229058	0	0.0704933	0.122691	0.135874	0.693004	1
novel.3576	1	0.533537	0.733232	0.0248984	0	0.0228659	0.205793	0.00558943	0.00101626
novel.3575	1	0.563107	0.737055	0.0194175	0.000809061	0.0598706	0.0946602	0	0.00566343
novel.3571	0.143021	0	0.115561	0.235698	0.0697941	0.338673	0.95881	0.758581	1
novel.3570	0.526224	0.2838	0.632867	0.018648	0.004662	0	0.790793	1	0.81993
novel.3569	0.563233	0.121252	0.413299	0.237288	0	0.169492	1	0.829205	0.676662
novel.3568	1	0.53167	0.892514	0.287908	0.214971	0.395393	0.487524	0.142035	0
novel.3563	1	0.602178	0.825112	0.158232	0.172966	0.192825	0.269699	0.0230621	0
novel.3562	0.0297436	0	0.0164103	0.0964103	0.0205128	0.184615	1	0.602051	0.748718
novel.3556	1	0.797101	0.905797	0.557971	0.949275	0.304348	0.0434783	0.275362	0
novel.3554	1	0.660182	0.945525	0.0894942	0.23476	0.312581	0.400778	0	0.00389105
novel.3552	0	0	0	0.856675	1	0.431937	0.142016	0.264398	0
novel.3549	1	0.426332	0.65047	0.145768	0.0423197	0.398119	0.249216	0.0203762	0
novel.3544	0.638726	0.500089	0.473928	0.229044	0	0.163196	1	0.903897	0.944118
novel.3540	0.223188	0.197101	0.136232	0.0347826	0	0.110145	1	0.510145	0.744928
novel.3538	1	0.827846	0.901223	0	0.0084666	0.0103481	0.185325	0.0197554	0.0893697
novel.3535	0.17801	0	0.253927	0.319372	0.198953	0.138743	1	0.65445	0.727749
novel.3523	0	0.296837	0.272506	0.0948905	0	0	0.686131	0.80292	1
novel.352	0	0	0	0	0.131757	0.0371622	0.0912162	0.202703	1
novel.3515	0.815261	0.674699	0.534137	0	0.0261044	0.064257	0.502008	1	0.202811
novel.3512	1	0.464912	0.438596	0.115288	0	0.136591	0.377193	0.661654	0.14787
novel.3507	0.0450265	0.0538552	0	0.505592	1	0.72837	0	0	0
novel.3505	0.280603	0.177495	0.229755	0	0.00047081	0.0437853	1	0.148776	0.411017
novel.3500	0.927586	1	0.866667	0.148276	0.173563	0.266667	0.196552	0	0.0195402
novel.350	0	0	0	0.0786885	0	0.0642623	0.157377	1	0.295082
novel.3498	0.58863	0.411886	0.658398	0.676486	0.703359	1	0.221705	0.0170543	0
novel.3496	0.641509	1	0.680189	0.130189	0.311321	0.0877358	0.00471698	0.00471698	0
novel.3493	0.949074	1	0.921296	0.0324074	0	0.0509259	0.0694444	0.0277778	0.0138889
novel.3487	0	0.012	0.012	0.592	0.64	1	0.04	0.304	0.332
novel.3486	0	0.0193081	0.109413	0.643604	0.896219	1	0.407884	0.839903	0.635559
novel.3485	0.0366124	0	0.0719305	0.495377	0.77182	1	0.320081	0.600037	0.610207
novel.348	1	0.621133	0.712565	0	0.0807555	0.415549	0.129756	0.18478	0.0624145
novel.3468	0.00131119	0.00568182	0	0.935752	1	0.931381	0.0922203	0.732517	0.1875
novel.3467	0.0477289	0.00813699	0	1	0.672699	0.847705	0.240223	0.0647316	0.153874
novel.3461	0.492158	0.381217	0.346595	0	0.135425	0.138868	0.759755	0.518745	1
novel.3441	0.0733753	0	0.0740741	0.696017	0.175402	0.405311	1	0.609364	0.531097
novel.3440	0.0433968	0.0374649	0	0.887605	1	0.91508	0.167343	0.672182	0.0799251
novel.3439	0	0.0344853	0.00483092	0.606466	0.536455	1	0.100929	0.624155	0.229283
novel.3436	0	0.020592	0.0238095	1	0.994852	0.70399	0.191763	0.699485	0.20399
novel.3435	0.00209937	0	0.00209937	0.731281	1	0.792162	0.0125962	0.0958712	0.0286914
novel.3434	0	0.0552632	0.115789	0.652632	0.260526	0.297368	1	0.307895	0.878947
novel.3433	0	0.0190791	0.0066084	0.857706	1	0.894052	0.0910254	0.494564	0.13398
novel.3432	0.0194009	0.0224114	0	0.959637	0.639002	0.865643	1	0.778191	0.682524
novel.3414	0.615776	0.493639	1	0.043257	0	0	0.46056	0	0
novel.3410	0.153333	0.253333	0.2	0.446667	1	0.32	0	0.08	0.06
novel.3407	0.244048	0.232143	0.392857	1	0.75	0.869048	0.297619	0	0.0357143
novel.3399	0	0.0488395	0.0401354	1	0.863153	0.565764	0.208897	0.0652805	0.191006
novel.3390	0	0.158801	0.0688942	0.720978	0.437823	0.562866	0.626249	0.479848	1
novel.3382	0.202989	1	0.562889	0.173101	0.148194	0.216687	0.0610212	0.0523039	0
novel.3376	0.0697561	0.167317	0.0721951	1	0.883415	0.558049	0.423902	0	0.203902
novel.3374	0	0.242081	0.0588235	0.753394	1	0.882353	0.28733	0.463801	0.343891
novel.3373	0.483813	0.442446	0.314748	0.615108	1	0.645683	0.185252	0.152878	0
novel.3362	0	0.0152616	0.00145349	0.0930233	0.00799419	0.192587	0.236919	0.503634	1
novel.3360	0.0362903	0	0.239919	0.387097	1	0.518145	0.181452	0.393145	0.219758
novel.335	1	0.264026	0.576974	0.447221	0.0483914	0.420633	0.091465	0	0
novel.334	0.408468	0.414695	0.612702	0.743462	1	0.795766	0.215442	0.204234	0
novel.3329	0	0.169083	0.0569083	0.22052	0.176471	0.0467852	0.442955	0.488919	1
novel.3328	0.0526316	0.0390492	0.0780985	0.991511	0.650255	1	0.0560272	0	0.0509338
novel.3323	0.0180451	0.0270677	0.0195489	1	0.494737	1	0.0827068	0.0466165	0
novel.3321	0.0700576	0.256238	0.193858	0.831094	1	0.617083	0.164107	0.0115163	0
novel.3319	0.690236	0.73064	0.993266	0.686869	1	0.639731	0	0.181818	0.124579
novel.3318	0.087963	0.5	0.236111	0.680556	1	0.962963	0.0462963	0.171296	0
novel.3315	0.270823	1	0.593847	0.00932744	0.00245459	0.00425462	0.079856	0	0
novel.3314	0.782468	0.834416	1	0	0	0	0.172078	0	0
novel.3313	0.194624	0.504301	0.351613	1	0.0978495	0.276344	0.167742	0.0107527	0
novel.3311	0.630769	0.861538	1	0	0	0	0	0	0
novel.331	0.910828	1	0.901274	0.0955414	0	0.121019	0.977707	0.226115	0.60828
novel.3306	0.0722892	0.0963855	0.060241	0.849398	0.343373	1	0.060241	0.0542169	0
novel.33	1	0.266467	0.47006	0	0	0.0329341	0.0688623	0	0
novel.3299	1	0.924528	0.889151	0.153302	0	0.186321	0.580189	0.212264	0.448113
novel.3285	1	0.381749	0.397408	0.00431965	0.0194384	0	0.0458963	0.0194384	0.0199784
novel.3283	0.0621118	0	0.13354	0.195652	0.0419255	0.198758	1	0.981366	0.642857
novel.3268	0.0632	0	0.0216	0.5192	0.2208	0.5872	1	0.4184	0.7912
novel.3267	0.0696798	0.146893	0	0.19774	0.0677966	0.656309	1	0.373823	0.596987
novel.3261	0.768322	0.813239	0.652482	1	0.676123	0.91253	0.364066	0.0543735	0
novel.3254	0.0335731	0.0059952	0.0407674	0.0503597	0	0.0239808	0.48801	1	0.940048
novel.3250	0	0.00417178	0.00355828	0.79092	1	0.879387	0.294969	0.466871	0.868466
novel.3247	0	0.126498	0.0755085	0.887712	1	0.754528	0.354138	0.136528	0.144609
novel.3226	0.657412	0.439588	1	0.136946	0	0.030721	0.870578	0.518137	0.773847
novel.3221	0	0.127068	0.134962	0.42406	0.622556	0.468421	0.748496	0.580827	1
novel.3213	0	0.0176925	0.0201844	0.687266	0.990282	1	0.385248	0.567406	0.234488
novel.3212	0.0140998	0	0.0422993	0.701735	0.170282	0.572668	1	0.104121	0.329718
novel.321	0.0229696	0.0533224	0	0.447908	0.0648072	0.254717	1	0.613208	0.821165
novel.3208	0	0.00396924	0.00917886	0.549988	0.869015	1	0.125279	0.246589	0.173654
novel.3206	0.0150659	0	0.0263653	0.357815	0.19774	0.361582	1	0.00188324	0.126177
novel.3203	0	0.0522817	0.0986834	0.63096	1	0.84047	0.276748	0.339128	0.115812
novel.3202	0.131398	0.594729	0.697861	0.565317	0.895722	1	0.431627	0.294118	0
novel.3197	0.0540541	0.00900901	0	0.534535	0.144144	0.339339	0.783784	0.534535	1
novel.3194	0.163462	0.195192	0.517949	0.770513	0.785256	1	0	0.189423	0.0205128
novel.3187	0.69021	1	0.351049	0.278322	0.105594	0.0286713	0.0440559	0.020979	0
novel.3180	0	0.133134	0.066974	0.159707	0.246746	0.328091	0.16269	0.535249	1
novel.3169	1	0.619597	0.674352	0.233429	0.170029	0.00288184	0.299712	0	0.0979827
novel.3161	1	0.632797	0.725929	0.316236	0.170615	0.283743	0.244403	0.0646599	0
novel.316	0.0183824	0	0.0514706	0.724265	1	0.922794	0.0110294	0.0661765	0.161765
novel.3158	0.0356112	0.00866218	0	0.886429	0.650626	0.530318	0.0943215	0.440808	1
novel.3151	0.0327869	0	0.042623	0.561967	0.316721	0.470164	0.0885246	1	0.172459
novel.3148	0.00677679	0	0.00127065	0.0296485	0.034731	0.0838628	0.420161	1	0.853028
novel.3139	0.715611	0.540958	0.384853	0.777434	1	0.990726	0.404946	0	0.0973725
novel.3127	0.473843	0.470825	0.408451	0.0603622	0	0.0603622	1	0.17002	0.0905433
novel.3123	0.0892449	0.0888928	0.0874259	0.139823	0	0.0812064	1	0.656105	0.626709
novel.3122	0.449102	0.231537	0.403194	0.0279441	0	0.0938124	1	0.407186	0.173653
novel.3117	0.915761	0.57269	1	0.150136	0	0.0400815	0.902174	0.504076	0.436141
novel.3112	0	0.0749693	0.156142	1	0.470931	0.78748	0.567887	0.414855	0.699732
novel.3103	0.590985	0.360601	0.382304	0.0651085	0	0.0200334	0.432387	1	0.36227
novel.3101	0.186676	0.000732064	0.2306	0.0241581	0	0.0153734	0.341142	0.698389	1
novel.3100	0	0	0.252396	0.440895	0.837061	0.303514	0.638978	0.769968	1
novel.3099	0	0.0344478	0.35461	0.697062	1	0.748734	0.0851064	0.274569	0.070922
novel.3097	0	0.344451	0.550891	1	0.776883	0.80161	0.496262	0.448534	0.305348
novel.3091	0.00940975	0	0.00513259	1	0.341317	0.451668	0.0145423	0.0205304	0.000855432
novel.3086	0.139256	0.173913	0.15753	0.982357	0.985507	1	0.0466289	0	0.0163831
novel.308	0.159269	0.255875	0.211488	0	0.0678851	0.00261097	0.248042	1	0.302872
novel.3067	0.0653856	0.0611493	0.0938114	1	0.479617	0.487475	0	0.131508	0.0144278
novel.3065	0.0161464	0	0.0080732	0.0446717	0.0236814	0.0322928	0.152853	0.421959	1
novel.3064	0.317384	0	0.354067	0.467305	0.596491	0.661882	0.877193	0.980861	1
novel.306	0	0.0800478	0.158901	1	0.886499	0.862605	0.0346476	0.212664	0.376344
novel.3046	0.0366236	0.00215433	0	0.94562	0.883666	1	0.120055	0.41226	0.168756
novel.3027	0.432306	0.207283	0	1	0.605976	0.501401	0	0	0
novel.3025	1	0.705239	0.538284	0.801957	0.964306	0.954519	0.131836	0	0
novel.3	0.538867	1	0.48419	0.130435	0.0985946	0.055336	0.0223979	0.0458937	0
novel.2998	0.0143603	0.0326371	0	1	0.765013	0.932768	0.110313	0.124674	0.00718016
novel.2997	0.0649606	0.255906	0.106299	0.606299	1	0.580709	0	0.0019685	0.0708661
novel.2996	0.127423	0.179046	0.141472	1	0.938358	0.860488	0.019059	0.00315835	0
novel.2988	0.0214106	0.283375	0.170865	1	0.782955	0.565071	0.00335852	0	0.00209908
novel.2987	0.0829016	0.170984	0.0518135	0.787565	0.849741	1	0.15544	0.108808	0
novel.2986	0.181058	0.176416	0.18013	0.975859	0.610028	1	0.195915	0.111421	0
novel.2985	0.0273141	0.267071	0.16692	0.734446	1	0.831563	0	0.0212443	0.0591806
novel.2984	0.0669618	0.0647482	0	1	0.740454	0.451024	0.277809	0.207526	0.464305
novel.2978	0	0.0360721	0.0641283	1	0.933868	0.901804	0.216433	0.458918	0.374749
novel.2977	0	0.0549281	0.0410678	0.962526	1	0.930698	0.239733	0.479466	0.182238
novel.2971	0	0	0	1	0.222222	0.835556	0.00444444	0.368889	0.00888889
novel.2970	0.133754	0	0.112844	0.813143	0.622967	1	0.164952	0.404082	0.192499
novel.2966	0.407801	0.457447	0.361702	0.826241	0.70922	1	0.0177305	0	0.0248227
novel.2959	0.0280172	0.0107759	0	0.228448	0.0150862	0.112069	0.842672	1	0.521552
novel.2957	0.340594	0.457426	0.277228	0.124752	0.0237624	0	0.940594	1	0.59604
novel.2955	0.0428101	0.0406147	0	0.200878	0.161361	0.189901	0.989023	0.579583	1
novel.2949	0.103194	0	0.0859951	0.186732	0.189189	0.361179	0.847666	0.744472	1
novel.2948	1	0.779736	0.696035	0.140969	0.449339	0.497797	0.185022	0.162996	0
novel.2947	0	0	0	0.601345	0.571566	0.660423	0.111431	1	0.317003
novel.2943	0	0.00341588	0.0102477	0.866781	1	0.860803	0.0973527	0.99573	0.152007
novel.2941	0.488636	0.596591	0.676136	0.403409	1	0.5	0	0.198864	0.0909091
novel.2940	0.106317	0	0.255778	0.0801233	0.0523883	0.118644	0.993837	0.961479	1
novel.2939	0	0.015896	0.019027	0.73025	1	0.726397	0.0739403	0.807563	0.139451
novel.2938	0.200613	0.23124	0.0658499	0.506891	0	0.304747	0.995406	1	0.454824
novel.2935	0.0142631	0.0839937	0	0.541997	0.396197	0.538827	0.770206	0.651347	1
novel.2933	0.180412	0.226804	0	0.752577	1	0.943299	0.335052	0.304124	0.371134
novel.293	0.605369	0.616107	0.426846	0.604027	1	0.867785	0.148322	0.333557	0
novel.2925	0	0.155779	0.124791	0.952261	1	0.746231	0.241206	0.123116	0.349246
novel.292	0.248664	0.242836	0.21831	0.646187	1	0.859155	0	0.142059	0.0730937
novel.2917	0.792796	0.595221	0.628388	1	0.939372	0.912981	0.264979	0	0.0267475
novel.2916	0.0841121	0.00747664	0.140187	1	0.856075	0.925234	0.117757	0	0.0448598
novel.2913	0.119508	0	0.107206	0.240773	0.257469	0.282953	0.847979	0.849736	1
novel.2907	0	0.0105149	0.0224801	0.833938	1	0.809282	0.21211	0.944888	0.236766
novel.2906	0.616434	1	0.436429	0.340848	0.797791	0.711452	0.0340397	0.152164	0
novel.2905	0	0.0117057	0.00668896	0.332776	0.259197	0.295987	0.202341	1	0.302676
novel.2904	0.115956	0	0.0287413	0.126858	0.144698	0.106046	1	0.806739	0.682854
novel.2901	0.0449069	0	0.219058	0.777656	0.903614	1	0.766703	0.831325	0.707558
novel.2900	0.132426	0.0457921	0.171411	0.102104	0	0.171411	1	0.918317	0.819307
novel.2899	0.0434783	0	0.180676	1	0.600966	0.517874	0.0570048	0.227053	0.0608696
novel.2892	0	0.17951	0.12058	0.811423	1	0.700816	0.198549	0.191296	0.437897
novel.2891	0.175	0	0.276923	0.134615	0.0211538	0.180769	1	0.769231	0.759615
novel.2888	0.39821	0.0604027	0.530201	0.127517	0.0425056	0	0.932886	1	0.825503
novel.2887	0.141372	0	0.178794	0.226611	0.203742	0.363825	0.765073	1	0.698545
novel.2886	0.118577	0	0.27141	0.085639	0.168643	0.0210804	1	0.893281	0.782609
novel.2885	0	0.0224852	0.0236686	1	0.991716	0.739053	0.166864	0.67574	0.246746
novel.2880	0.64467	0.451777	0.730964	0.639594	1	0.766497	0.0761421	0	0.233503
novel.288	0.598965	0.518758	0.333765	0	0.0478655	0.0401035	1	0.921087	0.860285
novel.2879	0.14	0	0.22	0.295385	0.0815385	0.353846	0.667692	0.633846	1
novel.2875	0.528913	0.337986	0.342473	0.109172	0	0.122134	0.797607	0.661515	1
novel.2870	0.0275689	0.0651629	0.0601504	1	0.701754	0.659148	0	0.132832	0.0350877
novel.2868	0	0.153143	0.162286	0.109061	0.0347755	0.140245	0.988898	0.737633	1
novel.2867	0.376726	0.493097	0.755424	0.568047	0.897436	1	0.686391	0.353057	0
novel.2862	0.374887	0.257453	0.61879	0.962963	0.889792	1	0.276423	0.135501	0
novel.2858	0.192873	0.338801	0.533937	0.994344	1	0.513575	0.0237557	0.329751	0
novel.2848	0.00517879	0	0.00702836	1	0.71455	0.71381	0.0979038	0.0776819	0.025894
novel.2829	0.498085	1	0.519548	0.00543236	0	0.0118443	0.16493	0.0379375	0.0112209
novel.2827	0	0.0177305	0.0744681	0.425532	0.131206	0.365248	1	0.0283688	0.202128
novel.2816	0.592043	0.604855	0.567768	0.83412	1	0.871881	0.074174	0.0296696	0
novel.2815	0.107521	0.240306	0.250881	0.598707	1	0.726792	0	0.0511163	0.0434783
novel.2812	0.112805	0.169207	0.243902	0.684451	0.849085	1	0	0.0960366	0.126524
novel.2811	0.672305	0.67927	0.820232	0.566833	1	0.870647	0.00995025	0	0.00895522
novel.2810	0.439784	0.486519	0.532954	0.681246	1	0.798382	0.0227681	0.0425404	0
novel.28	0.0927718	0	0	0.640296	0.862265	0.762094	0.45646	0.956175	1
novel.2796	0.0391718	0	0.141578	0.37493	0.907107	1	0.154449	0.467264	0.216564
novel.279	0.241159	1	0.522197	0.153123	0.062453	0.148232	0.300978	0.0383747	0
novel.2788	0	0.116564	0.0429448	0.801636	0.860941	1	0.0817996	0.337423	0.0817996
novel.2784	0.200278	0.36509	0.378999	1	0.991655	0.960362	0.0757997	0.54242	0
novel.2782	0.55844	1	0.522862	0.313744	0.160825	0	0.478456	0.207735	0.0820925
novel.2779	0.0101911	0	0	0.765605	0.856051	1	0.033121	0.63949	0.182166
novel.2775	0.120588	0.0441176	0.0911765	0.917647	1	0.888235	0.288235	0	0.191176
novel.2770	0.0851064	0	0.0070922	0.159574	0.0567376	0.219858	0.539007	1	0.890071
novel.2764	0	0.116368	0.134271	1	0.832481	0.803069	0.0511509	0.584399	0.0792839
novel.2761	0	0.0777202	0.0569948	0.756477	1	0.854922	0.0466321	0.388601	0.0569948
novel.2755	0	0.176788	0.0769231	0.906883	0.535762	1	0.979757	0.519568	0.491228
novel.2754	0.279499	0.365912	0.40584	0.761621	1	0.812872	0	0.124553	0.0589988
novel.2753	0.0798429	0.0589005	0.0641361	0.151832	0	0.0863874	0.695026	1	0.426702
novel.2752	0	0.08867	0.0788177	0.157635	0.403941	0.349754	0.438424	1	1
novel.2749	0	0.0761421	0.0203046	1	0.969543	0.659898	0.446701	0.573604	0.827411
novel.2741	0.222222	0.337963	0.12037	0.986111	0.451389	0.881944	1	0	0.222222
novel.2740	0.0132364	0	0.027511	0.800156	0.812873	1	0.167402	0.712691	0.273034
novel.2739	0	0.0203459	0.017294	0.69549	0.707698	0.914208	0.292642	1	0.310953
novel.2719	0.638344	0.448802	1	0	0	0	0.527233	0	0
novel.2716	0	0.109722	0.0221864	1	0.97862	0.640984	0.0839048	0.331989	0.344494
novel.2712	0	0.173859	0.122072	0.929716	1	0.612824	0.0184957	0.203453	0.228113
novel.2707	0	0.0510251	0.041176	1	0.784672	0.911399	0.184228	0.117814	0.14146
novel.2706	0	0	0	0.223058	1	0.785714	0.0551378	0.176692	0.423559
novel.270	0.0148515	0	0.0247525	0.50495	1	0.891089	0.0841584	0.212871	0.331683
novel.2689	0	0	0.0560093	0.530338	0.310385	1	0.0396733	0	0.00466744
novel.2684	0.12963	0.0536062	0	0.809942	1	0.885965	0.375244	0.678363	0.326511
novel.2682	0.953939	0.407879	1	0.315152	0.739394	0.267273	0.258788	0	0.158788
novel.2680	0.00318471	0	0.0103503	0.672771	0.799363	1	0.327229	0.620223	0.736465
novel.2675	0.239905	0	0.387173	0.308789	0.39905	0.296912	0.866983	0.876485	1
novel.2672	0.183589	0.0542975	0.0818115	0.0133918	0	0.0859508	0.718773	1	0.677624
novel.2670	0	0.0140351	0.00614035	0.0824561	0.112281	0.0850877	0.141228	0.967544	1
novel.2668	0.0310411	0.0212512	0	0.73233	0.652101	0.745344	0.346108	1	0.879179
novel.2666	0.019697	0	0.0363636	0.201515	0.156061	0.245455	0.175758	1	0.721212
novel.2660	0	0.0942761	0.123457	0.463524	0.52413	0.572391	0.659933	0.900112	1
novel.2657	0	0.0380048	0.163895	0.47981	0.486936	0.657957	0.648456	1	0.826603
novel.2653	0.116477	0	0.0454545	0.0767045	0.125	0.284091	0.494318	0.869318	1
novel.2647	0	0.0331858	0.129646	0.29469	0.375664	0.217699	0.360619	0.728319	1
novel.2644	0	0.0125432	0.00264672	0.13878	0.0800921	0.0760644	0.319217	0.73878	1
novel.2643	0.00554236	0.0348377	0	0.392716	0.332542	0.541568	0.47981	1	0.855899
novel.2642	0	0.0278689	0.0409836	0.0459016	0.0901639	0.0885246	0.532787	1	0.727869
novel.2636	0	0.0182482	0.0766423	1	0.828467	0.927007	0.175182	0.583942	0.718978
novel.2635	0	0.0181297	0.0118054	0.427945	0.147483	0.224218	0.811957	1	0.961717
novel.2634	0	0.0519052	0.038575	0.627227	0.348354	0.407455	0.463136	1	0.921906
novel.2633	0	0.0087995	0.0157134	0.0578253	0.0804525	0.0402263	0.522942	0.614079	1
novel.2632	0.143863	0	0.114688	0.67505	0.954728	1	0.129779	0.307847	0.574447
novel.2630	0	0.0197409	0.035657	0.0779766	0.0445404	0.0586058	0.342628	0.693893	1
novel.2629	0.00717811	0.0197398	0	0.395245	0.402871	0.412741	0.231045	1	0.913414
novel.2628	0	0.0404092	0.0286445	0.587212	0.33913	0.289514	0.44757	0.742199	1
novel.2626	0.111111	0.37037	0.245791	0.895623	0.565657	1	0.0808081	0.0729517	0
novel.2624	0	0.115183	0.141361	1	0.439791	0.82199	0.314136	0.612565	0.790576
novel.2623	0	0.101724	0.196552	0.765517	0.565517	1	0.186207	0.332759	0.465517
novel.2621	0	0	0.0378788	1	0.82197	0.984848	0.231061	0.409091	0.359848
novel.2619	0.300858	0.549632	0.36152	0.700368	1	0.762255	0	0.254289	0.242647
novel.2618	0.842912	1	0.64751	0.0804598	0.203065	0.0842912	0.0727969	0.00766284	0
novel.2617	0.0157931	0	0.014913	0.308332	0.238216	0.24159	0.310141	0.888324	1
novel.2613	0.10687	0.0814249	0	0.86514	0.867684	0.852417	0.59542	1	0.997455
novel.2610	0.00371058	0.00185529	0	0.966605	0.638219	1	0.137291	0.478664	0.782931
novel.2609	0.00600601	0	0	0.666667	0.831832	1	0.0960961	0.375375	0.507508
novel.2599	0.519685	0.255906	0.287402	1	0.909449	0.850394	0.374016	0	0.019685
novel.2598	1	0.460526	0.942982	0.0131579	0.0307018	0	0.0307018	0	0.00877193
novel.2594	0.264859	0.447341	0.350365	0.899896	1	0.726799	0.0667362	0	0.0698644
novel.2593	1	0.505495	0.571429	0.241758	0.423077	0.362637	0.043956	0.032967	0
novel.2588	0.382143	1	0.767262	0.951786	0.793452	0.6625	0.060119	0.0291667	0
novel.2585	0.448441	0.714628	0.208633	0.832134	0.719424	1	0.103118	0	0.0455635
novel.2584	1	0.568106	0.724252	0.415282	0.0863787	0.196013	0.172757	0.0365449	0
novel.2583	0	0	0	0.606154	1	0.461538	0.0738462	0	0
novel.2578	0.132288	0.0507837	0.0263323	0.18558	0	0.109404	1	0.637931	0.671473
novel.25779	0.0404858	0.0404858	0	0.255061	0.137652	0.153846	1	0.708502	0.838057
novel.25778	0.0672269	0	0.147059	0.89916	0.777311	1	0.176471	0.44958	0.983193
novel.25776	0	0.00569801	0.122507	0.376068	0.433048	0.19943	0.390313	0.777778	1
novel.25772	0.604167	0.614583	0.484375	0	0.145833	0.0416667	0.25	1	0.864583
novel.25765	0.515754	0.69507	0.857741	0.064273	0	0.223071	1	0.113577	0.291427
novel.25752	0.284848	0.351515	0.181818	0.575758	1	0.606061	0.0212121	0.10303	0
novel.25743	0.232323	0.313131	0.0707071	0	0	0	0.131313	1	0.392256
novel.25742	0.013468	0.026936	0	0.148148	0.124579	0.0538721	0.632997	1	0.922559
novel.25740	0.0207612	0	0.0207612	0	0	0	0.0519031	1	0.508651
novel.25739	0.150399	0.128913	0.102517	0.019644	0	0.0300798	0.96194	0.898097	1
novel.25738	0.4375	0.442045	0.582955	0.120455	0	0.0295455	1	0.401136	0.344318
novel.25731	0	0	0	1	0.849315	0.515982	0.210046	0.0456621	0.0502283
novel.25726	0.174797	0.0772358	0.247967	0.735772	0.963415	1	0.109756	0.0609756	0
novel.25720	0	0.0117509	0.0199765	0.39718	0.240893	0.548766	1	0.777908	0.79906
novel.25719	0.0504163	0.0504163	0	0.661887	1	0.982424	0.711378	0.315911	0.42877
novel.25717	0.0298701	0	0.0512987	0.609091	0.848377	1	0.18961	0.425974	0.334416
novel.25715	0.0487288	0	0	0.495763	0.836864	1	0.355932	0.0286017	0.131356
novel.25714	0.122222	0	0.166667	0.405556	1	0.605556	0.394444	0.633333	0.227778
novel.2570	0.125127	0.658189	0.340793	0.969481	1	0.816887	0	0.143438	0.0406918
novel.25694	0	0.100719	0.172662	1	0.233813	0.52518	0.791367	0.0755396	0.176259
novel.25693	0	0	0	0.96	1	0.618462	0.135385	0.243077	0.230769
novel.25692	0.76563	0.885432	1	0.0575749	0	0.0625182	0.752835	0.0546671	0.0625182
novel.25677	0.0803712	0.0409707	0.0082798	0	0.0462527	0.399286	0.140899	0.740043	1
novel.25672	0.262687	0.39403	0.256716	0.865672	1	0.838806	0.0358209	0.0358209	0
novel.25660	0	0.0208288	0.00372725	1	0.947818	0.845429	0.428853	0.334357	0.364394
novel.25646	0	0.0058018	0.0502703	1	0.73355	0.951207	0.30555	0.239604	0.144757
novel.25639	0.475703	0.240409	0.28133	0	0.0383632	0.0920716	0.741688	1	0.644501
novel.25636	0.171141	0.134228	0.244966	1	0.503356	0.513423	0.221477	0.0536913	0
novel.25633	1	0.730769	0.81044	0	0	0	0.104396	0	0
novel.25628	1	0.246809	0.404255	0.442553	0.391489	0.578723	0.157447	0.0255319	0
novel.25626	0.0204082	0.035102	0	1	0.755918	0.685714	0.172245	0.243265	0.21551
novel.25624	0.170492	0.0885246	0	0.904918	0.708197	1	0.603279	0.344262	0.829508
novel.25621	1	0.614744	0.764651	0.0481184	0.0101789	0.0240592	0.13541	0.00709439	0
novel.25619	0	0	0.00318471	1	0.652866	0.582803	0.00636943	0.347134	0.0859873
novel.25618	0.194175	0.150485	0.228155	0.57767	0.699029	1	0	0.038835	0.0825243
novel.25617	0	0.075	0.305556	1	0.461111	0.366667	0.458333	0.344444	0.194444
novel.25615	0.125344	0.139118	0.077135	0.679063	1	0.705234	0.0316804	0	0.0137741
novel.25608	1	0.463002	0.883721	0	0.0401691	0.0190275	0.48203	0.10148	0.274841
novel.25607	0.102128	0.106383	0.2	0.880851	0.978723	1	0.148936	0.0297872	0
novel.25605	0.211864	0.0423729	0.398305	0.618644	1	0.483051	0.0423729	0	0.0423729
novel.25603	0	0	0.00747198	1	0.693649	0.703611	0.271482	0.358655	0.232877
novel.25602	0	0.00181488	0.00725953	0.744102	1	0.949183	0.243194	0.486388	0.46824
novel.256	0	0	0	0.547967	1	0.572358	0.095935	0.2	0.404878
novel.25598	0.191624	0.317259	0.347716	1	0.777919	0.763959	0.414975	0.0228426	0
novel.25594	0	0.078125	0.0976562	1	0.875	0.75	0.5	0.765625	0.601562
novel.25593	0.0455882	0.0338235	0.0441176	0.876471	1	0.883824	0.211765	0.0705882	0
novel.2557	0.828985	0.9308	1	0	0.0297788	0.0226886	0.226886	0.0204197	0.0348837
novel.25562	0.0535869	0.0458081	0.0821089	1	0.612792	0.643042	0.099395	0.000864304	0
novel.25560	0.172956	0.138365	0.248428	1	0.798742	0.893082	0.16195	0.00157233	0
novel.2556	0.447314	0.263085	0.283402	0.995523	0.97865	1	0	0.0926309	0.0120523
novel.25559	0.0185567	0.0233677	0	1	0.985567	0.841237	0.0920962	0.119588	0.0721649
novel.25558	0.032382	0	0.0137212	1	0.700878	0.750274	0.0565313	0.130077	0.118002
novel.25537	0.322159	0.300999	0.273692	0.104896	0	0.147776	1	0.769258	0.821705
novel.2553	1	0.941718	0.947853	0.693252	0.773006	0.898773	0.0828221	0.0398773	0
novel.25525	0.0306122	0	0.0442177	0.632653	0.47619	0.806122	1	0.544218	0.136054
novel.25502	0.989083	0.762009	1	0.220524	0.31441	0.41048	0.657205	0.292576	0
novel.25501	1	0.463884	0.778491	0.107544	0.23435	0.0866774	0.284109	0	0.0417335
novel.25496	0.0397846	0.103379	0.047007	0.00110173	0.00538622	0	0.448341	0.324275	1
novel.25493	0.108499	0.108499	0	0.15009	0.103074	0.0289331	0.61302	0.394213	1
novel.2549	0.109668	0.0952381	0	0.868687	0.897547	1	0.215007	0.425685	0.391053
novel.25489	0.246521	0.117296	0.312127	0.135189	0.0457256	0	1	0.66998	0.848907
novel.2548	0.107256	0	0	0.536803	1	0.915352	0	0.154574	0
novel.25475	0.103687	0.016129	0	0.225806	0	1	0	0	0
novel.25474	0.255491	0.193642	0.23237	0.198266	0	0.172832	1	0.554913	0.545665
novel.25472	0.0409556	0	0.0750853	0.469283	0.266212	0.569966	0.696246	0.918089	1
novel.25468	0.194238	0	0.227412	0.591663	0.390877	0.493234	1	0.429725	0.707988
novel.2546	0.648438	0.96875	0.515625	0.320313	0.5	1	0	0.117188	0.164063
novel.25459	0	0.105656	0.148879	0.0832444	0.0602988	0.0955176	1	0.319104	0.254536
novel.25454	0.275629	0.269826	0.218569	0.0396518	0	0.0522244	0.839458	0.957447	1
novel.25447	0.0649652	0.0649652	0.0939675	1	0.725058	0.965197	0.0545244	0.204176	0
novel.25446	0.169811	0.0777358	0	0.741132	0.389434	0.489057	0.738113	1	0.161509
novel.25431	1	0.856322	0.922414	0.37931	0.505747	0.614943	0.0545977	0.00574713	0
novel.2543	0	0.0154185	0.00220264	1	0.588106	0.64978	0.0881057	0.204846	0.198238
novel.2541	0	0.172358	0.133333	1	0.834146	0.853659	0.261789	0.276423	0.165854
novel.2540	0.137179	0.584615	0.503846	1	0.775641	0.54359	0.114103	0.0269231	0
novel.25399	0	0	0	0.494774	1	0.606272	0.196283	0.29849	0.400697
novel.25392	0	0.238683	0.0164609	0.853909	1	0.323045	0.216049	0.037037	0.0390947
novel.25383	0.0973684	0.194737	0.105263	0.742105	0.686842	1	0.0552632	0.0710526	0
novel.25382	0.0592173	0.0437693	0.0973223	0.684861	0.968589	1	0	0.015448	0.0365602
novel.25375	0.892982	0.996491	0.963158	1	0.963158	0.92807	0.775439	0.0210526	0
novel.25374	1	0.485612	0.571942	0.197842	0.154676	0.115108	0.258993	0.0539568	0
novel.25371	0.305524	0.251409	0.193912	0.718151	0.816234	1	0.0383315	0.00450958	0
novel.25356	0.418848	1	0.484293	0	0	0	0	0	0
novel.25353	0.128229	0	0.171587	0.902214	0.659594	1	0.609779	0.131919	0.273063
novel.2535	0	0.0531595	0.0511535	0.756269	1	0.986961	0.395186	0.296891	0.167503
novel.25348	1	0.782414	0.646796	0.126677	0.0596125	0.162444	0.400894	0	0.00596125
novel.2534	0.0399386	0	0.0752688	1	0.81106	0.711214	0.230415	0.230415	0.150538
novel.25329	0.0824176	0.161172	0	0.551282	0.467949	0.666667	1	0.281136	0.597985
novel.25319	0	0.19214	0.0611354	1	0.318777	0.733624	0.550218	0.113537	0.187773
novel.25317	0.0454545	0	0.0525847	1	0.266488	0.670232	0.470588	0.524064	0.598039
novel.25315	0.0765697	0.183371	0.202492	1	0.641354	0.281847	0.0624731	0	0.384026
novel.25312	0.344596	0.354944	0.218645	0.149124	0	0.130992	1	0.451796	0.46011
novel.25311	0	0.0546672	0.0200818	0.093848	0.103198	0.103278	0.35446	0.328322	1
novel.25306	0	0.00645161	0	1	0.503226	0.556989	0.0193548	0.316129	0.0666667
novel.25304	0	0.0141066	0.0344828	1	0.931034	0.983542	0.253135	0.340909	0.231975
novel.25299	0.604995	0.706932	0.672783	0.100917	0.011213	0.0739042	1	0	0.0188583
novel.25286	0.00563063	0.042042	0	0.111862	0.12012	0.183183	0.399024	1	0.617868
novel.25272	0.482066	0.939742	1	0.0150646	0	0.027977	0.237446	0.0294118	0
novel.25270	0.648395	0.611269	0.42542	0.232365	0.121424	0.226469	1	0.0148504	0
novel.25241	0	0	0	0	0	0	0.366987	0.565705	1
novel.25230	1	0.619904	0.964662	0.222139	0	0.141884	0.960937	0.702821	0.479297
novel.2523	0.0599251	0.0580524	0	0.277154	0.245318	0.559925	0.844569	0.625468	1
novel.25212	0.027451	0	0	0.768627	1	0.780392	0.290196	0.105882	0.470588
novel.2521	0.0655738	0	0.102004	0.823315	0.699454	0.735883	0.686703	0.690346	1
novel.2520	0.0149254	0	0.0223881	0.777985	1	0.871269	0.139925	0.208955	0.285448
novel.25192	0.244398	0.227274	0.14235	0	0.0311235	0.0782136	0.574916	0.408423	1
novel.25185	0	0.100885	0.0725664	0.987021	1	0.768732	0.0294985	0.0902655	0.174631
novel.25183	0	0.1339	0.226355	0.620616	0.489904	0.935175	1	0.359192	0.595112
novel.25181	0.395543	1	0.710306	0.0417827	0.0696379	0.0529248	0.855153	0	0
novel.25142	0.298266	0.223121	0.310983	0.156069	0	0.132948	1	0.627746	0.524855
novel.25138	0.0768867	0.168085	0.129873	0.147137	0	0.120088	0.904244	0.724163	1
novel.2511	0.664633	1	0.736065	0.314179	0.374137	0.277957	0.197886	0.0482727	0
novel.25079	1	0.940421	0.98014	0.0549065	0	0.00584112	0.122664	0.0385514	0.115654
novel.25078	1	0.700114	0.22577	0.117446	0.239453	0.27138	0.158495	0	0.131129
novel.25071	0	0.0508919	0.0881427	1	0.967996	0.889822	0.176285	0.684155	0.211438
novel.2507	0.105286	0.105286	0	0.497442	0.146206	0.12532	1	0.340153	0.393436
novel.25069	0.0116932	0.0135641	0.0860617	0.634004	1	0.822264	0.0860617	0.0456034	0
novel.2506	0.0976562	0	0.203125	0.146484	0.451172	0.375	0.421875	0.972656	1
novel.2505	0	0.0189125	0.0591017	0.0591017	0.035461	0.340426	0.522459	0.865248	1
novel.25049	0.0926366	0.0261283	0	0.862233	0.788599	0.541568	1	0.622328	0.631829
novel.25043	0.0123934	0.0415751	0.0265624	0	0.00395535	0.000421904	0.230307	1	0.585356
novel.2504	0.536929	0.804995	0.693677	0.782412	1	0.688629	0.0552604	0.0278959	0
novel.2503	1	0.947566	0.662921	0.424469	0.480649	0.466916	0.0387016	0.00998752	0
novel.2502	0.878283	1	0.699552	0.636771	0.832799	0.557976	0	0.0179372	0.0294683
novel.25011	0.257143	0.414286	0.240816	0.74898	1	0.881633	0.0571429	0	0.0795918
novel.25010	0.294347	0.311891	0.130604	0.397661	0.974659	1	0	0.0409357	0.0448343
novel.25009	0.22924	0.108772	0.175439	0.51462	1	0.791813	0	0.102924	0.0152047
novel.25004	0.0452675	0	0.0205761	1	0.403292	0.670782	0.0617284	0.0164609	0.144033
novel.2500	0	0	0	0.948925	1	0.701613	0	0.077957	0
novel.24989	0	0	0	0.825688	0.139908	0.525229	0.862385	1	0.905963
novel.2498	0	0.045107	0.0405199	0.56422	0.794343	1	0.101682	0.16896	0.100917
novel.24961	0.56711	0.376058	0.392987	0.841596	0.876663	1	0.174123	0	0.143894
novel.24954	0.319138	0.333051	0.457669	0.866729	0.738124	1	0.428571	0.234645	0
novel.24950	1	0.406728	0.452599	0	0	0	0.434251	0	0
novel.24949	0.13	0	0	1	0.9575	0.98875	0.38875	0.36125	0.1875
novel.24942	0.49	0.3	1	0.485	0.485	0.5	0.045	0.04	0
novel.24929	0	0.0254042	0.0207852	0.0646651	0.411085	1	0.0300231	0.267898	0.00461894
novel.24898	0.738162	0.888579	0.779944	0.910864	0.649025	1	0.426184	0	0.13649
novel.24896	0.610667	1	0.346667	0.509333	0.496	0.274667	0.0853333	0	0.0426667
novel.24895	0.483582	0.710448	0.534328	1	0.779104	0.495522	0.0895522	0	0.0895522
novel.24881	0.598592	0.466354	0.58529	0.710485	1	0.737089	0.188576	0.0172144	0
novel.2487	0.17182	0.187721	0.196555	0.647527	1	0.742933	0	0.0331272	0.0114841
novel.2486	0.804979	1	0.692946	0	0.251037	0	0.154564	0.129668	0.156639
novel.24846	0.592428	0.768374	0.683742	0.52784	1	0.4098	0.443207	0	0.0155902
novel.24823	0.267774	0.206645	0.231894	0.647176	1	0.945515	0.0943522	0	0.0883721
novel.24822	1	0.524569	0.549458	0.094448	0.0657307	0.10083	0.0293555	0.00127632	0
novel.24819	0.0982368	0.251889	0	0.607053	1	0.372796	0.193955	0.523929	0.7733
novel.24799	0	0	0	0.778261	1	0.421739	0	0	0
novel.24782	0.00662252	0	0.0927152	0.748344	1	0.900662	0.0927152	0.483444	0.291391
novel.24775	0.179825	0	0.0701754	0.350877	0.324561	0.697368	1	0.780702	0.27193
novel.24757	0.346307	0.163673	0.255489	0	0	0	1	0.0898204	0.0469062
novel.24756	0.134831	0.134129	0.142556	0.860955	1	0.948034	0.00280899	0	0.0308989
novel.24754	0	0.0145773	0.104956	0.198251	0.0991254	0.198251	0.402332	0.48688	1
novel.24748	0	0.0076118	0.0136378	0.129401	0.151919	0.26895	0.363463	1	0.84491
novel.24740	0.592313	0.990203	0.756594	0.645818	0.685757	1	0.223813	0	0
novel.24719	0.502691	1	0.829821	0.0794779	0.0141435	0.0540056	0.562678	0	0
novel.24705	0	0	0	1	0.622912	0.361575	0.108592	0.0656325	0.501193
novel.24693	0.278378	0.91982	0.62973	0.11982	0.115315	0	1	0.351351	0.374775
novel.24662	0.429603	0.516245	0.33213	0.895307	1	0.83935	0	0.0144404	0.0776173
novel.24661	0.396166	0.488818	0.34345	0.934505	1	0.822684	0	0.00319489	0.0223642
novel.24655	0	0.481663	0.542787	0.887531	1	0.889976	0.244499	0.149144	0.0709046
novel.24654	0.229091	0.334545	0.389091	1	0.738182	0.905455	0.149091	0	0.283636
novel.24623	0.0988372	0	0.162791	0.325581	0.360465	0.680233	0.348837	1	0.610465
novel.24594	0	0.0472824	0.182501	0.445868	1	0.235086	0	0	0
novel.24549	0.144737	0	0.190789	0.940789	1	0.855263	0.0592105	0.0131579	0.210526
novel.24542	0	0.0315375	0.146912	1	0.116163	0.569829	0.564678	0.824757	0.492983
novel.24541	0.379009	0.291545	0.22449	0.798834	1	0.868805	0.460641	0	0.314869
novel.24540	0	0.000855153	0.00253436	0.00139934	0.000575285	0.0026432	0.598296	0.779029	1
novel.24538	0.906864	0.825277	0.67775	0.0947813	0	0.174661	0.733538	0.925212	1
novel.24533	0.667401	0.940529	0.638767	0.920705	1	0.907489	0.255507	0	0
novel.24532	0.0358491	0	0.0896226	0.700943	0.992453	1	0.625472	0.20566	0.201887
novel.24529	0.0349825	0	0.0494753	0.355322	0.116442	0.257371	0.669665	0.482759	1
novel.24520	0.105882	0	0.0235294	0.0205882	0.117647	0.0882353	0.285294	0.611765	1
novel.24514	0.478125	0.553125	0.617188	0.714063	1	0.79375	0.0046875	0.0265625	0
novel.24487	0	0.0466349	0.0127186	0.529412	0.792793	1	0.402756	0.468468	0.983042
novel.24477	0.0570071	0.173397	0.0997625	1	0.950119	0.707838	0	0.118765	0.304038
novel.24463	1	0.648273	0.833127	0	0	0	0.437296	0	0.0193374
novel.24457	0	0.0189777	0.0531377	0.0822368	0.135374	0.143472	0.259362	1	0.854757
novel.24448	0.256288	0.245411	0.408566	0.00135962	0	0.0380693	0.513256	1	0.995241
novel.24447	0.415567	0.39314	0.521108	0.823219	1	0.899736	0.0408971	0	0.030343
novel.24444	0.109966	0.106529	0.151203	0.0721649	0	0.0652921	0.621993	0.831615	1
novel.24443	0	0.242823	0.180563	0.803212	0.882521	0.784072	0.268892	1	0.499065
novel.24442	0.00628931	0	0.0943396	0.666667	0.921384	1	0.201258	0.371069	0.965409
novel.24425	0	0	0.0224719	0.862921	0.860674	1	0.0269663	0.130337	0.0741573
novel.24419	0.0043209	0.00900187	0	0.271496	0.138053	0.283091	1	0.547314	0.836958
novel.24415	1	0.485714	0.188679	0	0	0	0	0	0
novel.24392	0.242947	0.241379	0.253918	0.673981	1	0.432602	0.0877743	0.115987	0
novel.2437	0.0798921	0.145673	0.106869	0.995435	1	0.710936	0.0215812	0.0139033	0
novel.24363	0.964941	1	0.882929	0.412909	0.355674	0.403989	0.274158	0.00631814	0
novel.24359	0	0.0626003	0.0930979	1	0.813804	0.553772	0.11557	0.130016	0.18138
novel.2432	0.895366	0.886398	1	0.109118	0.116592	0	0.783259	0.0911809	0.279522
novel.24315	0.520968	0.31129	0.280645	0.245161	0	0.212903	1	0.730645	0.320968
novel.24300	0.0457364	0.0542636	0.0472868	0.870543	1	0.643411	0	0	0
novel.24291	0.667104	1	0.512366	0.138761	0.204202	0.183629	0.0383016	0.0455242	0
novel.24281	0.236801	0.0837658	0.225929	0.0282514	0	0.0345935	0.992587	0.572523	1
novel.24280	0.357733	0.42621	0.33412	1	0.746163	0.615112	0.142857	0	0.025974
novel.24277	0.22482	0.246403	0.239209	0.377698	1	0.521583	0	0.0467626	0.0269784
novel.24255	0.691892	0.545946	0.751351	0.945946	1	0.967568	0.108108	0	0.0108108
novel.24220	0.161504	0	0.126106	0.80531	0.909292	1	0.14823	0.542035	0.643805
novel.24211	0.212423	0.200153	0.145322	0.185966	0	0.108512	1	0.652224	0.686733
novel.24208	0.161987	0.132832	0.212828	0.526878	0.922613	1	0.151501	0.138203	0
novel.24199	0.252066	0	0.243802	0.483471	0.557851	0.871901	0.491736	0.619835	1
novel.24196	0.0251889	0.0629723	0.0459698	0.899874	0.656801	1	0	0.0352645	0.146725
novel.24191	0.0782258	0.216129	0.256452	0.152419	0	0.212097	0.972581	1	0.362097
novel.24190	0.149091	0.0686364	0.0790909	0	0.0190909	0.0572727	1	0.575	0.954545
novel.24188	0.0697674	0.130233	0	0.390698	0.451163	0.481395	0.704651	1	0.986047
novel.24187	0.0341176	0.0423529	0	0.289412	0.369412	0.287059	0.784706	0.827059	1
novel.24183	0.367973	0.432709	0.315162	0.291312	0	0.105622	0.906303	0.488927	1
novel.24182	0.0700637	0.210191	0.152866	1	0.636943	0.942675	0.184713	0.101911	0
novel.24181	0.0921053	0.164474	0.0877193	0.736842	0.719298	1	0.114035	0.256579	0
novel.24180	0	0	0	1	0.661756	0.37943	0	0	0
novel.24159	0.141961	0.157647	0.195294	0.752941	0.494902	0.607843	0	1	0.0580392
novel.2415	1	0.443709	0.626932	0.136865	0.00220751	0.0860927	0.0816777	0	0.0397351
novel.24139	1	0.619883	0.918129	0.0672515	0.172515	0	0	0	0.122807
novel.24138	0.845481	0.699708	1	0.058309	0.0787172	0.137026	0.166181	0.0524781	0
novel.2413	1	0.583906	0.348006	0	0	0	0.615199	0.0158184	0
novel.24129	0.0148322	0.0359094	0	0	0	0.09758	0.357533	1	0.0983607
novel.24123	0	0.0232558	0.0614618	0.83887	1	0.785714	0.197674	0.606312	0.784053
novel.24122	0.0146341	0.097561	0	0.839024	1	0.453659	0.117073	0.463415	0.643902
novel.24113	0.634731	1	0.964072	0.0419162	0	0.0688623	0.416168	0.592814	0.523952
novel.2411	0.995279	1	0.368272	0	0	0	0.589235	0	0.150142
novel.24076	0.246239	0.262724	0.265506	0.208428	0	0.139501	0.800124	1	0.781784
novel.24074	1	0.66879	0.611465	0	0	0	0	0	0
novel.24058	0.201456	0.376214	0.621359	0.601942	1	0.808252	0	0.026699	0.177184
novel.24035	0.379592	0.453061	0.163265	0.571429	1	0.963265	0	0.0163265	0.0408163
novel.24022	0.439252	0.241121	0.173832	0.263551	0	0.140187	1	0.538318	0.859813
novel.24013	0.354664	0.124729	0.292842	0.795011	1	0.936009	0.413232	0	0.159436
novel.24003	1	0.514644	0.838215	0.0264993	0	0.041841	0.707113	0.161785	0.168759
novel.24001	1	0.662658	0.635739	0.0269187	0.0578465	0.0612829	0.171821	0.0406644	0
novel.23999	0.309125	0.0689013	0.374302	0	0.00744879	0.0167598	1	0.575419	0.487896
novel.23998	0.22293	0.0636943	0.0636943	0.942675	0.853503	1	0	0.203822	0
novel.23995	0.0328467	0	0	0.835766	0.518248	1	0.317518	0.0766423	0.452555
novel.23989	1	0.525692	0.675889	0	0.0731225	0.0316206	0.519763	0.203557	0.22332
novel.23987	0.230357	0.25	0.224107	0.912054	0.28125	1	0.200893	0.0861607	0
novel.23986	0	0.0273973	0.112329	1	0.358904	0.972603	0.241096	0.0794521	0.410959
novel.2398	0	0	0.14059	0.986395	0.333333	1	0.333333	0.190476	0.530612
novel.23978	0.755396	0.678058	0.850719	0.625899	0.494604	1	0.232014	0	0.0233813
novel.23976	1	0.574449	0.790308	0.252863	0.261674	0.346256	0.2	0.135683	0
novel.23975	1	0.502801	0.641457	0.012605	0	0.0252101	0.253501	0.092437	0.0546218
novel.23973	0.648569	0.598679	0.648569	0.701394	0.840059	1	0.0755686	0.0733676	0
novel.23968	0	0.128205	0.128205	0.188034	0.025641	0.376068	0.786325	1	0.940171
novel.23967	0	0.0899358	0.0278373	0.800857	0.51606	0.67666	0.462527	1	0.599572
novel.23933	0	0	0.0021947	0.778335	1	0.811569	0.0105032	0.00752469	0.00172441
novel.23927	0	0.00361664	0.0108499	0.0946353	0.079566	0.039783	0.338758	0.409885	1
novel.23921	0.0607235	0	0.20801	0.743755	0.739018	0.972007	0.656761	0.633936	1
novel.23919	0.0172414	0.0402299	0.137931	1	0.229885	0.649425	0.91954	0	0.045977
novel.23918	0	0	0.00558659	1	0.492737	0.263687	0.0167598	0.0223464	0.0167598
novel.2391	0	0.0787765	0.0269156	1	0.832426	0.886342	0.230859	0.243884	0.445772
novel.23908	0.0824092	0.132638	0.106545	0.182214	0	0.00652316	1	0.62731	0.627528
novel.23901	0.40308	0.469464	0.453532	0	0.0361126	0.107807	0.975571	0.93043	1
novel.23900	0.0825853	0.0197487	0	0.798923	0.64632	1	0.561939	0.27289	0.0843806
novel.23899	0.644219	0.466963	0.524142	1	0.758577	0.70648	0.174079	0	0.00317662
novel.23890	0.135021	0.113924	0.133615	0.308017	0	0.133615	1	0.503516	0.458509
novel.23889	0	0.00645161	0.016129	0.593548	0.764516	1	0.148387	0.190323	0.235484
novel.2388	0.0164485	0	0.00231669	0.509556	0.330708	0.526468	0.31507	1	0.439013
novel.23879	0	0	0.070229	0.0931298	0.059542	0.432061	0.0885496	0.375573	1
novel.23878	0.199501	0.122195	0.168933	0.0723996	0	0.0228461	0.77347	1	0.797683
novel.23874	0.17408	0.31919	0.411486	0.15075	0	0.0749904	0.713626	1	0.824253
novel.23871	0.103609	0.096624	0.231665	0.954598	0.467986	1	0.329453	0.145518	0
novel.23863	0.534755	0.315166	0.382306	1	0.872828	0.821485	0.187994	0	0.0537125
novel.23861	0	0.0795455	0.00213068	0.808949	1	0.365057	0.366477	0.257812	0.272017
novel.23859	1	0.798578	0.812796	0.0781991	0.267773	0.367299	0.379147	0.00236967	0
novel.23856	0.057554	0.0503597	0	0.122302	1	0.57554	0.266187	0.517986	0.848921
novel.23855	0.85163	0.669993	0.786427	0.807718	1	0.969395	0.149035	0	0.0252828
novel.23845	0.387337	0.342644	0.359404	0.918063	0.947858	1	0.156425	0	0.0428305
novel.23844	0.837361	0.898234	1	0.387546	0.393587	0.537639	0.241171	0.017658	0
novel.23843	0.912886	0.835451	1	0.428917	0.491833	0.507562	0.197217	0.0296431	0
novel.23840	1	0.826701	0.970993	0.803273	0.866121	0.869096	0.239122	0	0.0104128
novel.23832	0.00243945	0	0.0284022	0.314863	0.0338038	0.0489632	1	0.010629	0.0953128
novel.2381	0.0375335	0.0402145	0.123324	1	0.935657	0.801609	0.0107239	0.0107239	0
novel.23807	0.0051017	0	0.00309394	0.0132315	0.0155026	0.0251794	0.268021	1	0.992134
novel.23804	0.0232172	0	0.0182421	1	0.925373	0.849088	0.0829187	0.0978441	0.126036
novel.2380	0.0151134	0.0654912	0.183879	0.959698	0.982368	1	0.0327456	0.0201511	0
novel.23798	0	0.0178197	0.0167715	0	0.0283019	0.0733753	0.236897	1	0.177149
novel.23790	0	0.0552017	0	0.0658174	0	0.0764331	0.694268	0.537155	1
novel.2379	0	0.0888889	0.0238095	1	0.793651	0.707937	0.0380952	0.0365079	0.0015873
novel.23789	0	0.0560583	0.130214	0.251379	0.326418	0.378062	0.453322	0.809534	1
novel.23785	0.189695	0.191336	0.251067	0.138661	0	0.0275681	1	0.634394	0.93469
novel.23783	0	0.071288	0.129455	1	0.79871	0.9356	0.275312	0.266455	0.308332
novel.23780	0.823639	0.612624	0.607673	0.27104	0	0.211015	1	0.0662129	0.170792
novel.2378	0	0.000667705	0.00289339	0.0193635	0.0109059	0.0168039	0.36657	0.662141	1
novel.23778	0.369357	0.721219	1	0.149831	0.0857788	0.094526	0	0	0
novel.23764	0.0165889	0.0746501	0	0.772421	0.599274	0.785899	0.652151	0.548989	1
novel.23763	0.0746269	0.0223881	0.0335821	1	0.776119	0.58209	0.246269	0	0.0447761
novel.23761	0.636816	1	0.701493	0.144279	0.0298507	0.0149254	0.393035	0	0
novel.23758	1	0.89336	0.896218	0.133905	0.201627	0.175242	0.219657	0	0.0701407
novel.23756	1	0.142045	0.630682	0.03125	0.127841	0.159091	0.659091	0	0.130682
novel.23753	0	0.0261487	0.0847964	0.35226	0.233844	0.21031	0.718715	0.655211	1
novel.23749	0.865672	0.858209	1	0	0	0	0.470149	0	0
novel.23732	0.463636	1	0.609659	0	0	0	0.190909	0.0255682	0.00511364
novel.23730	0	0.00422228	0.0149823	0.131027	0.102969	0.157042	0.249932	1	0.936666
novel.23729	0	0.00905563	0.00258732	0.620095	0.36395	0.454075	0.518758	1	0.580423
novel.23728	0.160397	0.124911	0.114975	0.0234209	0	0.0432931	0.366927	0.547906	1
novel.23727	0.0680174	0	0.0437048	0.189291	0.0949349	0.205499	0.664255	1	0.88191
novel.23726	0.418275	0.209138	0.176963	1	0.68018	0.873874	0.120335	0	0.133205
novel.23725	0.0046729	0.00934579	0.0155763	0	0.0404984	0.0514019	0.188474	1	0.630841
novel.23724	0.40868	0.203436	0.418626	0.0949367	0	0.0858951	1	0.147378	0.374322
novel.23714	0.236364	0.0606061	0.0742424	0.289394	0	0.0636364	0.675758	0.459091	1
novel.23711	0.448635	0.123537	0.371912	0.825748	1	0.973992	0.0260078	0	0.0871261
novel.23709	0	0.0266494	0.051229	1	0.648642	0.67969	0.181371	0.581113	0.382924
novel.23708	0	0.0176638	0.0507123	1	0.694017	0.898575	0.252422	0.77151	0.586895
novel.23705	0	0	0.0247604	0.50639	0.285942	0.26278	0.376997	0.591054	1
novel.23704	0.016572	0	0.0274621	0.131155	0.0885417	0.0743371	0.386364	1	0.855587
novel.23699	0	0.0236382	0.0215827	0.512847	0.445015	0.501542	0.116136	1	0.159301
novel.23698	0.243802	0	0.107438	0.479339	1	0.929752	0.285124	0.590909	0.27686
novel.23694	0	0	0	0.074359	0	0.0333333	0.267949	0.871795	1
novel.23679	0	0.0204082	0.0306122	0.0680272	0.0986395	0.207483	0.285714	1	0.136054
novel.23668	0.0100251	0.0250627	0	0.882206	1	0.784461	0.20802	0.290727	0.16792
novel.23667	0.0288889	0.12	0.177778	0.371111	0	0.155556	0.888889	1	0.704444
novel.23666	0.0886525	0	0.035461	0.492908	0.879433	1	0.457447	0.12766	0.439716
novel.23663	0	0	0.00977199	0.135179	0.0325733	0	0.197068	0.345277	1
novel.23658	0.616698	0.575585	1	0.538899	0.208096	0.330803	0.390892	0.00885515	0
novel.23657	0	0.00813008	0.0203252	1	0.585366	0.851626	0.735772	0.943089	0.626016
novel.23652	0.868451	0.395786	1	0.130979	0	0.0307517	0.453872	0.0552392	0.0353075
novel.2365	0	0.35867	0.334125	1	0.45289	0.510689	0.186857	0.532067	0.123515
novel.23636	0	0	0	0	0	0	1	0.23777	0.248009
novel.23630	0	0.00172533	0.00931677	0.015873	0.0293306	0.0786749	0.176674	1	0.230849
novel.23629	0	0.00692042	0.0294118	0.0899654	0.0570934	0.16609	0.133218	1	0.16263
novel.23625	0	0	0	0	0	0	0.273196	1	0.226804
novel.23624	0.0105263	0.0075188	0	0.117794	0.083208	0.211028	0.203509	1	0.261654
novel.23620	0	0.0189189	0.0175676	0	0	0	0.533784	1	0.204054
novel.23617	0.293427	0.380282	0.319249	0.734742	1	0.868545	0.028169	0	0.0140845
novel.23616	0.0482456	0	0.00877193	0.535088	0.333333	0.530702	0.302632	1	0.929825
novel.2361	0	0.0335861	0.0335861	0.847237	0.852654	1	0.0812568	0.15818	0.12026
novel.23597	0	0.0202094	0.0139878	1	0.678795	0.735175	0.372694	0.630653	0.598387
novel.23592	0.120555	0	0.133565	0.246314	0.204683	0.210755	1	0.876843	0.869037
novel.23591	0	0.112245	0.0255102	0.591837	0.153061	0.770408	0.714286	0.846939	1
novel.23578	0	0	0	0.0454545	0.069697	0.212121	0.227273	1	0.3
novel.23568	1	0.581844	0.917798	0.340243	0.389564	0.390279	0.0979271	0	0.0872051
novel.23562	0.522722	0.329526	0.342406	0.200486	0	0.18226	1	0.455164	0.740948
novel.23551	0	0.103837	0.0293454	0.799097	0.920993	0.814898	0.151242	1	0.654628
novel.23550	0	0.00851479	0.0213697	0.378071	0.251674	0.336564	0.549691	0.766515	1
novel.23542	0	0.0240901	0.0408484	0.507986	0.205289	1	0.343545	0.143755	0.144279
novel.23515	0.0216718	0	0.0216718	0.916409	0.201238	0.566563	1	0.467492	0.572755
novel.23514	1	0.533929	0.741071	0.0732143	0.0339286	0.185714	0.3	0.114286	0
novel.23513	1	0.710595	0.714632	0	0.00383451	0.00645812	0.00201816	0.0100908	0.00544904
novel.23507	0.946091	1	0.853924	0.0266899	0	0.0651747	0.519507	0.476108	0.54287
novel.2350	0.364111	0.425143	0.393323	0.827334	0.974439	1	0.00365154	0.0516432	0
novel.2349	0.0536171	1	0.390002	0.227749	0.159366	0.154912	0.212901	0	0.0386043
novel.23487	0	0.0586198	0.0499629	0.2419	0	0.102894	0.373485	0.907247	1
novel.23472	0.268499	0.428118	0.193446	0.613108	1	0.435518	0.089852	0	0.251586
novel.23471	0.292683	0.0487805	0.134146	0.591463	1	0.95122	0	0.219512	0.0853659
novel.23460	0.119756	0.20636	0.177943	0.805142	1	0.885656	0	0.104195	0.0311231
novel.23457	0	0.102134	0.0487805	1	0.530488	0.963415	0.126524	0.0716463	0.0320122
novel.23453	0.590385	0.655769	0.665385	0.823077	0.942308	1	0.0403846	0.176923	0
novel.23452	0.154538	0	0.0637776	0.586263	1	0.919052	0.357318	0.13982	0.0122649
novel.23446	0	0.11344	0.0715166	0.812577	1	0.900123	0.512947	0.768187	0.54254
novel.23412	0	0.015691	0.00201167	0.491853	0.221283	0.35868	1	0.509555	0.829813
novel.23408	0.356877	0.386617	0.27881	0.806691	1	0.717472	0.111524	0	0.126394
novel.23407	0.095	0.345	0.1625	0.8525	1	0.89	0	0.04	0.065
novel.234	0.197899	0.484974	0.342047	0.527975	1	0.68043	0.0816027	0	0.235768
novel.23398	3.48511e-05	0	0	0.487619	1	0.61432	0.0015683	0.000540192	0.0282468
novel.23391	0.557377	0.692623	0.401639	0.877049	1	0.594262	0.0669399	0.112022	0
novel.23386	0	0	0	0.648972	1	0.665735	0.114149	0.382558	0.548593
novel.23381	0.758748	0.789441	0.675261	1	0.733579	0.896255	0.194598	0.17434	0
novel.23378	0.303571	0.0964286	0.146429	0	0.0464286	0.0571429	1	0.614286	0.717857
novel.23371	1	0.884168	0.889794	0.0721769	0.0421032	0.0345363	0.110012	0	0.0259992
novel.23361	0.159624	0.215962	0.415493	0.638498	0.577465	1	0.0305164	0.056338	0
novel.23360	0.00510664	0.0588765	0	0.434064	0.108141	0.516972	0.709522	1	0.805347
novel.23359	0.994746	0.905429	1	0.362522	0.10683	0.322242	0.366025	0.0350263	0
novel.23353	1	0.704453	0.672874	0	0	0	0.220243	0.00647773	0
novel.23351	0.0423427	0.083267	0	0.00574255	0.398139	0.187878	0.415885	0.864047	1
novel.23348	0.0611888	0	0.0367133	0.281469	0.0699301	0.222902	0.141608	1	0.148601
novel.23344	0	0.0583658	0.0077821	0.677043	1	0.785992	0.00389105	0.116732	0.18677
novel.23323	0	0.0218978	0.0186933	1	0.88063	0.697169	0.195745	0.183016	0.24052
novel.23302	0.543078	0.580833	0.49758	0.770571	1	0.682478	0	0.136496	0.0619555
novel.23297	0.0598007	0	0.0299003	0.388704	0.392027	0.601329	0.398671	0.478405	1
novel.23296	0	0.0170046	0.00784827	0.0196207	0	0.0228908	0.615435	0.466972	1
novel.23283	0	0.0201835	0.0146789	0.276147	0.312844	0.181651	0.0559633	1	0.372477
novel.23282	0.393162	0.252137	0.17094	0.863248	1	0.858974	0	0.0769231	0.200855
novel.2328	0.466809	0.164882	0.179872	0.670236	0.646681	1	0.199143	0.0428266	0
novel.23279	0.742806	0.374101	0.839928	0.627098	1	0.697842	0.00359712	0.101918	0
novel.23278	0.2	0.0192308	0.157692	0.676923	0.95	1	0.242308	0	0.126923
novel.23277	0	0.123919	0.0662824	0.786744	1	0.916427	0.0489914	0.48415	0.365994
novel.23271	0	0.00249377	0.00124688	0.213217	0.226933	0.168329	0.274314	1	0.401496
novel.23267	0.132277	0.520268	0.463273	0.757696	1	0.881743	0.110027	0	0.0685767
novel.23264	0.978345	1	0.952823	0.341067	0.415313	0.356535	0.150039	0.037123	0
novel.23259	0	0.0295699	0.0349462	0.403226	0.537634	0.357527	0.768817	0.66129	1
novel.23257	0	0.0363636	0.0327273	1	0.169091	0.550909	0.0818182	0	0
novel.23251	0.000458505	0.0330124	0.00779459	0.579092	1	0.641449	0.110958	0	0.00137552
novel.23247	0	0.308032	0.146647	0.948416	1	0.94031	0.0287399	0.524687	0.134119
novel.23244	0	0.107623	0.0672646	1	0.717489	0.811659	0.152466	0.165919	0.206278
novel.23235	0.146739	0.0217391	0.179348	0.929348	0.369565	0.548913	0.967391	1	0
novel.23234	0	0	0.0225653	0.868171	0.902613	1	0.125891	0.305226	0.337292
novel.23231	0.406375	0	0.286853	0.438247	0.175299	0.50996	1	0.780876	0.98008
novel.23229	0.00539084	0	0.0215633	0.749326	1	1	0.471698	0.911051	0.083558
novel.23223	0.0311419	0.0934256	0	0.733564	1	0.712803	0.0657439	0.446367	0.346021
novel.23222	0	0.0290909	0.0254545	1	0.96	0.712727	0	0.370909	0.178182
novel.23218	0.108108	0.162162	0	0.427027	0.464865	1	0.0378378	0.167568	0.308108
novel.23216	0.0601915	0.105335	0	0.393981	0.222982	0.413133	0.559508	0.671683	1
novel.23214	0	0	0	0.861953	0.902357	1	0.181818	0.895623	0.279461
novel.23210	0.245022	0.245236	0.185069	0.00670901	0	0.0470345	0.705588	0.977304	1
novel.23209	0	0.234501	0.123989	0.606469	0.636119	1	0.0862534	0.339623	0.177898
novel.23207	0	0.0777512	0.0107656	0.135167	0.0526316	0.126794	0.272727	1	0.2811
novel.23203	0.371471	0.588074	0.330594	0.841972	0.949853	1	0	0.532448	0.0956595
novel.232	0.296438	0.362595	0.321883	0.019084	0	0.0178117	0.93257	1	0.316794
novel.23199	0.181005	0.251468	0.163855	1	0.970174	0.967099	0	0.116786	0.049492
novel.23198	0.215227	0.534407	0.24451	0.746706	1	0.443631	0	0.215227	0.31918
novel.23196	0.0841751	0.171717	0	0.703704	0.784512	0.558923	0.124579	0.252525	1
novel.23195	0.282099	0.351478	0.192211	0.547507	1	0.603251	0	0.190029	0.00207265
novel.23185	0.175483	0.0300376	0.0763363	1	0.648607	0.904969	0.183363	0	0.093325
novel.23183	0.122359	0.0184859	0.0440141	0.573063	1	0.958627	0.0880282	0	0.165493
novel.23171	0	0.25	0.406627	0.915663	0.861446	1	0.0722892	0.129518	0.0722892
novel.23170	0	0.0110132	0.0154185	0.768722	1	0.535242	0.169604	0.530837	0.321586
novel.23164	0.0121581	0	0.0273556	0.240122	0.367781	0.43769	0.167173	1	0.206687
novel.23142	1	0.708882	0.786184	0.565789	0.506579	0.891447	0.120066	0.134868	0
novel.23140	0.0750877	0	0.186667	0.941754	1	0.971228	0.404211	0.472281	0.447719
novel.23128	1	0.621551	0.806351	0.436231	0.590838	0.617907	0.224362	0.0187402	0
novel.23126	0.907749	0.638376	1	0.494465	0.605166	0.664207	0.232472	0	0.0627306
novel.23123	0.00115075	0	0	1	0.796318	0.881473	0.0264672	0.0794016	0.135788
novel.23122	0.108883	0.318052	0.292264	1	0.448424	0.5	0.23639	0.012894	0
novel.23118	0	0	0	0.313117	0.876822	1	0	0	0
novel.23117	0.692867	0.663804	1	0.449141	0.258256	0.293923	0.252312	0.0515192	0
novel.23116	0.0880361	0.20316	0.13544	0.808126	1	0.96614	0	0.148984	0.0948081
novel.23108	0	0.160116	0.0502183	0.297671	0.419942	0.490539	0.497089	1	0.617176
novel.23096	0.255952	0.0595238	0.0654762	0.934524	1	0.791667	0.25	0	0.0297619
novel.23092	0.0996016	0.270916	0.0478088	0.0358566	0.00796813	0	0.250996	0.2749	1
novel.23091	0.942731	1	0.991189	0.61674	0.621145	0.867841	0.26652	0.0528634	0
novel.23081	0.89882	1	0.853288	0.406408	0.758853	0.25801	0.0472175	0.0590219	0
novel.23072	0	0.140541	0.108108	0.57027	0.5	1	0.208108	0.594595	0.424324
novel.23067	0.0684932	0	0.109589	0.908676	1	0.707763	0.086758	0.0410959	0.16895
novel.23060	1	0.0386052	0.393524	0.136986	0.0572852	0	0.82939	0.347447	0.787049
novel.23044	1	0.508685	0.952854	0	0.220844	0.131514	0.833747	0.483871	0.33995
novel.2304	0.885505	0.442144	0.601705	1	0.840438	0.738124	0.299635	0.0535932	0
novel.23032	0	0.0094093	0.0611605	0.176163	0.0956613	0.253528	1	0.843962	0.976738
novel.23029	0.0864486	0.163551	0	1	0.911215	0.827103	0.668224	0.96729	0.640187
novel.23012	0.30329	0.370529	0.497854	1	0.854077	0.67525	0.237482	0.213162	0
novel.23011	0.0558376	0	0.215736	0.736041	1	0.997462	0.22335	0.596447	0.352792
novel.23008	0	0.0778443	0.353293	1	0.694611	0.778443	0.0598802	0.359281	0.347305
novel.2300	0.576531	0.326531	0.510204	1	0.836735	0.933673	0.44898	0	0.0714286
novel.22998	0.176337	0.4562	0.225256	0.0284414	0	0.039818	1	0.141069	0.039818
novel.22994	1	0.410742	0.533965	0.0236967	0	0.00947867	0.233807	0.135861	0.0410742
novel.22977	0.0169903	0.0364078	0	0.458738	1	0.716019	0.509709	0.0582524	0.128641
novel.2297	0.641096	0.235616	0.6	1	0.676712	0.69863	0.29589	0	0.060274
novel.22964	0.81374	1	0.756489	0.467176	0.417557	0.354962	0.0236641	0.0175573	0
novel.22962	0.373134	0.256219	0.325871	0.716418	1	0.91791	0.0199005	0	0
novel.22960	0	0	0	0.541237	0.275773	0.239691	0.677835	0.286082	1
novel.22959	0	0.11954	0.0321839	0.602299	0.211494	0.436782	1	0.48046	0.970115
novel.2294	1	0.497653	0.677621	0.840376	0.641628	0.834116	0.492958	0	0.192488
novel.22930	0.0901099	0	0.0571429	0.336996	0.112821	0.231136	1	0.535897	0.523077
novel.22929	0	0.0532578	0.138244	0.98187	1	0.901416	0.136544	0.440793	0.226629
novel.22928	0	0.0746269	0.039801	0.79602	1	0.574627	0.114428	0.962687	0.211443
novel.2292	1	0.393178	0.687612	0.574506	0.495512	0.547576	0.508079	0.0448833	0
novel.2291	0.96162	0.313433	0.727079	1	0.855011	0.908316	0.49467	0	0.117271
novel.2290	1	0.0487805	0.85684	0	0.0625663	0.138918	0.158006	0	0.102863
novel.22887	0.136029	0.231618	0.165441	0.584559	1	0.742647	0	0.1875	0.268382
novel.22885	0.335938	0.0763889	0.315104	0.136285	0	0.231771	1	0.751736	0.427083
novel.22872	0.634686	0.523985	1	0.409594	0.350554	0.649446	0	0.0479705	0
novel.22870	0.0301887	0.0754717	0.0754717	0.758491	1	0.6	0	0.00377358	0.0301887
novel.22852	0	0.00881057	0.0704846	0.185022	0.00440529	0.255507	0.832599	0.69163	1
novel.22846	0.000465983	0	0.00139795	0.00885368	0.0102516	0.0263281	0.358341	0.580615	1
novel.22845	0.0891304	0.165217	0.126087	0.730435	1	0.658696	0	0.173913	0.0891304
novel.22843	0	0.0105059	0.0865358	0.54465	0.880011	1	0.21316	0.569533	0.465579
novel.22837	0	0	0	1	0.715203	0.700214	0	0	0
novel.22826	0.537468	1	0.423773	0.219638	0.377261	0.299742	0.0258398	0.116279	0
novel.22811	0.126016	0.203252	0.162602	1	0.981707	0.792683	0	0.113821	0.296748
novel.22800	0.0477528	0	0.0589888	0.786517	0.651685	0.997191	0.202247	1	0.842697
novel.2280	0	0	0	0.00499002	0.00948104	0.00249501	0.252994	1	0.847305
novel.22780	0.375676	0.302703	0.267568	0.748649	1	0.618919	0.156757	0	0.110811
novel.22756	0.0111317	0.0231911	0.0640074	0	0.0584416	0.0454545	0.176252	1	0.0584416
novel.22754	0	0.0503459	0.0657187	0.220215	0.169101	0.255573	0.31937	0.526134	1
novel.22737	0.586826	0.461078	0.170659	0.892216	0.643713	1	0	0.266467	0.0868263
novel.22705	0	0.0244755	0.0699301	0.888112	0.727273	1	0.0524476	0.479021	0.213287
novel.22701	0.222772	0.277037	0.281988	0.915651	0.977723	1	0.00190404	0.0270373	0
novel.2268	0.759609	0.882913	0.70151	0.0468096	0.0173792	0.0157301	1	0.00811874	0
novel.2267	0.118536	0.229456	0.132293	0.93023	0.648569	1	0.0749294	0.0504852	0
novel.22644	0.409302	0.148837	0.134884	0.716279	0.553488	1	0	0.055814	0.148837
novel.22626	0.669014	1	0.760563	0.147887	0.126761	0.161972	0.112676	0.0492958	0
novel.22599	0.595601	1	0.509306	0	0.0186125	0.0930626	0.279188	0.0203046	0.0219966
novel.22584	0.72025	0.524113	0.594239	0.018988	0	0.0768152	0.771065	0.711835	1
novel.22582	0.553846	0.643077	0.449231	0.0369231	0.0123077	0	0.901538	0.924103	1
novel.22576	0.0171821	0	0	0.661168	1	0.852921	0	0.0872852	0.364948
novel.22570	0.305011	0.557859	0.577449	0	0.0537585	0.0116173	0.145103	0.849431	1
novel.22569	0.0214216	0	0	1	0.655307	0.840312	0.212269	0.130477	0.0632911
novel.22566	0	0.00424929	0.00849858	1	0.467928	0.72931	0.248482	0.151255	0.229563
novel.22565	0.329819	1	0.743976	0.139307	0.0534639	0.100151	0.207078	0.0150602	0
novel.22562	0.399372	0.878456	0.667376	0.0473007	0.0176238	0	0.0734326	0.78973	1
novel.22553	0	0.0339912	0.0745614	0.680921	0.9375	1	0.348684	0.64693	0.66557
novel.22551	0	0.119257	0.0561937	0.957432	1	0.891498	0.230068	0.70214	0.323086
novel.22540	0.101565	0.0797233	0.208591	0.71569	0.43138	1	0	0.0924645	0
novel.22534	0	0	0	0.716499	1	0.707705	0.133585	0.589196	0.674623
novel.22530	0	0	0	1	0.242176	0.612519	0.195231	0.4538	0.568554
novel.22529	0.411371	0.752508	0.923077	0.819398	1	0.802676	0.230769	0.200669	0
novel.22528	0.0163043	0.0380435	0.0434783	0	0.00543478	0	0.391304	0.722826	1
novel.22527	0.0702541	0.130045	0.0986547	0.532138	1	0.696562	0	0.185351	0.285501
novel.2252	0.3465	0.984061	0.250866	0.822592	1	0.469854	0.130977	0	0.18018
novel.22517	0.00909091	0	0.0212121	0.986869	0.959596	1	0.141414	0.143434	0.178788
novel.22513	0.809731	0.385752	0.594266	0.190269	0	0.149435	1	0.165074	0.275413
novel.22508	0	0.0258166	0.00052687	0.600105	0.706006	0.785564	0.449947	0.372497	1
novel.22504	0.346734	0.261307	0.351759	1	0.316583	0.572864	0.175879	0	0.0351759
novel.22496	0.0346587	0.0950592	0	0.872469	1	0.832987	0.293534	0.153665	0.0556334
novel.22492	0.476382	0.0603015	0.226131	0.124623	0	0.0452261	0.568844	0.700503	1
novel.22486	0	0.14664	0.138493	1	0.85336	0.885947	0.248473	0.372709	0.325866
novel.22484	0.457879	0.423512	0.47632	0.764669	0.851215	1	0.0349958	0	0.00314334
novel.22478	0.643617	1	0.402128	0.0244681	0.290426	0.268085	0.0255319	0	0.0478723
novel.22476	0.295597	0.308176	0.220126	0.477987	1	0.987421	0.0691824	0.0754717	0
novel.22470	0.598361	0.618852	1	0.0532787	0	0.213115	0.106557	0.0655738	0.0696721
novel.22464	0.108731	0.10302	0.0788578	0.965184	1	0.898298	0.0344865	0.162548	0
novel.22444	0.548358	0.47719	0.510949	0	0.0228102	0.114051	0.724453	1	0.760036
novel.22443	0	0	0	0.427198	1	0.254768	0	0.0705536	0.0708637
novel.22442	0	0	0	0.687075	0.770975	1	0	0	0.160998
novel.22433	0.81904	1	0.975638	0.23283	0.11246	0.28416	0.856077	0.0134844	0
novel.22425	0.0107738	0	0.00979432	0.58668	0.725759	1	0.0421156	0.19001	0.186092
novel.2242	0.0793793	0.0531782	0.0602805	0.00883318	0	0.00716204	1	0.439212	0.66231
novel.22399	0.700456	0.581435	0.297267	0.936219	0.333144	1	0.154328	0.173121	0
novel.22393	0.337177	0.453678	0.271968	1	0.689066	0.863221	0	0.19006	0.0520875
novel.22378	0.0241486	0.19257	0.172755	0.0291022	0	0.123839	1	0.772136	0.198142
novel.22370	0	0	0	0.117371	0	0.657277	0.41784	1	0.57277
novel.2236	0.03	0.005	0	0.465	0.685	0.36	0.37	0.57	1
novel.22349	0.00546448	0.338798	0.617486	0.644809	1	0.191257	0	0.0163934	0.0710383
novel.22347	0.67963	1	0.842593	0.372222	0.585185	0.409259	0	0.22963	0.368519
novel.22340	0	0.0647011	0.113841	0.323505	1	0.782146	0	0.22113	0
novel.22338	0	0.138633	0.136705	0.364045	0.0979216	0.37883	0.751661	1	0.931219
novel.22331	0.0190364	0	0.00752056	0.216334	0.0333725	0.124794	0.575793	0.509753	1
novel.22314	0.0792079	0.0792079	0.0544554	0.589109	1	0.688119	0.242574	0	0.29703
novel.223	0	0.0372093	0.055814	0.469767	0.790698	0.334884	1	0.00465116	0.125581
novel.22290	0.423913	0.336957	0.152174	0.133152	0	0.013587	0.964674	0.399457	1
novel.22285	0.90991	0.527027	1	0.0495495	0	0.0405405	0.373874	0.0540541	0.0540541
novel.2228	1	0.727419	0.991935	0.748387	0.820968	0.735484	0.133871	0	0.0177419
novel.22275	0.038961	0.136364	0	1	0.818182	0.922078	0.422078	0.279221	0.233766
novel.2227	1	0.658537	0.678049	0	0	0	0	0	0
novel.22255	0	0.127116	0.0290565	0.658747	0.714088	0.648896	0.571478	0.785615	1
novel.22218	0	0.0564516	0.00537634	0.946237	0.787634	0.569892	0.16129	1	0.951613
novel.22216	0	0.036106	0.0287934	0.783707	1	0.940585	0.213665	0.0517596	0.017596
novel.22215	0.0479452	0	0.0593607	0.394977	0.579909	0.5	0.378995	0.69863	1
novel.22188	0.720588	0.591176	1	0.0323529	0	0.00882353	0.302941	0.0205882	0
novel.22167	0.000925773	0	0	0	0	0.00975368	0.756489	0.901769	1
novel.22159	0.15847	0	0.131148	0.333333	0.0710383	0.125683	0.983607	1	1
novel.22151	0	0.122222	0	0.588889	0.766667	1	0	0	0.133333
novel.2215	0.0131926	0.0158311	0	0	0	0.0211082	0.300792	0.609499	1
novel.2213	0.695101	0.451858	0.407939	0.0219595	0.0945946	0	1	0.394426	0.466216
novel.22117	0	0.0316901	0.0176056	0.144366	0.302817	0.0950704	0.598592	0.644366	1
novel.22113	0	0	0	0.903226	0.345161	1	0.0274194	0.00806452	0.0451613
novel.22111	0	0.0081697	0.00745306	0.305575	0.217285	0.286083	0.309445	0.844059	1
novel.22108	0.000364332	0.00209491	0	0.272247	0.167593	0.230531	0.372985	0.755898	1
novel.22107	0.00605192	0	0.0093964	0.504061	0.307852	0.389712	0.243669	0.575251	1
novel.22102	0.0941176	0	0.164706	0.709804	0.890196	1	0.717647	0.705882	0.623529
novel.221	0.153226	0.0629032	0.132258	0.641935	1	0.682258	0.108065	0	0.0225806
novel.22095	0.398852	0.147776	0	0.916786	0.882353	1	0.794835	0.802009	0.906743
novel.22073	1	0.654206	0.545171	0.0342679	0	0.0809969	0.0965732	0	0
novel.2207	0	0.0184697	0.14248	0.78496	0.934037	1	0.248021	0.457784	0.306069
novel.22068	0	0.0132013	0.00990099	0.0132013	0.0561056	0	0.224422	0.118812	1
novel.22065	0.254545	0.272727	0.175758	1	0.793939	0.715152	0.0363636	0	0.00606061
novel.22061	1	0.55615	0.879679	0.334225	0.106952	0.0962567	0.0775401	0	0
novel.22054	0.0280899	0.0337079	0	1	0.780899	0.651685	0.0505618	0.0674157	0.202247
novel.2205	0.0996169	0	0.237548	0.210728	0.199234	0.306513	0.272031	1	0.67433
novel.22048	0	0.0669856	0.0191388	0.287081	0.291866	0.186603	0.875598	0.650718	1
novel.2204	1	0.722276	0.779957	0.0316566	0.0176733	0.0398136	0.928336	0	0
novel.22029	0	0.122045	0.113799	0.189115	0.0714678	0.122045	0.440902	1	0.673997
novel.22028	1	0.28	0.513684	0.00421053	0.0105263	0.00421053	0.0547368	0.00210526	0
novel.22024	0	0.106996	0.0740741	0.0260631	0.00960219	0.0397805	0.432099	1	0.871056
novel.2200	0.617797	0.526068	0.55194	0.949432	0.863583	1	0.126617	0	0.00588005
novel.220	0.591292	0.36868	0.296348	0.942416	0.622191	1	0.169242	0.0182584	0
novel.21998	1	0.398639	0.610884	0	0.00680272	0.014966	0.077551	0.0136054	0.0163265
novel.21996	0.227147	0.0277008	0	0.864266	0.0277008	0.149584	0.376731	1	0.34903
novel.21993	0.0023988	0	0	0.0461769	0.00449775	0.0212894	0.0590705	1	0.0362819
novel.21992	0.358766	1	0.428571	0.577922	0.797078	0.88961	0.167208	0.368506	0
novel.21981	0.00227015	0	0.0045403	0.812713	0.803632	0.944381	0.246311	1	0.581158
novel.21976	1	0.833152	0.913043	0	0	0	0.680978	0	0
novel.2197	0.00451128	0	0.0270677	0.390977	0.231579	0.607519	1	0.609023	0.646617
novel.21966	0.0186315	0.0930506	0.0958882	1	0.734286	0.948656	0.611468	0	0.0738837
novel.21951	0.755989	1	0.86345	0.285763	0.407598	0.313484	0.121834	0.0160849	0
novel.21950	0.711282	1	0.775897	0.274188	0.324786	0.253333	0.111795	0.0111111	0
novel.21940	0	0.0390607	0.0349247	0.765991	1	0.880003	0.121737	0.112466	0.125024
novel.21938	0	0	0.0821114	0.684751	1	0.545455	0.111437	0.312317	0.108504
novel.21937	0	0.0575713	0.0493133	0.835523	1	0.937059	0.0624064	0.0871379	0.0900261
novel.21926	0	0.0061374	0.00554346	0.617897	1	0.680261	0.020788	0.0688972	0.0643437
novel.21914	0.00145773	0	0.0393586	0.755102	0.6793	0.71137	0.33965	0.555394	1
novel.21905	0.0469043	0.369606	0.143527	0.011257	0	0	1	0	0
novel.21902	0.0963773	0.0485304	0.0608339	0.155844	0.0437457	0	0.840738	0.769651	1
novel.21897	0.0862403	0	0.0135659	1	0.375	0.374031	0.318798	0.171512	0.178295
novel.21894	1	0.630688	0.889343	0.0105018	0	0.0180863	0.498833	0.153248	0.205757
novel.21889	0.631811	0.677467	0.578792	0.225822	0	0.145312	1	0.23515	0.0216004
novel.21878	0.308012	1	0.485952	0.330905	0	0.390219	0.16025	0.049948	0
novel.21877	0.298741	0.184757	0.397754	0.0353862	0	0.143586	1	0.604287	0.268118
novel.21875	0.067601	0	0.0651278	0.538335	0.252267	0.343776	1	0.972795	0.645507
novel.21874	0.544715	0.398374	0.479675	0.723577	0.853659	1	0.349593	0	0.235772
novel.21866	0.26087	0	0.26087	0.798913	0.847826	1	0.434783	0.0652174	0.0923913
novel.21865	0.0253165	0.0696203	0.0632911	0.35443	1	0.5	0.151899	0	0.113924
novel.21864	0	0.219207	0.045929	0.947112	0.615866	0.900487	0.782185	1	0.578984
novel.21860	0.0449251	0	0.0241265	0.168885	0.00748752	0.0241265	1	0.278702	0.306988
novel.21852	0	0.00161965	0	1	0.737481	0.823323	0.0863814	0.339317	0.251316
novel.21833	0.616983	1	0.489612	0.145438	0.199187	0.138663	0.0221319	0.032972	0
novel.21831	0.654428	0.938445	0.559395	0.319654	0.533477	1	0.112311	0.0215983	0
novel.21812	0.524925	0.454655	0.493694	0.981982	0.995796	1	0.26006	0	0.197598
novel.21811	0.286472	0.291777	0.954907	0.0371353	0	0.035809	1	0.0132626	0.0251989
novel.21810	0.0132231	0.0264463	0	0.0909091	0.0677686	0.186777	0.71405	0.667769	1
novel.2181	0.0456936	0.143364	0	1	0.298072	0.673273	0.141617	0.0592107	0.172616
novel.21809	0.0657074	0.094964	0	0.216427	0.235372	0.169544	0.957434	0.403837	1
novel.21788	0.818713	0.502924	0.777778	0	0	0.0701754	1	0.345029	0.274854
novel.21785	1	0.293223	0.507819	0	0	0.00825369	0.0317116	0	0.00304083
novel.21780	0.856047	0.769091	1	0.198414	0.272763	0.377007	0.406642	0.122181	0
novel.21742	0.0488506	0.0574713	0	0.402299	0.433908	1	0.310345	0.474138	0.928161
novel.21721	0	0	0	0.855652	0.455652	1	0.135652	0.193043	0.673043
novel.21697	0.032224	0	0.0274696	1	0.471738	0.56841	0.345483	0.345483	0.276281
novel.21693	0	0.00207273	0.00584134	0	0	0	0.396646	0.275485	1
novel.2169	0.153473	0	0.0306947	0.882068	0.928918	0.725363	0.462036	0.371567	1
novel.21685	0.195663	0.0895408	0.0908163	1	0.285969	0.608673	0.431378	0.0420918	0
novel.21670	0.0566981	0	0.141072	0.797425	0.938689	1	0.039016	0.197771	0.265424
novel.21666	0.599119	1	0.38326	0.502203	0.907489	0.299559	0.0132159	0	0.0528634
novel.21665	0.658098	0.978578	0.671808	0.779777	1	0.525278	0.00342759	0	0.00599829
novel.2166	0.682856	1	0.486347	0.371531	0.466204	0.427708	0.0463295	0.0906446	0
novel.2165	1	0.530499	0.295749	0.0702403	0.28281	0.121996	0	0.134935	0
novel.21637	0.564293	0.276443	0.684967	0.0603854	0	0.0866463	0.960002	1	0.707247
novel.21624	0.28104	0.110738	0.278523	0.136745	0	0.0578859	1	0.739933	0.91443
novel.21608	0.403771	0.419856	0.104825	1	0.185247	0.946201	0.0748752	0	0
novel.21605	0.29916	0.163866	0.217227	0.141176	0	0.191176	1	0.733613	0.803361
novel.216	0.310676	0.466512	0.815318	0.841291	0.831897	1	0.406609	0.0108311	0
novel.21597	0.910653	1	0.579038	0.274914	0.565292	0.151203	0.194158	0	0.166667
novel.21596	0.690728	1	0.801056	0.184272	0.392606	0.0809859	0.187793	0	0.232394
novel.21594	0	0.0876923	0.00461538	1	0.735385	0.424615	0.343077	0.0723077	0.530769
novel.21578	1	0.928302	0.877358	0.30566	0.3	0.483019	0	0.335849	0.218868
novel.21577	0.0886076	0.405063	0.189873	0.481013	0.974684	1	0.0379747	0.177215	0
novel.21564	0	0.0882353	0.220588	0.941176	0.893382	0.838235	0.75	0.334559	1
novel.21541	0.107784	0	0.0778443	0.757485	0.281437	1	0.356287	0.808383	0.143713
novel.2154	0.613497	0.380368	0.429448	0	0	0.0552147	0.104294	0.932515	1
novel.2153	0	0	0	0.0670869	0	0	1	0.14588	0.934264
novel.21529	0.0434193	0.183175	0.345997	0.329715	1	0.493894	0.115332	0.0651289	0
novel.21528	0.511856	0.341753	0.425258	0.604467	0.662887	1	0.311684	0	0.0111684
novel.21523	1	0.763103	0.926625	0.174004	0	0.0209644	0.637317	0.716981	0.150943
novel.21519	1	0.680806	0.476534	0.0255716	0	0.0300842	0.503008	0.0463297	0.0968712
novel.21508	0.948161	0.948579	0.924749	0.532191	1	0.710284	0.133779	0.317726	0
novel.21502	0.540625	1	0.803125	0.315625	0.25	0.209375	0.0625	0.028125	0
novel.21499	0.0722433	0.0741445	0.159696	0.674905	1	0.906844	0.117871	0.0589354	0
novel.21498	0.519231	0.350427	0.412393	0.809829	1	0.899573	0.220085	0.165598	0
novel.21494	0.0130293	0.0846906	0.0944625	0	0	0.0358306	1	0.110749	0.0130293
novel.21482	0	0.00250941	0.0627353	1	0.345044	0.664994	0.598494	0.72522	0.494354
novel.21468	0	0	0.00417711	0.0501253	0.0960735	0.102757	0.33751	0.590643	1
novel.21466	0.163149	0	0.0795455	0.205357	0.32711	0.316558	0.553571	1	0.821429
novel.2146	0.0993789	0.229814	0.31677	0.068323	0	0.0745342	0.304348	1	0.795031
novel.21444	0.0531978	0	0.191871	0.203228	0.12373	0.36581	1	0.963539	0.909743
novel.21431	1	0.663734	0.67521	0.107498	0.0428462	0.0439939	0.395945	0	0.159908
novel.21430	0.423796	0.24371	0.346513	0.132998	0	0.0862689	0.698418	1	0.616822
novel.2140	0.121795	0	0.125	0.871795	0.971154	1	0.551282	0.599359	0.865385
novel.214	0.0946984	0.255569	0.0580956	0.706917	0.749772	1	0.161	0.0265729	0
novel.21398	0.749543	0.442413	1	0.106033	0.0676417	0.122486	0.199269	0	0
novel.21389	0.602677	0.66079	0.683317	0.258244	0	0.263467	0.534117	0.882468	1
novel.21369	0.358586	0.590909	1	0	0	0	0	0	0
novel.21361	0.191846	0.162146	0.164618	0.0319721	0	0.0788274	1	0.397406	0.939737
novel.21356	0.813051	0.684303	1	0.78836	0.574956	0.52381	0.190476	0	0.432099
novel.21314	0.0181905	0	0.0224988	0.817137	0.0349449	0.308281	1	0.542843	0.508377
novel.21311	0	0.193695	0.117714	0.708097	1	0.747562	0.210252	0.382626	0.401678
novel.21302	0.415039	0.143555	0.217773	0.169922	0	0.183594	0.768555	0.864258	1
novel.21298	0.254488	0	0.231257	0.92925	0.933474	1	0.19641	0.202746	0.448786
novel.2129	0.106106	0	0.247247	0.0520521	0	0.041041	1	0.604605	0.473473
novel.21285	0.20516	0	0.248157	0.793612	0.587224	1	0.963145	0.820639	0.558968
novel.21277	0.165404	0	0.0340909	1	0.787879	0.843434	0.566919	0.299242	0.578283
novel.21276	0.0433925	0.0197239	0	0.30572	0.159763	0.0788955	1	0.583826	0.972387
novel.21261	0.194644	0.136113	0.189458	0.151778	0	0.0662574	0.958404	0.579594	1
novel.21249	0.574213	0.253373	0.236882	0.523238	1	0.976012	0.124438	0.335832	0
novel.2124	0.189802	0	0.141643	1	0.784703	0.855524	0.713881	0.790368	0.620397
novel.21233	0.287129	0.361386	0.440594	0.0346535	0.0148515	0	1	0.460396	0.391089
novel.21229	0.122807	0.198246	0.163158	0.184211	0	0.217544	0.340351	0.582456	1
novel.21222	1	0.152709	0.719212	0	0.1133	0.275862	0.305419	0.1133	0.0689655
novel.2121	0	0	0	0	0	0	0.0403226	1	0.0806452
novel.21206	0.976574	1	0.819912	0.111274	0.144949	0.257687	0.243045	0.033675	0
novel.21202	0.509582	1	0.676829	0.0775261	0	0.0209059	0.656794	0.477352	0.53223
novel.21201	0.0948419	0.194676	0.078203	0.928453	1	0.627288	0	0.0199667	0.00332779
novel.21188	0.381542	0.468154	0.505477	0.67789	1	0.68783	0.156998	0.0466531	0
novel.21185	1	0.395514	0.693034	0	0.304604	0.149941	0	0.113341	0
novel.21180	1	0.682051	0.410256	0.14359	0.528205	0.34359	0	0	0.0461538
novel.21167	0.054878	0	0.17378	1	0.198171	0.710366	0	0	0
novel.21159	0	0.0163934	0.122951	0.795082	0.614754	0.352459	0.327869	1	0.598361
novel.21132	0.702559	0.601279	1	0.0517058	0	0.0906183	0.476013	0.163113	0.362473
novel.21127	0.399112	0.464274	0.343621	0.134366	0	0.0720937	1	0.610143	0.671225
novel.21118	0.86887	1	0.685501	0.197761	0	0.173774	0.78145	0.884861	0.448294
novel.21115	0.033557	0.0033557	0	0.104027	0.114094	0.328859	0.563758	1	0.758389
novel.211	0	0.128986	0.0731884	0.77971	0.693478	0.876087	1	0.152899	0.668116
novel.21092	0.0430108	0	0.0672043	0.494624	1	0.932796	0.376344	0.0268817	0.408602
novel.2108	0.394366	0.140845	0.0985915	0.577465	1	0.56338	0.197183	0.0422535	0
novel.21071	0.818991	0.727003	0.379822	0.121662	0.0148368	0	1	0.326409	0.264095
novel.2107	0.763672	0.901693	1	0.794271	0.806641	0.851562	0.24349	0.0950521	0
novel.21064	0.551659	1	0.515318	0.683076	0.608494	0.836679	0	0.0724699	0.0779632
novel.21058	0.804433	1	0.705346	0.172099	0.243807	0.307692	0.157757	0.0704042	0
novel.21045	0.329527	0.584013	0.17292	0.717781	0.450245	1	0	0	0
novel.21044	1	0.67204	0.66336	0.256045	0.16119	0.0787353	0.435214	0	0.0489771
novel.21039	0.557311	1	0.492217	0.135142	0.170283	0.117217	0.0238208	0.00141509	0
novel.21038	0.293785	0.307345	0.215254	1	0.912429	0.988701	0.19887	0	0.191525
novel.21037	0.29137	0.302454	0.344418	0.765637	1	0.519398	0	0.037213	0.0261283
novel.21032	1	0.433378	0.476447	0	0	0.0309556	0.0753701	0	0.0497981
novel.21026	0.729991	0.631833	0.616128	0.771368	0.375113	1	0.211416	0	0.218665
novel.21016	0.28152	0.283247	0.272884	0.153713	0.0725389	0	0.212435	1	0.457686
novel.21011	0.750122	0.669606	0.727095	0.0181284	0	0.0584681	0.928956	0.778867	1
novel.21007	0.606073	1	0.562125	0.401518	0.643228	0.752697	0.0107871	0.222932	0
novel.20996	0.0216777	0.0414703	0	0.295947	0.0848256	0.222432	0.554194	0.742696	1
novel.20987	0	0.143133	0.0851064	0.2147	0.0851064	0.203095	0.647969	0.883946	1
novel.20986	0.206411	0	0.17126	1	0.211827	0.903249	0.169471	0.0250943	0.134948
novel.20982	0.143113	0.116875	0	0.524747	0.467501	0.534884	0.66607	1	0.822898
novel.20961	0	0.0616333	0.0631741	0.31433	0.975347	1	0.200308	0.459168	0.135593
novel.20958	0.489583	1	0.483631	0.434226	0.656845	0.714286	0	0.26369	0.0142857
novel.20957	0.563541	1	0.59816	0	0.225679	0.173532	0	0.102542	0.0775635
novel.20956	0.618208	0.95457	0.661678	0.530554	0.783182	1	0.00445395	0.0796366	0
novel.20955	1	0.410405	0.504817	0.236031	0	0	0	0	0
novel.20944	0.126969	0.145177	0.13435	0.497047	0.122047	0.174705	1	0	0.0349409
novel.20937	0.306551	1	0.41914	0.00767656	0.0143296	0.0322416	0.0946776	0	0.0823951
novel.20936	0.00301205	0.0301205	0	0.442771	0.418675	0.430723	0.240964	0.0451807	1
novel.20934	1	0.872921	0.646055	0.0665245	0	0.103625	0.91855	0.23838	0.110021
novel.20911	1	0.0406918	0.434385	0.225839	0.197355	0.269583	0.154629	0	0.0223805
novel.20899	1	0.420907	0.759044	0.116493	0.0977928	0.0748007	0.159105	0	0
novel.20897	0	0	0.0394558	0.644898	1	0.489796	0.0272109	0.00816327	0.00952381
novel.20896	1	0.550276	0.845394	0.106074	0.171462	0.129468	0.125981	0	0.00276083
novel.20864	0.0194175	0.15534	0	0.240777	0.120388	0.124272	0.712621	0.749515	1
novel.20853	0.172269	0.331933	0.0462185	0	0.0252101	0.0336134	0.945378	0.739496	1
novel.20843	0.293198	0.214751	0.299713	0.854835	0.864477	1	0.0797498	0	0.140996
novel.20840	0.0894677	0	0.0713477	0.953567	0.899585	1	0.1963	0.153265	0.209136
novel.20837	0.11556	0.0964513	0.144677	0.394904	0	0.328935	1	0.973612	0.206551
novel.20796	0	0.036214	0.000823045	0.639918	0.696296	0.610288	0.75144	0.725103	1
novel.20791	0.187786	0	0.141985	0.505344	0.383206	0.424427	0.844275	0.598473	1
novel.20784	0	0.0808271	0.0357143	0.334586	0.0864662	0.565789	0.468045	0.603383	1
novel.2078	0.47973	0.52027	1	0.152027	0.719595	0.956081	0.0709459	0.0743243	0
novel.20754	0.978583	0.579901	0.848435	0.766063	0.602965	1	0	0.228995	0.257002
novel.20753	0.498667	1	0.241778	0.16	0.00266667	0.190222	0.192889	0.182222	0
novel.20752	0.196429	0	0.174107	0.613839	0.287946	0.410714	1	0.537946	0.678571
novel.2075	0.929006	0.444219	1	0	0	0	0.267748	0.119675	0
novel.2072	0.600394	0.305337	0.489283	0	0.19182	0.181977	1	0.839895	0.828521
novel.20682	0.716113	0.915601	1	0	0	0	0.251918	0	0.164962
novel.20675	0.176129	0	0.0858065	0.0406452	0.0625806	0.0109677	0.765806	0.830968	1
novel.20627	0.445189	0.425623	0.27821	0.395604	1	0.67703	0.150094	0	0.0943447
novel.20623	1	0.420056	0.469846	0.0231417	0.0231417	0.247546	0.0806452	0	0
novel.20609	0.22979	0.122215	0	1	0.600255	0.833227	0.988542	0.65436	0.868873
novel.20594	0	0.0786736	0.033485	0.723992	0.513979	0.666125	0.674252	1	0.78316
novel.2056	0	0.139216	0.115686	1	0.580392	0.72549	0.166667	0.578431	0.386275
novel.20558	0.291907	0.291907	0.284774	0.190947	0	0.134979	1	0.705624	0.914129
novel.20541	1	0.583855	0.540014	0	0	0	0.150313	0	0
novel.20531	0.274295	0.260188	0.274295	0.785266	0.916928	1	0	0.00626959	0.230408
novel.20525	0	0.159363	0.250996	0.370518	0.430279	0.47012	1	0.992032	0.940239
novel.20521	0	0.155172	0.0215517	0.482759	1	0.357759	0.491379	0.12931	0.318966
novel.20519	0.458913	0.376106	0.335019	0.642225	1	0.712389	0	0.073957	0.00126422
novel.20518	0.237726	0.280362	0.29199	0.817829	1	0.78553	0.0258398	0.0219638	0
novel.20515	0.0730337	0.129213	0.0955056	0.38764	0.848315	1	0	0.421348	0.258427
novel.20506	0.0677291	0	0	0	0	0	1	0.167331	0.171315
novel.205	0.206847	1	0.187589	0	0.196862	0.156205	0	0	0.0891583
novel.20460	0.0120072	0	0.0595831	0.639783	0.688038	0.617354	0.629588	0.988672	1
novel.20452	0.184915	0.174177	0.190953	0.4989	0.649575	0.725128	0	1	0.175989
novel.2043	1	0.926829	0.55122	0	0	0	0.0195122	0	0
novel.20413	0.0898204	0	0	0.739521	0.846307	1	0.108782	0.837325	0.640719
novel.20410	0	0	0.00604839	1	0.226613	0.509677	0.0294355	0.00685484	0.00725806
novel.20404	0	0	0	0	0	0	0.12	0.617647	1
novel.20395	0	0	0	1	0.285714	0.44958	0.308824	0.329832	0.109244
novel.20390	0.311726	0.351328	0.288869	0	0.000957464	0.0426581	0.712598	1	0.59705
novel.20384	0.287863	0.0456432	0.139263	1	0.578579	0.857624	0.64082	0	0.14471
novel.20372	0.929217	0.5	1	0	0	0	0.328313	0.0256024	0
novel.20366	0.145695	0	0.192053	0.192053	0.261589	0.182119	0.443709	0.582781	1
novel.20351	0.434302	0.35045	0.411999	0.0212656	0	0.0333679	0.570194	1	0.597337
novel.20348	0	0.0931819	0.0773867	0.380112	0.197192	0.200503	0.608828	1	0.803338
novel.20336	0	0	0	0.887561	1	0.725228	0.222769	0.241743	0.373858
novel.20333	0.0768983	0.0885104	0.0642539	0.043094	0	0.0145152	1	0.0836075	0.237404
novel.20324	0.12573	0.816383	0.309745	0	0	0.00385024	1	0	0.0015932
novel.20322	0.115839	0.0626478	0.1513	0.0070922	0	0.41253	0.897163	1	0.98227
novel.20316	0.397671	0.364737	0.341834	0.168903	0	0.0132544	1	0.727117	0.524837
novel.20315	0.280487	0.257987	0.259808	0.0933426	0	0.0323544	1	0.769887	0.623713
novel.20302	0.0954626	0.064231	0.117266	0.154979	0	0.271656	1	0.329405	0.482616
novel.20299	1	0.652695	0.91018	0.011976	0.143713	0.161677	0	0.101796	0
novel.20293	0.166557	0.370103	0.336179	0.599475	0.583716	1	0	0.728825	0.570366
novel.20281	0.0253807	0	0	0.108291	0.0930626	0.20643	1	0.509306	0.265651
novel.20280	0	0.0140704	0.0080402	0.58593	1	0.732663	0.0623116	0.105528	0.0854271
novel.20267	0.0264966	0.0991168	0	0.669284	1	0.779195	0.0578999	0.245339	0.557409
novel.20261	0.315433	0.339915	0.310041	0.0753425	0	0.125255	1	0.946153	0.982585
novel.20260	0.603571	0.164286	0.225	0.0571429	0	0.153571	0.660714	0.846429	1
novel.20231	0.00829123	0	0	0.124628	0.00764348	0.125275	0.53608	1	0.393833
novel.20226	1	0.648361	0.564068	0.0268674	0.0252436	0.0493062	0.105551	0.00487157	0
novel.20224	0.361829	0.32876	0.396306	0.0809147	0	0.0747581	1	0.660862	0.79226
novel.2022	0	0	0	0.961749	1	0.445355	0.136612	0.0737705	0.0765027
novel.20199	0.0223005	0.00117371	0	0.348592	0.319249	0.424883	0.179577	1	0.739437
novel.20187	0.023622	0	0.0255906	0.0964567	0.0413386	0.0374016	0.708661	0.253937	1
novel.20181	0.0218438	0.038134	0.011107	0.0688634	0	0.0425768	0.767123	1	0.304332
novel.20178	1	0.791798	0.829653	0.358044	0.624606	0.408517	0.440063	0	0.0362776
novel.20177	0.0686215	0.198321	0.0856552	0.92128	1	0.564302	0	0.113031	0.121183
novel.20176	0.130713	0.083181	0.0258227	0.49543	0.804388	1	0.0495887	0.124086	0
novel.20175	0.141192	0.182706	0.185148	0.926518	1	0.883894	0.238317	0.0723721	0
novel.20173	0	0.000260711	0.00144839	0.016193	0.0008111	0.0310536	0.44851	1	0.815098
novel.20171	0.336683	0.592965	0.492462	0.0753769	0	0.0150754	1	0.859296	0.899497
novel.20165	0.0181208	0.0107383	0	0	0.0167785	0.0147651	0.227517	0.925503	1
novel.20149	0.200064	0.0159286	0.201338	0	0	0	1	0.01115	0.0114686
novel.20144	0	0.000508582	0.00197076	0.423776	0.269294	0.302161	0.128735	1	0.152638
novel.20143	0.0200642	0	0.00582945	1	0.467848	0.591531	0.213882	0.501604	0.0590176
novel.20134	0	0.0254351	0	0.0896921	0.116466	0.0348059	0.362784	0.239625	1
novel.20129	0.0150977	0.0293073	0	0.734458	1	0.405861	0.156306	0.0204263	0.0115453
novel.20126	0.186675	0	0.0852341	0.0270108	0.0360144	0.106843	0.309124	1	0.743697
novel.20120	0	0	0.0329949	0.0507614	0.0279188	0.0456853	0.177665	1	0.0329949
novel.20119	0	0	0.00955691	0.0147698	0.0251955	0.0747176	0.224153	1	0.0625543
novel.2011	0.542188	1	0.54375	0.195312	0.26875	0.345312	0.059375	0.084375	0
novel.20101	0.0190476	0.0190476	0.0190476	1	0.993651	0.834921	0.0190476	0.0444444	0
novel.20100	0.0992589	0.16702	0.24828	1	0.889889	0.819217	0.026469	0.0198518	0
novel.2010	0.653714	1	0.554845	0.103788	0.241761	0.157403	0.0241023	0.0457452	0
novel.20099	0.355839	0.463504	0.337591	1	0.981752	0.868613	0	0	0.156934
novel.20098	0.31401	0.225443	0.193237	1	0.666667	0.571659	0	0.0821256	0.0756844
novel.20091	0	0.0192178	0.0028222	0.221476	0.0206961	0.136675	1	0.593603	0.531515
[truncated: 12,903 more rows]
