# Supplementary material for: The ApWRKY26/ApERF4-ApMYB2 module regulates anthocyanin accumulation for the seasonal leaf color transition in Acer palmatum
Source: Hortic Res. 2025 Sep 24;13(1):uhaf257. doi: 10.1093/hr/uhaf257 (PMC12860562; doi:10.1093/hr/uhaf257)
Supplement: Web_Material_uhaf257 [file web_material_uhaf257.zip › Supplementary Table 3.xlsx]

## Sheet: SPS_100000.gc_gene
Supplementary Table 3 | Switching of A/B compartment status in eaves of A. palmatum during spring, summer and autumn.
chrom	start	end	SPS-gene number	SPS-compartment	SUS-gene number	SUS-compartment	AUS-gene number	AUS-compartment
chr1	10900000	11000000	2	B	2	B	2	B
chr1	11000000	11100000	1	B	1	B	1	B
chr1	11100000	11200000	3	B	3	B	3	B
chr1	11200000	11300000	3	B	3	B	3	B
chr1	15600000	15700000	5	B	5	B	5	B
chr1	15800000	15900000	5	B	5	B	5	B
chr1	15900000	16000000	1	B	1	B	1	B
chr1	16000000	16100000	2	B	2	B	2	B
chr1	16100000	16200000	0	B	0	B	0	B
chr1	16200000	16300000	0	B	0	B	0	B
chr1	16300000	16400000	2	B	2	B	2	B
chr1	16400000	16500000	1	B	1	B	1	B
chr1	16500000	16600000	4	B	4	B	4	B
chr1	16600000	16700000	3	B	3	B	3	B
chr1	16800000	16900000	0	B	0	B	0	B
chr1	16900000	17000000	0	B	0	B	0	B
chr1	17000000	17100000	0	B	0	B	0	B
chr1	17100000	17200000	0	B	0	B	0	B
chr1	17200000	17300000	0	B	0	B	0	B
chr1	17300000	17400000	0	B	0	B	0	B
chr1	17400000	17500000	0	B	0	B	0	B
chr1	17500000	17600000	0	B	0	B	0	B
chr1	17600000	17700000	0	B	0	B	0	B
chr1	17800000	17900000	2	B	2	B	2	B
chr1	17900000	18000000	1	B	1	B	1	B
chr1	18400000	18500000	4	B	4	B	4	B
chr1	19300000	19400000	0	B	0	B	0	B
chr1	19400000	19500000	5	B	5	B	5	B
chr1	19500000	19600000	5	B	5	B	5	B
chr1	19600000	19700000	0	B	0	B	0	B
chr1	20800000	20900000	3	B	3	B	3	B
chr1	20900000	21000000	5	B	5	B	5	B
chr1	22100000	22200000	3	B	3	B	3	B
chr1	23800000	23900000	3	B	3	B	3	B
chr1	23900000	24000000	4	B	4	B	4	B
chr1	24700000	24800000	4	B	4	B	4	B
chr1	25900000	26000000	2	B	2	B	2	B
chr1	26000000	26100000	0	B	0	B	0	B
chr1	26100000	26200000	4	B	4	B	4	B
chr1	26500000	26600000	3	B	3	B	3	B
chr1	26600000	26700000	4	B	4	B	4	B
chr1	26700000	26800000	1	B	1	B	1	B
chr1	26800000	26900000	7	B	7	B	7	B
chr1	27100000	27200000	0	B	0	B	0	B
chr1	27600000	27700000	2	B	2	B	2	B
chr1	27700000	27800000	0	B	0	B	0	B
chr1	27800000	27900000	8	B	8	B	8	B
chr1	27900000	28000000	5	B	5	B	5	B
chr1	28000000	28100000	2	B	2	B	2	B
chr1	28100000	28200000	0	B	0	B	0	B
chr1	28500000	28600000	0	B	0	B	0	B
chr1	28600000	28700000	3	B	3	B	3	B
chr1	28800000	28900000	5	B	5	B	5	B
chr1	28900000	29000000	0	B	0	B	0	B
chr1	29100000	29200000	0	B	0	B	0	B
chr1	29200000	29300000	1	B	1	B	1	B
chr1	29300000	29400000	1	B	1	B	1	B
chr1	29400000	29500000	0	B	0	B	0	B
chr1	29500000	29600000	5	B	5	B	5	B
chr1	29600000	29700000	2	B	2	B	2	B
chr1	30000000	30100000	2	B	2	B	2	B
chr1	30100000	30200000	2	B	2	B	2	B
chr1	30200000	30300000	3	B	3	B	3	B
chr1	30300000	30400000	4	B	4	B	4	B
chr1	30400000	30500000	0	B	0	B	0	B
chr1	30500000	30600000	0	B	0	B	0	B
chr1	30600000	30700000	0	B	0	B	0	B
chr1	30700000	30800000	2	B	2	B	2	B
chr1	30800000	30900000	6	B	6	B	6	B
chr1	30900000	31000000	6	B	6	B	6	B
chr1	31000000	31100000	0	B	0	B	0	B
chr1	31100000	31200000	2	B	2	B	2	B
chr1	31200000	31300000	2	B	2	B	2	B
chr1	31500000	31600000	1	B	1	B	1	B
chr1	31600000	31700000	0	B	0	B	0	B
chr1	31700000	31800000	3	B	3	B	3	B
chr1	31800000	31900000	7	B	7	B	7	B
chr1	32000000	32100000	3	B	3	B	3	B
chr1	32100000	32200000	1	B	1	B	1	B
chr1	32500000	32600000	1	B	1	B	1	B
chr1	32600000	32700000	0	B	0	B	0	B
chr1	32700000	32800000	5	B	5	B	5	B
chr1	32800000	32900000	1	B	1	B	1	B
chr1	32900000	33000000	1	B	1	B	1	B
chr1	33000000	33100000	0	B	0	B	0	B
chr1	33100000	33200000	0	B	0	B	0	B
chr1	33200000	33300000	1	B	1	B	1	B
chr1	33300000	33400000	0	B	0	B	0	B
chr1	33500000	33600000	0	B	0	B	0	B
chr1	33600000	33700000	0	B	0	B	0	B
chr1	33700000	33800000	2	B	2	B	2	B
chr1	33800000	33900000	0	B	0	B	0	B
chr1	33900000	34000000	1	B	1	B	1	B
chr1	34000000	34100000	1	B	1	B	1	B
chr1	34100000	34200000	2	B	2	B	2	B
chr1	34200000	34300000	2	B	2	B	2	B
chr1	34300000	34400000	3	B	3	B	3	B
chr1	34500000	34600000	0	B	0	B	0	B
chr1	34600000	34700000	1	B	1	B	1	B
chr1	34800000	34900000	0	B	0	B	0	B
chr1	34900000	35000000	1	B	1	B	1	B
chr1	35000000	35100000	1	B	1	B	1	B
chr1	35100000	35200000	2	B	2	B	2	B
chr1	35200000	35300000	0	B	0	B	0	B
chr1	35300000	35400000	2	B	2	B	2	B
chr1	35400000	35500000	0	B	0	B	0	B
chr1	35500000	35600000	1	B	1	B	1	B
chr1	35600000	35700000	14	B	14	B	14	B
chr1	35700000	35800000	6	B	6	B	6	B
chr1	35800000	35900000	3	B	3	B	3	B
chr1	35900000	36000000	1	B	1	B	1	B
chr1	36000000	36100000	0	B	0	B	0	B
chr1	36100000	36200000	0	B	0	B	0	B
chr1	36200000	36300000	0	B	0	B	0	B
chr1	36700000	36800000	0	B	0	B	0	B
chr1	37700000	37800000	0	B	0	B	0	B
chr1	37800000	37900000	3	B	3	B	3	B
chr1	38300000	38400000	0	B	0	B	0	B
chr1	38400000	38500000	0	B	0	B	0	B
chr1	38500000	38600000	0	B	0	B	0	B
chr1	38600000	38700000	0	B	0	B	0	B
chr1	38800000	38900000	0	B	0	B	0	B
chr1	38900000	39000000	2	B	2	B	2	B
chr1	39000000	39100000	4	B	4	B	4	B
chr1	39200000	39300000	2	B	2	B	2	B
chr1	39300000	39400000	3	B	3	B	3	B
chr1	39800000	39900000	0	B	0	B	0	B
chr1	40400000	40500000	0	B	0	B	0	B
chr1	41600000	41700000	1	B	1	B	1	B
chr1	41700000	41800000	4	B	4	B	4	B
chr1	41800000	41900000	2	B	2	B	2	B
chr1	41900000	42000000	1	B	1	B	1	B
chr1	42500000	42600000	0	B	0	B	0	B
chr1	43000000	43100000	1	B	1	B	1	B
chr1	43100000	43200000	1	B	1	B	1	B
chr1	43200000	43300000	1	B	1	B	1	B
chr1	43300000	43400000	0	B	0	B	0	B
chr1	43400000	43500000	1	B	1	B	1	B
chr1	43500000	43600000	0	B	0	B	0	B
chr1	43800000	43900000	4	B	4	B	4	B
chr1	43900000	44000000	6	B	6	B	6	B
chr1	44000000	44100000	3	B	3	B	3	B
chr1	44200000	44300000	1	B	1	B	1	B
chr1	44300000	44400000	2	B	2	B	2	B
chr1	44400000	44500000	2	B	2	B	2	B
chr1	44500000	44600000	3	B	3	B	3	B
chr1	44600000	44700000	1	B	1	B	1	B
chr1	44700000	44800000	3	B	3	B	3	B
chr1	44800000	44900000	1	B	1	B	1	B
chr1	44900000	45000000	1	B	1	B	1	B
chr1	45000000	45100000	2	B	2	B	2	B
chr1	45400000	45500000	2	B	2	B	2	B
chr1	45500000	45600000	0	B	0	B	0	B
chr1	45600000	45700000	0	B	0	B	0	B
chr1	45700000	45800000	3	B	3	B	3	B
chr1	46100000	46200000	1	B	1	B	1	B
chr1	46200000	46300000	2	B	2	B	2	B
chr1	46300000	46400000	3	B	3	B	3	B
chr1	46400000	46500000	1	B	1	B	1	B
chr1	46500000	46600000	2	B	2	B	2	B
chr1	46600000	46700000	3	B	3	B	3	B
chr1	46700000	46800000	0	B	0	B	0	B
chr1	46800000	46900000	3	B	3	B	3	B
chr1	47000000	47100000	0	B	0	B	0	B
chr1	47100000	47200000	2	B	2	B	2	B
chr1	47200000	47300000	0	B	0	B	0	B
chr1	47300000	47400000	1	B	1	B	1	B
chr1	47400000	47500000	0	B	0	B	0	B
chr1	47500000	47600000	2	B	2	B	2	B
chr1	47700000	47800000	1	B	1	B	1	B
chr1	47800000	47900000	0	B	0	B	0	B
chr1	47900000	48000000	1	B	1	B	1	B
chr1	48000000	48100000	1	B	1	B	1	B
chr1	48100000	48200000	0	B	0	B	0	B
chr1	48200000	48300000	4	B	4	B	4	B
chr1	48300000	48400000	3	B	3	B	3	B
chr1	48400000	48500000	1	B	1	B	1	B
chr1	48500000	48600000	3	B	3	B	3	B
chr1	48700000	48800000	1	B	1	B	1	B
chr1	48800000	48900000	2	B	2	B	2	B
chr1	48900000	49000000	3	B	3	B	3	B
chr1	49500000	49600000	0	B	0	B	0	B
chr1	49600000	49700000	2	B	2	B	2	B
chr1	49700000	49800000	1	B	1	B	1	B
chr1	49800000	49900000	0	B	0	B	0	B
chr1	49900000	50000000	0	B	0	B	0	B
chr1	50100000	50200000	2	B	2	B	2	B
chr1	50200000	50300000	0	B	0	B	0	B
chr1	50300000	50400000	5	B	5	B	5	B
chr1	50600000	50700000	1	B	1	B	1	B
chr1	50700000	50800000	1	B	1	B	1	B
chr1	50800000	50900000	0	B	0	B	0	B
chr1	50900000	51000000	2	B	2	B	2	B
chr1	51000000	51100000	0	B	0	B	0	B
chr1	51100000	51200000	0	B	0	B	0	B
chr1	51200000	51300000	3	B	3	B	3	B
chr1	63000000	63100000	1	B	1	B	1	B
chr1	63100000	63200000	0	B	0	B	0	B
chr1	63200000	63300000	3	B	3	B	3	B
chr1	63300000	63400000	2	B	2	B	2	B
chr10	0	100000	8	B	8	B	8	B
chr10	11100000	11200000	6	B	6	B	6	B
chr10	11200000	11300000	4	B	4	B	4	B
chr10	13300000	13400000	4	B	4	B	4	B
chr10	13400000	13500000	1	B	1	B	1	B
chr10	13500000	13600000	0	B	0	B	0	B
chr10	13600000	13700000	4	B	4	B	4	B
chr10	13800000	13900000	4	B	4	B	4	B
chr10	13900000	14000000	2	B	2	B	2	B
chr10	14300000	14400000	6	B	6	B	6	B
chr10	14400000	14500000	4	B	4	B	4	B
chr10	17200000	17300000	2	B	2	B	2	B
chr10	18300000	18400000	3	B	3	B	3	B
chr10	18400000	18500000	2	B	2	B	2	B
chr10	18500000	18600000	0	B	0	B	0	B
chr10	18600000	18700000	1	B	1	B	1	B
chr10	18700000	18800000	0	B	0	B	0	B
chr10	18800000	18900000	1	B	1	B	1	B
chr10	18900000	19000000	2	B	2	B	2	B
chr10	19000000	19100000	2	B	2	B	2	B
chr10	19100000	19200000	0	B	0	B	0	B
chr10	19200000	19300000	4	B	4	B	4	B
chr10	19300000	19400000	4	B	4	B	4	B
chr10	19500000	19600000	2	B	2	B	2	B
chr10	19600000	19700000	2	B	2	B	2	B
chr10	19700000	19800000	6	B	6	B	6	B
chr10	19800000	19900000	2	B	2	B	2	B
chr10	20400000	20500000	4	B	4	B	4	B
chr10	20500000	20600000	0	B	0	B	0	B
chr10	20600000	20700000	2	B	2	B	2	B
chr10	20700000	20800000	6	B	6	B	6	B
chr10	22000000	22100000	5	B	5	B	5	B
chr10	23000000	23100000	1	B	1	B	1	B
chr10	23100000	23200000	3	B	3	B	3	B
chr10	23400000	23500000	0	B	0	B	0	B
chr10	23500000	23600000	1	B	1	B	1	B
chr10	23600000	23700000	1	B	1	B	1	B
chr10	23700000	23800000	1	B	1	B	1	B
chr10	23800000	23900000	4	B	4	B	4	B
chr10	24000000	24100000	3	B	3	B	3	B
chr10	24200000	24300000	0	B	0	B	0	B
chr10	24300000	24400000	1	B	1	B	1	B
chr10	24400000	24500000	4	B	4	B	4	B
chr10	24500000	24600000	1	B	1	B	1	B
chr10	24700000	24800000	3	B	3	B	3	B
chr10	25100000	25200000	1	B	1	B	1	B
chr10	25700000	25800000	1	B	1	B	1	B
chr10	25800000	25900000	0	B	0	B	0	B
chr10	25900000	26000000	0	B	0	B	0	B
chr10	26000000	26100000	2	B	2	B	2	B
chr10	26100000	26200000	0	B	0	B	0	B
chr10	26200000	26300000	0	B	0	B	0	B
chr10	26300000	26400000	0	B	0	B	0	B
chr10	26400000	26500000	0	B	0	B	0	B
chr10	26500000	26600000	1	B	1	B	1	B
chr10	26600000	26700000	0	B	0	B	0	B
chr10	26700000	26800000	0	B	0	B	0	B
chr10	26800000	26900000	1	B	1	B	1	B
chr10	26900000	27000000	1	B	1	B	1	B
chr10	27000000	27100000	0	B	0	B	0	B
chr10	27100000	27200000	1	B	1	B	1	B
chr10	27200000	27300000	0	B	0	B	0	B
chr10	27300000	27400000	0	B	0	B	0	B
chr10	27400000	27500000	0	B	0	B	0	B
chr10	27500000	27600000	3	B	3	B	3	B
chr10	27600000	27700000	0	B	0	B	0	B
chr10	27700000	27800000	1	B	1	B	1	B
chr10	27800000	27900000	0	B	0	B	0	B
chr10	27900000	28000000	1	B	1	B	1	B
chr10	28000000	28100000	1	B	1	B	1	B
chr10	28100000	28200000	0	B	0	B	0	B
chr10	28200000	28300000	2	B	2	B	2	B
chr10	28400000	28500000	2	B	2	B	2	B
chr10	28500000	28600000	0	B	0	B	0	B
chr10	28600000	28700000	1	B	1	B	1	B
chr10	28700000	28800000	1	B	1	B	1	B
chr10	28800000	28900000	1	B	1	B	1	B
chr10	28900000	29000000	2	B	2	B	2	B
chr10	29500000	29600000	0	B	0	B	0	B
chr10	29700000	29800000	0	B	0	B	0	B
chr10	29800000	29900000	1	B	1	B	1	B
chr10	30000000	30100000	6	B	6	B	6	B
chr10	30300000	30400000	0	B	0	B	0	B
chr10	30400000	30500000	1	B	1	B	1	B
chr10	30500000	30600000	0	B	0	B	0	B
chr10	30600000	30700000	4	B	4	B	4	B
chr10	30700000	30800000	0	B	0	B	0	B
chr10	30800000	30900000	1	B	1	B	1	B
chr10	31000000	31100000	0	B	0	B	0	B
chr10	31100000	31200000	0	B	0	B	0	B
chr10	31200000	31300000	0	B	0	B	0	B
chr10	31300000	31400000	8	B	8	B	8	B
chr10	31400000	31500000	2	B	2	B	2	B
chr10	31600000	31700000	1	B	1	B	1	B
chr10	31700000	31800000	0	B	0	B	0	B
chr10	31800000	31900000	0	B	0	B	0	B
chr10	31900000	32000000	1	B	1	B	1	B
chr10	32000000	32100000	0	B	0	B	0	B
chr10	32100000	32200000	0	B	0	B	0	B
chr10	32200000	32300000	1	B	1	B	1	B
chr10	32300000	32400000	8	B	8	B	8	B
chr10	32500000	32600000	0	B	0	B	0	B
chr10	32600000	32700000	1	B	1	B	1	B
chr10	32700000	32800000	0	B	0	B	0	B
chr10	32900000	33000000	0	B	0	B	0	B
chr10	33000000	33100000	0	B	0	B	0	B
chr10	33200000	33300000	2	B	2	B	2	B
chr10	33300000	33400000	0	B	0	B	0	B
chr10	33500000	33600000	0	B	0	B	0	B
chr10	33600000	33700000	1	B	1	B	1	B
chr10	33700000	33800000	0	B	0	B	0	B
chr10	33800000	33900000	2	B	2	B	2	B
chr10	34000000	34100000	0	B	0	B	0	B
chr10	34100000	34200000	0	B	0	B	0	B
chr10	34200000	34300000	0	B	0	B	0	B
chr10	34300000	34400000	0	B	0	B	0	B
chr10	34400000	34500000	2	B	2	B	2	B
chr10	34500000	34600000	5	B	5	B	5	B
chr10	34600000	34700000	0	B	0	B	0	B
chr10	34700000	34800000	1	B	1	B	1	B
chr10	34800000	34900000	0	B	0	B	0	B
chr10	34900000	35000000	0	B	0	B	0	B
chr10	35100000	35200000	1	B	1	B	1	B
chr10	35200000	35300000	0	B	0	B	0	B
chr10	35300000	35400000	3	B	3	B	3	B
chr10	35400000	35500000	0	B	0	B	0	B
chr10	35500000	35600000	0	B	0	B	0	B
chr10	35600000	35700000	0	B	0	B	0	B
chr10	35700000	35800000	1	B	1	B	1	B
chr10	35800000	35900000	0	B	0	B	0	B
chr10	35900000	36000000	0	B	0	B	0	B
chr10	36000000	36100000	0	B	0	B	0	B
chr10	36100000	36200000	0	B	0	B	0	B
chr10	36200000	36300000	10	B	10	B	10	B
chr10	36300000	36400000	3	B	3	B	3	B
chr10	36400000	36500000	1	B	1	B	1	B
chr10	36500000	36600000	1	B	1	B	1	B
chr10	36600000	36700000	1	B	1	B	1	B
chr10	36800000	36900000	1	B	1	B	1	B
chr10	36900000	37000000	0	B	0	B	0	B
chr10	37000000	37100000	4	B	4	B	4	B
chr10	37100000	37200000	0	B	0	B	0	B
chr10	37200000	37300000	1	B	1	B	1	B
chr10	37300000	37400000	0	B	0	B	0	B
chr10	37400000	37500000	1	B	1	B	1	B
chr10	37600000	37700000	1	B	1	B	1	B
chr10	37700000	37800000	1	B	1	B	1	B
chr10	37800000	37900000	0	B	0	B	0	B
chr10	37900000	38000000	0	B	0	B	0	B
chr10	38200000	38300000	1	B	1	B	1	B
chr10	38600000	38700000	1	B	1	B	1	B
chr10	38900000	39000000	0	B	0	B	0	B
chr10	39100000	39200000	1	B	1	B	1	B
chr10	39200000	39300000	1	B	1	B	1	B
chr10	39300000	39400000	1	B	1	B	1	B
chr10	39500000	39600000	1	B	1	B	1	B
chr10	39600000	39700000	1	B	1	B	1	B
chr10	39800000	39900000	3	B	3	B	3	B
chr10	39900000	40000000	0	B	0	B	0	B
chr10	40000000	40100000	0	B	0	B	0	B
chr10	40200000	40300000	0	B	0	B	0	B
chr10	40300000	40400000	1	B	1	B	1	B
chr10	40500000	40600000	0	B	0	B	0	B
chr10	40600000	40700000	0	B	0	B	0	B
chr10	41100000	41200000	0	B	0	B	0	B
chr10	41300000	41400000	0	B	0	B	0	B
chr10	41500000	41600000	2	B	2	B	2	B
chr10	42300000	42400000	5	B	5	B	5	B
chr10	42400000	42500000	1	B	1	B	1	B
chr10	42500000	42600000	0	B	0	B	0	B
chr10	42600000	42700000	2	B	2	B	2	B
chr10	42900000	43000000	4	B	4	B	4	B
chr10	43000000	43100000	1	B	1	B	1	B
chr10	43200000	43300000	0	B	0	B	0	B
chr10	43300000	43400000	2	B	2	B	2	B
chr10	43400000	43500000	0	B	0	B	0	B
chr10	43900000	44000000	1	B	1	B	1	B
chr10	44000000	44100000	0	B	0	B	0	B
chr10	44100000	44200000	1	B	1	B	1	B
chr10	45200000	45300000	0	B	0	B	0	B
chr11	100000	200000	0	B	0	B	0	B
chr11	200000	300000	6	B	6	B	6	B
chr11	300000	400000	4	B	4	B	4	B
chr11	400000	500000	4	B	4	B	4	B
chr11	500000	600000	2	B	2	B	2	B
chr11	600000	700000	6	B	6	B	6	B
chr11	2300000	2400000	1	B	1	B	1	B
chr11	2400000	2500000	3	B	3	B	3	B
chr11	11100000	11200000	3	B	3	B	3	B
chr11	11200000	11300000	0	B	0	B	0	B
chr11	11300000	11400000	1	B	1	B	1	B
chr11	11400000	11500000	11	B	11	B	11	B
chr11	11800000	11900000	3	B	3	B	3	B
chr11	11900000	12000000	4	B	4	B	4	B
chr11	13000000	13100000	1	B	1	B	1	B
chr11	13400000	13500000	3	B	3	B	3	B
chr11	13500000	13600000	1	B	1	B	1	B
chr11	13700000	13800000	1	B	1	B	1	B
chr11	13900000	14000000	4	B	4	B	4	B
chr11	14000000	14100000	1	B	1	B	1	B
chr11	14100000	14200000	1	B	1	B	1	B
chr11	14700000	14800000	1	B	1	B	1	B
chr11	14900000	15000000	0	B	0	B	0	B
chr11	15000000	15100000	2	B	2	B	2	B
chr11	15100000	15200000	3	B	3	B	3	B
chr11	15200000	15300000	3	B	3	B	3	B
chr11	15300000	15400000	2	B	2	B	2	B
chr11	18100000	18200000	3	B	3	B	3	B
chr11	18200000	18300000	0	B	0	B	0	B
chr11	18300000	18400000	1	B	1	B	1	B
chr11	18800000	18900000	2	B	2	B	2	B
chr11	18900000	19000000	1	B	1	B	1	B
chr11	19700000	19800000	3	B	3	B	3	B
chr11	19800000	19900000	0	B	0	B	0	B
chr11	19900000	20000000	1	B	1	B	1	B
chr11	20000000	20100000	1	B	1	B	1	B
chr11	20300000	20400000	1	B	1	B	1	B
chr11	20400000	20500000	2	B	2	B	2	B
chr11	20500000	20600000	4	B	4	B	4	B
chr11	20600000	20700000	1	B	1	B	1	B
chr11	21800000	21900000	2	B	2	B	2	B
chr11	21900000	22000000	1	B	1	B	1	B
chr11	22000000	22100000	1	B	1	B	1	B
chr11	22100000	22200000	0	B	0	B	0	B
chr11	22200000	22300000	0	B	0	B	0	B
chr11	22300000	22400000	0	B	0	B	0	B
chr11	22400000	22500000	2	B	2	B	2	B
chr11	22900000	23000000	3	B	3	B	3	B
chr11	24100000	24200000	1	B	1	B	1	B
chr11	24700000	24800000	0	B	0	B	0	B
chr11	24900000	25000000	1	B	1	B	1	B
chr11	25400000	25500000	1	B	1	B	1	B
chr11	25500000	25600000	1	B	1	B	1	B
chr11	25800000	25900000	1	B	1	B	1	B
chr11	25900000	26000000	2	B	2	B	2	B
chr11	26000000	26100000	0	B	0	B	0	B
chr11	26100000	26200000	0	B	0	B	0	B
chr11	26200000	26300000	3	B	3	B	3	B
chr11	26300000	26400000	1	B	1	B	1	B
chr11	26900000	27000000	3	B	3	B	3	B
chr11	27200000	27300000	8	B	8	B	8	B
chr11	27300000	27400000	0	B	0	B	0	B
chr11	27400000	27500000	2	B	2	B	2	B
chr11	27500000	27600000	0	B	0	B	0	B
chr11	27600000	27700000	11	B	11	B	11	B
chr11	27700000	27800000	2	B	2	B	2	B
chr11	27800000	27900000	2	B	2	B	2	B
chr11	27900000	28000000	0	B	0	B	0	B
chr11	28000000	28100000	0	B	0	B	0	B
chr11	28100000	28200000	1	B	1	B	1	B
chr11	28200000	28300000	1	B	1	B	1	B
chr11	28300000	28400000	1	B	1	B	1	B
chr11	28400000	28500000	0	B	0	B	0	B
chr11	28600000	28700000	0	B	0	B	0	B
chr11	28700000	28800000	0	B	0	B	0	B
chr11	28900000	29000000	2	B	2	B	2	B
chr11	29200000	29300000	1	B	1	B	1	B
chr11	29300000	29400000	1	B	1	B	1	B
chr11	29400000	29500000	7	B	7	B	7	B
chr11	29500000	29600000	3	B	3	B	3	B
chr11	29600000	29700000	1	B	1	B	1	B
chr11	29700000	29800000	0	B	0	B	0	B
chr11	29800000	29900000	0	B	0	B	0	B
chr11	29900000	30000000	4	B	4	B	4	B
chr11	30000000	30100000	0	B	0	B	0	B
chr11	30100000	30200000	0	B	0	B	0	B
chr11	30200000	30300000	1	B	1	B	1	B
chr11	30300000	30400000	1	B	1	B	1	B
chr11	30400000	30500000	1	B	1	B	1	B
chr11	30500000	30600000	0	B	0	B	0	B
chr11	30600000	30700000	1	B	1	B	1	B
chr11	30700000	30800000	0	B	0	B	0	B
chr11	30800000	30900000	6	B	6	B	6	B
chr11	30900000	31000000	0	B	0	B	0	B
chr11	31000000	31100000	1	B	1	B	1	B
chr11	31100000	31200000	0	B	0	B	0	B
chr11	31200000	31300000	1	B	1	B	1	B
chr11	31300000	31400000	2	B	2	B	2	B
chr11	31400000	31500000	0	B	0	B	0	B
chr11	31600000	31700000	1	B	1	B	1	B
chr11	31700000	31800000	0	B	0	B	0	B
chr11	31800000	31900000	0	B	0	B	0	B
chr11	31900000	32000000	0	B	0	B	0	B
chr11	32100000	32200000	10	B	10	B	10	B
chr11	32300000	32400000	0	B	0	B	0	B
chr11	32400000	32500000	1	B	1	B	1	B
chr11	32500000	32600000	1	B	1	B	1	B
chr11	32600000	32700000	0	B	0	B	0	B
chr11	32700000	32800000	1	B	1	B	1	B
chr11	32800000	32900000	0	B	0	B	0	B
chr11	32900000	33000000	0	B	0	B	0	B
chr11	33100000	33200000	3	B	3	B	3	B
chr11	33200000	33300000	1	B	1	B	1	B
chr11	33300000	33400000	0	B	0	B	0	B
chr11	33400000	33500000	1	B	1	B	1	B
chr11	33500000	33600000	3	B	3	B	3	B
chr11	33700000	33800000	2	B	2	B	2	B
chr11	33800000	33900000	0	B	0	B	0	B
chr11	33900000	34000000	1	B	1	B	1	B
chr11	34000000	34100000	1	B	1	B	1	B
chr11	34100000	34200000	0	B	0	B	0	B
chr11	34200000	34300000	0	B	0	B	0	B
chr11	34300000	34400000	1	B	1	B	1	B
chr11	34500000	34600000	0	B	0	B	0	B
chr11	34700000	34800000	1	B	1	B	1	B
chr11	34800000	34900000	2	B	2	B	2	B
chr11	35000000	35100000	0	B	0	B	0	B
chr11	35300000	35400000	3	B	3	B	3	B
chr11	35400000	35500000	1	B	1	B	1	B
chr11	35500000	35600000	1	B	1	B	1	B
chr11	35600000	35700000	1	B	1	B	1	B
chr11	35700000	35800000	0	B	0	B	0	B
chr11	35800000	35900000	2	B	2	B	2	B
chr11	35900000	36000000	1	B	1	B	1	B
chr11	36000000	36100000	1	B	1	B	1	B
chr11	36100000	36200000	2	B	2	B	2	B
chr11	36200000	36300000	1	B	1	B	1	B
chr11	36300000	36400000	0	B	0	B	0	B
chr11	36500000	36600000	0	B	0	B	0	B
chr11	36700000	36800000	1	B	1	B	1	B
chr11	36800000	36900000	0	B	0	B	0	B
chr11	36900000	37000000	0	B	0	B	0	B
chr11	37000000	37100000	1	B	1	B	1	B
chr11	37100000	37200000	0	B	0	B	0	B
chr11	37300000	37400000	0	B	0	B	0	B
chr11	37400000	37500000	0	B	0	B	0	B
chr11	37500000	37600000	7	B	7	B	7	B
chr11	37600000	37700000	0	B	0	B	0	B
chr11	37700000	37800000	1	B	1	B	1	B
chr11	37800000	37900000	0	B	0	B	0	B
chr11	38200000	38300000	0	B	0	B	0	B
chr11	38300000	38400000	2	B	2	B	2	B
chr11	38400000	38500000	3	B	3	B	3	B
chr11	38500000	38600000	0	B	0	B	0	B
chr11	38600000	38700000	0	B	0	B	0	B
chr11	38700000	38800000	1	B	1	B	1	B
chr11	38800000	38900000	0	B	0	B	0	B
chr11	38900000	39000000	3	B	3	B	3	B
chr11	39000000	39100000	0	B	0	B	0	B
chr11	39100000	39200000	0	B	0	B	0	B
chr11	39300000	39400000	0	B	0	B	0	B
chr11	39400000	39500000	2	B	2	B	2	B
chr11	39500000	39600000	1	B	1	B	1	B
chr11	39600000	39700000	1	B	1	B	1	B
chr11	39800000	39900000	3	B	3	B	3	B
chr11	40000000	40100000	0	B	0	B	0	B
chr11	40100000	40200000	0	B	0	B	0	B
chr11	40200000	40300000	2	B	2	B	2	B
chr11	40400000	40500000	1	B	1	B	1	B
chr11	40600000	40700000	1	B	1	B	1	B
chr11	40700000	40800000	2	B	2	B	2	B
chr11	41800000	41900000	3	B	3	B	3	B
chr11	42200000	42300000	6	B	6	B	6	B
chr11	42500000	42600000	0	B	0	B	0	B
chr11	42600000	42700000	1	B	1	B	1	B
chr11	42700000	42800000	1	B	1	B	1	B
chr11	42800000	42900000	0	B	0	B	0	B
chr11	42900000	43000000	0	B	0	B	0	B
chr11	43000000	43100000	1	B	1	B	1	B
chr11	43100000	43200000	4	B	4	B	4	B
chr11	43200000	43300000	2	B	2	B	2	B
chr11	43300000	43400000	0	B	0	B	0	B
chr12	100000	200000	0	B	0	B	0	B
chr12	200000	300000	0	B	0	B	0	B
chr12	900000	1000000	0	B	0	B	0	B
chr12	1000000	1100000	0	B	0	B	0	B
chr12	1100000	1200000	1	B	1	B	1	B
chr12	1900000	2000000	0	B	0	B	0	B
chr12	2000000	2100000	0	B	0	B	0	B
chr12	2200000	2300000	2	B	2	B	2	B
chr12	4200000	4300000	1	B	1	B	1	B
chr12	4300000	4400000	0	B	0	B	0	B
chr12	4400000	4500000	0	B	0	B	0	B
chr12	4500000	4600000	2	B	2	B	2	B
chr12	5800000	5900000	1	B	1	B	1	B
chr12	5900000	6000000	2	B	2	B	2	B
chr12	6000000	6100000	4	B	4	B	4	B
chr12	6200000	6300000	1	B	1	B	1	B
chr12	6400000	6500000	1	B	1	B	1	B
chr12	6500000	6600000	1	B	1	B	1	B
chr12	6600000	6700000	1	B	1	B	1	B
chr12	6700000	6800000	0	B	0	B	0	B
chr12	6800000	6900000	0	B	0	B	0	B
chr12	6900000	7000000	2	B	2	B	2	B
chr12	7000000	7100000	1	B	1	B	1	B
chr12	7100000	7200000	2	B	2	B	2	B
chr12	7200000	7300000	3	B	3	B	3	B
chr12	7300000	7400000	3	B	3	B	3	B
chr12	7400000	7500000	1	B	1	B	1	B
chr12	7500000	7600000	4	B	4	B	4	B
chr12	7600000	7700000	3	B	3	B	3	B
chr12	7700000	7800000	0	B	0	B	0	B
chr12	7800000	7900000	3	B	3	B	3	B
chr12	7900000	8000000	0	B	0	B	0	B
chr12	8000000	8100000	0	B	0	B	0	B
chr12	8100000	8200000	0	B	0	B	0	B
chr12	8200000	8300000	2	B	2	B	2	B
chr12	8400000	8500000	0	B	0	B	0	B
chr12	8500000	8600000	3	B	3	B	3	B
chr12	8600000	8700000	0	B	0	B	0	B
chr12	8700000	8800000	1	B	1	B	1	B
chr12	8800000	8900000	0	B	0	B	0	B
chr12	8900000	9000000	0	B	0	B	0	B
chr12	9100000	9200000	1	B	1	B	1	B
chr12	9200000	9300000	0	B	0	B	0	B
chr12	9300000	9400000	0	B	0	B	0	B
chr12	9400000	9500000	1	B	1	B	1	B
chr12	9500000	9600000	1	B	1	B	1	B
chr12	9600000	9700000	4	B	4	B	4	B
chr12	9700000	9800000	2	B	2	B	2	B
chr12	9800000	9900000	1	B	1	B	1	B
chr12	10100000	10200000	2	B	2	B	2	B
chr12	10200000	10300000	2	B	2	B	2	B
chr12	10300000	10400000	1	B	1	B	1	B
chr12	10400000	10500000	0	B	0	B	0	B
chr12	10500000	10600000	2	B	2	B	2	B
chr12	10800000	10900000	2	B	2	B	2	B
chr12	10900000	11000000	1	B	1	B	1	B
chr12	11000000	11100000	1	B	1	B	1	B
chr12	11300000	11400000	3	B	3	B	3	B
chr12	11400000	11500000	0	B	0	B	0	B
chr12	11500000	11600000	1	B	1	B	1	B
chr12	11600000	11700000	0	B	0	B	0	B
chr12	11700000	11800000	3	B	3	B	3	B
chr12	13500000	13600000	2	B	2	B	2	B
chr12	13600000	13700000	1	B	1	B	1	B
chr12	13700000	13800000	2	B	2	B	2	B
chr12	14000000	14100000	4	B	4	B	4	B
chr12	14700000	14800000	0	B	0	B	0	B
chr12	14800000	14900000	3	B	3	B	3	B
chr12	14900000	15000000	3	B	3	B	3	B
chr12	15100000	15200000	1	B	1	B	1	B
chr12	15200000	15300000	2	B	2	B	2	B
chr12	15700000	15800000	2	B	2	B	2	B
chr12	16000000	16100000	1	B	1	B	1	B
chr12	16300000	16400000	2	B	2	B	2	B
chr12	16400000	16500000	1	B	1	B	1	B
chr12	16500000	16600000	4	B	4	B	4	B
chr12	16600000	16700000	0	B	0	B	0	B
chr12	16700000	16800000	1	B	1	B	1	B
chr12	17000000	17100000	1	B	1	B	1	B
chr12	17200000	17300000	1	B	1	B	1	B
chr12	17300000	17400000	3	B	3	B	3	B
chr12	17900000	18000000	5	B	5	B	5	B
chr12	18100000	18200000	2	B	2	B	2	B
chr12	18200000	18300000	2	B	2	B	2	B
chr12	18300000	18400000	4	B	4	B	4	B
chr12	19200000	19300000	1	B	1	B	1	B
chr12	19400000	19500000	0	B	0	B	0	B
chr12	19500000	19600000	1	B	1	B	1	B
chr12	19600000	19700000	3	B	3	B	3	B
chr12	19800000	19900000	5	B	5	B	5	B
chr12	19900000	20000000	3	B	3	B	3	B
chr12	20100000	20200000	6	B	6	B	6	B
chr12	21100000	21200000	2	B	2	B	2	B
chr12	21200000	21300000	1	B	1	B	1	B
chr12	21400000	21500000	1	B	1	B	1	B
chr12	21700000	21800000	3	B	3	B	3	B
chr12	21800000	21900000	1	B	1	B	1	B
chr12	22400000	22500000	4	B	4	B	4	B
chr12	24200000	24300000	1	B	1	B	1	B
chr12	24300000	24400000	3	B	3	B	3	B
chr12	24400000	24500000	6	B	6	B	6	B
chr12	24500000	24600000	1	B	1	B	1	B
chr12	24600000	24700000	3	B	3	B	3	B
chr12	24700000	24800000	3	B	3	B	3	B
chr13	0	100000	3	B	3	B	3	B
chr13	100000	200000	0	B	0	B	0	B
chr13	200000	300000	0	B	0	B	0	B
chr13	300000	400000	0	B	0	B	0	B
chr13	400000	500000	4	B	4	B	4	B
chr13	500000	600000	0	B	0	B	0	B
chr13	600000	700000	0	B	0	B	0	B
chr13	1400000	1500000	0	B	0	B	0	B
chr13	2500000	2600000	0	B	0	B	0	B
chr13	2600000	2700000	0	B	0	B	0	B
chr13	2700000	2800000	0	B	0	B	0	B
chr13	2800000	2900000	1	B	1	B	1	B
chr13	2900000	3000000	0	B	0	B	0	B
chr13	3000000	3100000	1	B	1	B	1	B
chr13	4900000	5000000	0	B	0	B	0	B
chr13	5100000	5200000	2	B	2	B	2	B
chr13	5400000	5500000	0	B	0	B	0	B
chr13	5500000	5600000	1	B	1	B	1	B
chr13	5800000	5900000	2	B	2	B	2	B
chr13	5900000	6000000	2	B	2	B	2	B
chr13	6000000	6100000	2	B	2	B	2	B
chr13	6100000	6200000	4	B	4	B	4	B
chr13	6200000	6300000	0	B	0	B	0	B
chr13	6300000	6400000	0	B	0	B	0	B
chr13	6400000	6500000	1	B	1	B	1	B
chr13	6600000	6700000	1	B	1	B	1	B
chr13	6700000	6800000	0	B	0	B	0	B
chr13	6800000	6900000	4	B	4	B	4	B
chr13	6900000	7000000	1	B	1	B	1	B
chr13	7000000	7100000	2	B	2	B	2	B
chr13	7100000	7200000	2	B	2	B	2	B
chr13	7300000	7400000	1	B	1	B	1	B
chr13	7400000	7500000	0	B	0	B	0	B
chr13	7500000	7600000	2	B	2	B	2	B
chr13	7600000	7700000	0	B	0	B	0	B
chr13	7700000	7800000	1	B	1	B	1	B
chr13	7800000	7900000	1	B	1	B	1	B
chr13	7900000	8000000	1	B	1	B	1	B
chr13	8100000	8200000	1	B	1	B	1	B
chr13	8200000	8300000	1	B	1	B	1	B
chr13	8300000	8400000	1	B	1	B	1	B
chr13	8400000	8500000	1	B	1	B	1	B
chr13	8500000	8600000	3	B	3	B	3	B
chr13	8600000	8700000	0	B	0	B	0	B
chr13	8700000	8800000	2	B	2	B	2	B
chr13	8800000	8900000	2	B	2	B	2	B
chr13	8900000	9000000	3	B	3	B	3	B
chr13	9000000	9100000	1	B	1	B	1	B
chr13	9100000	9200000	1	B	1	B	1	B
chr13	9300000	9400000	1	B	1	B	1	B
chr13	9400000	9500000	1	B	1	B	1	B
chr13	9500000	9600000	1	B	1	B	1	B
chr13	9800000	9900000	0	B	0	B	0	B
chr13	9900000	10000000	0	B	0	B	0	B
chr13	10000000	10100000	1	B	1	B	1	B
chr13	10100000	10200000	1	B	1	B	1	B
chr13	10200000	10300000	1	B	1	B	1	B
chr13	10400000	10500000	1	B	1	B	1	B
chr13	11200000	11300000	2	B	2	B	2	B
chr13	11400000	11500000	2	B	2	B	2	B
chr13	11500000	11600000	2	B	2	B	2	B
chr13	11600000	11700000	2	B	2	B	2	B
chr13	11900000	12000000	1	B	1	B	1	B
chr13	12000000	12100000	3	B	3	B	3	B
chr13	12100000	12200000	1	B	1	B	1	B
chr13	12500000	12600000	2	B	2	B	2	B
chr13	12600000	12700000	0	B	0	B	0	B
chr13	12700000	12800000	2	B	2	B	2	B
chr13	12800000	12900000	1	B	1	B	1	B
chr13	13500000	13600000	1	B	1	B	1	B
chr13	13600000	13700000	1	B	1	B	1	B
chr13	13700000	13800000	4	B	4	B	4	B
chr13	15900000	16000000	4	B	4	B	4	B
chr13	16000000	16100000	0	B	0	B	0	B
chr13	16100000	16200000	1	B	1	B	1	B
chr13	16200000	16300000	0	B	0	B	0	B
chr13	16300000	16400000	3	B	3	B	3	B
chr13	16800000	16900000	1	B	1	B	1	B
chr13	17200000	17300000	4	B	4	B	4	B
chr13	17300000	17400000	3	B	3	B	3	B
chr13	17400000	17500000	0	B	0	B	0	B
chr13	17600000	17700000	1	B	1	B	1	B
chr13	17700000	17800000	4	B	4	B	4	B
chr13	18400000	18500000	3	B	3	B	3	B
chr13	18900000	19000000	4	B	4	B	4	B
chr13	20200000	20300000	4	B	4	B	4	B
chr13	20300000	20400000	5	B	5	B	5	B
chr13	20500000	20600000	6	B	6	B	6	B
chr13	20600000	20700000	7	B	7	B	7	B
chr13	20700000	20800000	4	B	4	B	4	B
chr13	20900000	21000000	4	B	4	B	4	B
chr13	21000000	21100000	2	B	2	B	2	B
chr13	21200000	21300000	4	B	4	B	4	B
chr13	21300000	21400000	1	B	1	B	1	B
chr13	21400000	21500000	4	B	4	B	4	B
chr13	21500000	21600000	1	B	1	B	1	B
chr13	22700000	22800000	3	B	3	B	3	B
chr13	22800000	22900000	3	B	3	B	3	B
chr13	23600000	23700000	2	B	2	B	2	B
chr13	26500000	26600000	1	B	1	B	1	B
chr13	27300000	27400000	8	B	8	B	8	B
chr2	13200000	13300000	5	B	5	B	5	B
chr2	13300000	13400000	3	B	3	B	3	B
chr2	13400000	13500000	1	B	1	B	1	B
chr2	13500000	13600000	5	B	5	B	5	B
chr2	14700000	14800000	0	B	0	B	0	B
chr2	15200000	15300000	3	B	3	B	3	B
chr2	15300000	15400000	1	B	1	B	1	B
chr2	15400000	15500000	3	B	3	B	3	B
chr2	15500000	15600000	7	B	7	B	7	B
chr2	15600000	15700000	1	B	1	B	1	B
chr2	16100000	16200000	1	B	1	B	1	B
chr2	16200000	16300000	7	B	7	B	7	B
chr2	16300000	16400000	1	B	1	B	1	B
chr2	17000000	17100000	4	B	4	B	4	B
chr2	17100000	17200000	3	B	3	B	3	B
chr2	17200000	17300000	5	B	5	B	5	B
chr2	18200000	18300000	4	B	4	B	4	B
chr2	18300000	18400000	1	B	1	B	1	B
chr2	18400000	18500000	5	B	5	B	5	B
chr2	18500000	18600000	3	B	3	B	3	B
chr2	18600000	18700000	0	B	0	B	0	B
chr2	18700000	18800000	2	B	2	B	2	B
chr2	19400000	19500000	5	B	5	B	5	B
chr2	19500000	19600000	0	B	0	B	0	B
chr2	19600000	19700000	4	B	4	B	4	B
chr2	19700000	19800000	5	B	5	B	5	B
chr2	19800000	19900000	3	B	3	B	3	B
chr2	20900000	21000000	5	B	5	B	5	B
chr2	21000000	21100000	17	B	17	B	17	B
chr2	21100000	21200000	1	B	1	B	1	B
chr2	21200000	21300000	1	B	1	B	1	B
chr2	21300000	21400000	1	B	1	B	1	B
chr2	21400000	21500000	1	B	1	B	1	B
chr2	21500000	21600000	3	B	3	B	3	B
chr2	23200000	23300000	2	B	2	B	2	B
chr2	23400000	23500000	1	B	1	B	1	B
chr2	23800000	23900000	3	B	3	B	3	B
chr2	23900000	24000000	5	B	5	B	5	B
chr2	24000000	24100000	3	B	3	B	3	B
chr2	24100000	24200000	3	B	3	B	3	B
chr2	24200000	24300000	2	B	2	B	2	B
chr2	24300000	24400000	1	B	1	B	1	B
chr2	26300000	26400000	1	B	1	B	1	B
chr2	26400000	26500000	3	B	3	B	3	B
chr2	26500000	26600000	1	B	1	B	1	B
chr2	26700000	26800000	0	B	0	B	0	B
chr2	26800000	26900000	3	B	3	B	3	B
chr2	26900000	27000000	1	B	1	B	1	B
chr2	27000000	27100000	3	B	3	B	3	B
chr2	27200000	27300000	1	B	1	B	1	B
chr2	28000000	28100000	4	B	4	B	4	B
chr2	29100000	29200000	1	B	1	B	1	B
chr2	29200000	29300000	3	B	3	B	3	B
chr2	29300000	29400000	2	B	2	B	2	B
chr2	29800000	29900000	2	B	2	B	2	B
chr2	29900000	30000000	0	B	0	B	0	B
chr2	30000000	30100000	1	B	1	B	1	B
chr2	30100000	30200000	0	B	0	B	0	B
chr2	30200000	30300000	3	B	3	B	3	B
chr2	30300000	30400000	0	B	0	B	0	B
chr2	30400000	30500000	0	B	0	B	0	B
chr2	30800000	30900000	1	B	1	B	1	B
chr2	30900000	31000000	0	B	0	B	0	B
chr2	31000000	31100000	1	B	1	B	1	B
chr2	31100000	31200000	1	B	1	B	1	B
chr2	31200000	31300000	3	B	3	B	3	B
chr2	31300000	31400000	2	B	2	B	2	B
chr2	31400000	31500000	1	B	1	B	1	B
chr2	31500000	31600000	1	B	1	B	1	B
chr2	31600000	31700000	1	B	1	B	1	B
chr2	31700000	31800000	2	B	2	B	2	B
chr2	31800000	31900000	0	B	0	B	0	B
chr2	31900000	32000000	1	B	1	B	1	B
chr2	32000000	32100000	0	B	0	B	0	B
chr2	32100000	32200000	1	B	1	B	1	B
chr2	32400000	32500000	2	B	2	B	2	B
chr2	32500000	32600000	2	B	2	B	2	B
chr2	32700000	32800000	1	B	1	B	1	B
chr2	32800000	32900000	1	B	1	B	1	B
chr2	33000000	33100000	2	B	2	B	2	B
chr2	33100000	33200000	1	B	1	B	1	B
chr2	33200000	33300000	1	B	1	B	1	B
chr2	33300000	33400000	0	B	0	B	0	B
chr2	33400000	33500000	0	B	0	B	0	B
chr2	33500000	33600000	1	B	1	B	1	B
chr2	33600000	33700000	2	B	2	B	2	B
chr2	33700000	33800000	0	B	0	B	0	B
chr2	33800000	33900000	0	B	0	B	0	B
chr2	33900000	34000000	0	B	0	B	0	B
chr2	34000000	34100000	0	B	0	B	0	B
chr2	34100000	34200000	0	B	0	B	0	B
chr2	34300000	34400000	0	B	0	B	0	B
chr2	34400000	34500000	1	B	1	B	1	B
chr2	34500000	34600000	0	B	0	B	0	B
chr2	34600000	34700000	2	B	2	B	2	B
chr2	34700000	34800000	3	B	3	B	3	B
chr2	34800000	34900000	1	B	1	B	1	B
chr2	35000000	35100000	1	B	1	B	1	B
chr2	35100000	35200000	0	B	0	B	0	B
chr2	35200000	35300000	1	B	1	B	1	B
chr2	35300000	35400000	0	B	0	B	0	B
chr2	35400000	35500000	1	B	1	B	1	B
chr2	35500000	35600000	0	B	0	B	0	B
chr2	35600000	35700000	0	B	0	B	0	B
chr2	35700000	35800000	3	B	3	B	3	B
chr2	35800000	35900000	0	B	0	B	0	B
chr2	35900000	36000000	0	B	0	B	0	B
chr2	36000000	36100000	0	B	0	B	0	B
chr2	36200000	36300000	2	B	2	B	2	B
chr2	36500000	36600000	0	B	0	B	0	B
chr2	36600000	36700000	5	B	5	B	5	B
chr2	36700000	36800000	3	B	3	B	3	B
chr2	36800000	36900000	0	B	0	B	0	B
chr2	36900000	37000000	0	B	0	B	0	B
chr2	37000000	37100000	0	B	0	B	0	B
chr2	37100000	37200000	0	B	0	B	0	B
chr2	37200000	37300000	0	B	0	B	0	B
chr2	37300000	37400000	0	B	0	B	0	B
chr2	37400000	37500000	1	B	1	B	1	B
chr2	37500000	37600000	1	B	1	B	1	B
chr2	37800000	37900000	0	B	0	B	0	B
chr2	37900000	38000000	0	B	0	B	0	B
chr2	38000000	38100000	4	B	4	B	4	B
chr2	38100000	38200000	2	B	2	B	2	B
chr2	38300000	38400000	1	B	1	B	1	B
chr2	39000000	39100000	0	B	0	B	0	B
chr2	39100000	39200000	3	B	3	B	3	B
chr2	39200000	39300000	2	B	2	B	2	B
chr2	39300000	39400000	0	B	0	B	0	B
chr2	39400000	39500000	0	B	0	B	0	B
chr2	39700000	39800000	9	B	9	B	9	B
chr2	39800000	39900000	0	B	0	B	0	B
chr2	39900000	40000000	3	B	3	B	3	B
chr2	40000000	40100000	0	B	0	B	0	B
chr2	40100000	40200000	1	B	1	B	1	B
chr2	40200000	40300000	4	B	4	B	4	B
chr2	40300000	40400000	2	B	2	B	2	B
chr2	40400000	40500000	1	B	1	B	1	B
chr2	40500000	40600000	0	B	0	B	0	B
chr2	40600000	40700000	4	B	4	B	4	B
chr2	40700000	40800000	0	B	0	B	0	B
chr2	40800000	40900000	1	B	1	B	1	B
chr2	40900000	41000000	1	B	1	B	1	B
chr2	41000000	41100000	1	B	1	B	1	B
chr2	41100000	41200000	2	B	2	B	2	B
chr2	41200000	41300000	1	B	1	B	1	B
chr2	41300000	41400000	1	B	1	B	1	B
chr2	41400000	41500000	1	B	1	B	1	B
chr2	41500000	41600000	1	B	1	B	1	B
chr2	41600000	41700000	1	B	1	B	1	B
chr2	41700000	41800000	0	B	0	B	0	B
chr2	41800000	41900000	0	B	0	B	0	B
chr2	41900000	42000000	0	B	0	B	0	B
chr2	42000000	42100000	1	B	1	B	1	B
chr2	42100000	42200000	0	B	0	B	0	B
chr2	42200000	42300000	2	B	2	B	2	B
chr2	42300000	42400000	1	B	1	B	1	B
chr2	42400000	42500000	0	B	0	B	0	B
chr2	42600000	42700000	0	B	0	B	0	B
chr2	42700000	42800000	2	B	2	B	2	B
chr2	42800000	42900000	1	B	1	B	1	B
chr2	42900000	43000000	0	B	0	B	0	B
chr2	43000000	43100000	1	B	1	B	1	B
chr2	43100000	43200000	1	B	1	B	1	B
chr2	43200000	43300000	0	B	0	B	0	B
chr2	43300000	43400000	0	B	0	B	0	B
chr2	43400000	43500000	0	B	0	B	0	B
chr2	43500000	43600000	10	B	10	B	10	B
chr2	43600000	43700000	2	B	2	B	2	B
chr2	43700000	43800000	0	B	0	B	0	B
chr2	43800000	43900000	2	B	2	B	2	B
chr2	43900000	44000000	0	B	0	B	0	B
chr2	44000000	44100000	1	B	1	B	1	B
chr2	44100000	44200000	5	B	5	B	5	B
chr2	44600000	44700000	0	B	0	B	0	B
chr2	44900000	45000000	2	B	2	B	2	B
chr2	45100000	45200000	3	B	3	B	3	B
chr2	45200000	45300000	1	B	1	B	1	B
chr2	45400000	45500000	1	B	1	B	1	B
chr2	45500000	45600000	1	B	1	B	1	B
chr2	45600000	45700000	1	B	1	B	1	B
chr2	45700000	45800000	2	B	2	B	2	B
chr2	45800000	45900000	2	B	2	B	2	B
chr2	45900000	46000000	0	B	0	B	0	B
chr2	46000000	46100000	1	B	1	B	1	B
chr2	46100000	46200000	0	B	0	B	0	B
chr2	46300000	46400000	1	B	1	B	1	B
chr2	46400000	46500000	2	B	2	B	2	B
chr2	46500000	46600000	3	B	3	B	3	B
chr2	46600000	46700000	2	B	2	B	2	B
chr2	46700000	46800000	1	B	1	B	1	B
chr2	46800000	46900000	1	B	1	B	1	B
chr2	46900000	47000000	1	B	1	B	1	B
chr2	47000000	47100000	3	B	3	B	3	B
chr2	47300000	47400000	0	B	0	B	0	B
chr2	47400000	47500000	0	B	0	B	0	B
chr2	47500000	47600000	1	B	1	B	1	B
chr2	47600000	47700000	2	B	2	B	2	B
chr2	47700000	47800000	2	B	2	B	2	B
chr2	48100000	48200000	0	B	0	B	0	B
chr2	48200000	48300000	1	B	1	B	1	B
chr2	48300000	48400000	2	B	2	B	2	B
chr2	48500000	48600000	0	B	0	B	0	B
chr2	48600000	48700000	0	B	0	B	0	B
chr2	48700000	48800000	3	B	3	B	3	B
chr2	48800000	48900000	0	B	0	B	0	B
chr2	48900000	49000000	0	B	0	B	0	B
chr2	49000000	49100000	2	B	2	B	2	B
chr2	49100000	49200000	1	B	1	B	1	B
chr2	49700000	49800000	1	B	1	B	1	B
chr2	49800000	49900000	0	B	0	B	0	B
chr2	49900000	50000000	0	B	0	B	0	B
chr2	50000000	50100000	0	B	0	B	0	B
chr2	50200000	50300000	2	B	2	B	2	B
chr2	50400000	50500000	0	B	0	B	0	B
chr2	50500000	50600000	0	B	0	B	0	B
chr2	50600000	50700000	1	B	1	B	1	B
chr2	50700000	50800000	3	B	3	B	3	B
chr2	51400000	51500000	3	B	3	B	3	B
chr2	51500000	51600000	0	B	0	B	0	B
chr2	53400000	53500000	1	B	1	B	1	B
chr2	53500000	53600000	1	B	1	B	1	B
chr2	53600000	53700000	3	B	3	B	3	B
chr2	53800000	53900000	5	B	5	B	5	B
chr2	53900000	54000000	5	B	5	B	5	B
chr2	54300000	54400000	0	B	0	B	0	B
chr2	54400000	54500000	1	B	1	B	1	B
chr2	54500000	54600000	1	B	1	B	1	B
chr2	54600000	54700000	2	B	2	B	2	B
chr2	54700000	54800000	0	B	0	B	0	B
chr2	55800000	55900000	2	B	2	B	2	B
chr2	55900000	56000000	3	B	3	B	3	B
chr2	57300000	57400000	2	B	2	B	2	B
chr2	57600000	57700000	3	B	3	B	3	B
chr2	57700000	57800000	1	B	1	B	1	B
chr2	57800000	57900000	1	B	1	B	1	B
chr2	57900000	58000000	1	B	1	B	1	B
chr2	58800000	58900000	5	B	5	B	5	B
chr2	58900000	59000000	0	B	0	B	0	B
chr2	59100000	59200000	2	B	2	B	2	B
chr2	59200000	59300000	1	B	1	B	1	B
chr2	59300000	59400000	3	B	3	B	3	B
chr2	60500000	60600000	4	B	4	B	4	B
chr2	60600000	60700000	1	B	1	B	1	B
chr2	60700000	60800000	2	B	2	B	2	B
chr2	60800000	60900000	1	B	1	B	1	B
chr2	60900000	61000000	0	B	0	B	0	B
chr2	61000000	61100000	3	B	3	B	3	B
chr2	61100000	61200000	1	B	1	B	1	B
chr2	61200000	61300000	1	B	1	B	1	B
chr2	61300000	61400000	0	B	0	B	0	B
chr2	61400000	61500000	0	B	0	B	0	B
chr2	61500000	61600000	0	B	0	B	0	B
chr2	61600000	61700000	0	B	0	B	0	B
chr2	61700000	61800000	0	B	0	B	0	B
chr2	61800000	61900000	0	B	0	B	0	B
chr2	61900000	62000000	7	B	7	B	7	B
chr2	62000000	62100000	9	B	9	B	9	B
chr2	62100000	62200000	1	B	1	B	1	B
chr2	62200000	62300000	3	B	3	B	3	B
chr2	62300000	62400000	0	B	0	B	0	B
chr2	62400000	62500000	3	B	3	B	3	B
chr2	62500000	62600000	2	B	2	B	2	B
chr2	62600000	62700000	2	B	2	B	2	B
chr2	62700000	62800000	0	B	0	B	0	B
chr2	62800000	62900000	0	B	0	B	0	B
chr2	62900000	63000000	1	B	1	B	1	B
chr2	63000000	63100000	0	B	0	B	0	B
chr2	63100000	63200000	0	B	0	B	0	B
chr2	63200000	63300000	0	B	0	B	0	B
chr2	63300000	63400000	1	B	1	B	1	B
chr2	63400000	63500000	4	B	4	B	4	B
chr2	63500000	63600000	1	B	1	B	1	B
chr2	63600000	63700000	4	B	4	B	4	B
chr2	63700000	63800000	2	B	2	B	2	B
chr2	63900000	64000000	1	B	1	B	1	B
chr2	68500000	68600000	1	B	1	B	1	B
chr2	68600000	68700000	0	B	0	B	0	B
chr3	20600000	20700000	1	B	1	B	1	B
chr3	20700000	20800000	1	B	1	B	1	B
chr3	21700000	21800000	1	B	1	B	1	B
chr3	21900000	22000000	0	B	0	B	0	B
chr3	22100000	22200000	4	B	4	B	4	B
chr3	22200000	22300000	3	B	3	B	3	B
chr3	22900000	23000000	0	B	0	B	0	B
chr3	23100000	23200000	1	B	1	B	1	B
chr3	23200000	23300000	0	B	0	B	0	B
chr3	23300000	23400000	0	B	0	B	0	B
chr3	26500000	26600000	4	B	4	B	4	B
chr3	26600000	26700000	2	B	2	B	2	B
chr3	26700000	26800000	0	B	0	B	0	B
chr3	26800000	26900000	1	B	1	B	1	B
chr3	27000000	27100000	1	B	1	B	1	B
chr3	27400000	27500000	0	B	0	B	0	B
chr3	27500000	27600000	1	B	1	B	1	B
chr3	27700000	27800000	1	B	1	B	1	B
chr3	28400000	28500000	2	B	2	B	2	B
chr3	28700000	28800000	1	B	1	B	1	B
chr3	28800000	28900000	3	B	3	B	3	B
chr3	28900000	29000000	0	B	0	B	0	B
chr3	29000000	29100000	0	B	0	B	0	B
chr3	29100000	29200000	0	B	0	B	0	B
chr3	29200000	29300000	2	B	2	B	2	B
chr3	29400000	29500000	1	B	1	B	1	B
chr3	29500000	29600000	2	B	2	B	2	B
chr3	29600000	29700000	5	B	5	B	5	B
chr3	29700000	29800000	9	B	9	B	9	B
chr3	31500000	31600000	3	B	3	B	3	B
chr3	31600000	31700000	4	B	4	B	4	B
chr3	34200000	34300000	2	B	2	B	2	B
chr3	34300000	34400000	1	B	1	B	1	B
chr3	34400000	34500000	0	B	0	B	0	B
chr3	34500000	34600000	3	B	3	B	3	B
chr3	35000000	35100000	1	B	1	B	1	B
chr3	35100000	35200000	2	B	2	B	2	B
chr3	35200000	35300000	0	B	0	B	0	B
chr3	36200000	36300000	4	B	4	B	4	B
chr3	36400000	36500000	3	B	3	B	3	B
chr3	36500000	36600000	0	B	0	B	0	B
chr3	36900000	37000000	0	B	0	B	0	B
chr3	37200000	37300000	4	B	4	B	4	B
chr3	37300000	37400000	0	B	0	B	0	B
chr3	37400000	37500000	0	B	0	B	0	B
chr3	37500000	37600000	2	B	2	B	2	B
chr3	37600000	37700000	4	B	4	B	4	B
chr3	37700000	37800000	0	B	0	B	0	B
chr3	37800000	37900000	3	B	3	B	3	B
chr3	37900000	38000000	2	B	2	B	2	B
chr3	38000000	38100000	1	B	1	B	1	B
chr3	38100000	38200000	1	B	1	B	1	B
chr3	38200000	38300000	2	B	2	B	2	B
chr3	38300000	38400000	4	B	4	B	4	B
chr3	38400000	38500000	1	B	1	B	1	B
chr3	38500000	38600000	1	B	1	B	1	B
chr3	38900000	39000000	0	B	0	B	0	B
chr3	39000000	39100000	3	B	3	B	3	B
chr3	39400000	39500000	1	B	1	B	1	B
chr3	39500000	39600000	3	B	3	B	3	B
chr3	39800000	39900000	0	B	0	B	0	B
chr3	39900000	40000000	0	B	0	B	0	B
chr3	40200000	40300000	0	B	0	B	0	B
chr3	40300000	40400000	2	B	2	B	2	B
chr3	40400000	40500000	1	B	1	B	1	B
chr3	40600000	40700000	2	B	2	B	2	B
chr3	40700000	40800000	3	B	3	B	3	B
chr3	40800000	40900000	0	B	0	B	0	B
chr3	40900000	41000000	0	B	0	B	0	B
chr3	41000000	41100000	2	B	2	B	2	B
chr3	41100000	41200000	0	B	0	B	0	B
chr3	41200000	41300000	2	B	2	B	2	B
chr3	41300000	41400000	0	B	0	B	0	B
chr3	41400000	41500000	1	B	1	B	1	B
chr3	41500000	41600000	0	B	0	B	0	B
chr3	41600000	41700000	1	B	1	B	1	B
chr3	41700000	41800000	2	B	2	B	2	B
chr3	41800000	41900000	0	B	0	B	0	B
chr3	41900000	42000000	3	B	3	B	3	B
chr3	42000000	42100000	0	B	0	B	0	B
chr3	42100000	42200000	1	B	1	B	1	B
chr3	42200000	42300000	0	B	0	B	0	B
chr3	42400000	42500000	0	B	0	B	0	B
chr3	42500000	42600000	1	B	1	B	1	B
chr3	42700000	42800000	0	B	0	B	0	B
chr3	42800000	42900000	2	B	2	B	2	B
chr3	42900000	43000000	1	B	1	B	1	B
chr3	43000000	43100000	1	B	1	B	1	B
chr3	43100000	43200000	0	B	0	B	0	B
chr3	43200000	43300000	1	B	1	B	1	B
chr3	43300000	43400000	0	B	0	B	0	B
chr3	43400000	43500000	0	B	0	B	0	B
chr3	43500000	43600000	1	B	1	B	1	B
chr3	43600000	43700000	0	B	0	B	0	B
chr3	43700000	43800000	1	B	1	B	1	B
chr3	43900000	44000000	1	B	1	B	1	B
chr3	44200000	44300000	1	B	1	B	1	B
chr3	44300000	44400000	0	B	0	B	0	B
chr3	44400000	44500000	0	B	0	B	0	B
chr3	44500000	44600000	0	B	0	B	0	B
chr3	44600000	44700000	1	B	1	B	1	B
chr3	44700000	44800000	0	B	0	B	0	B
chr3	44800000	44900000	4	B	4	B	4	B
chr3	45100000	45200000	3	B	3	B	3	B
chr3	45400000	45500000	2	B	2	B	2	B
chr3	45500000	45600000	2	B	2	B	2	B
chr3	45600000	45700000	1	B	1	B	1	B
chr3	45900000	46000000	3	B	3	B	3	B
chr3	46200000	46300000	3	B	3	B	3	B
chr3	46500000	46600000	3	B	3	B	3	B
chr3	46600000	46700000	8	B	8	B	8	B
chr3	46800000	46900000	0	B	0	B	0	B
chr3	46900000	47000000	2	B	2	B	2	B
chr3	47000000	47100000	0	B	0	B	0	B
chr3	47100000	47200000	2	B	2	B	2	B
chr3	47200000	47300000	1	B	1	B	1	B
chr3	47300000	47400000	1	B	1	B	1	B
chr3	47400000	47500000	1	B	1	B	1	B
chr3	47500000	47600000	2	B	2	B	2	B
chr3	47600000	47700000	4	B	4	B	4	B
chr3	47700000	47800000	1	B	1	B	1	B
chr3	47800000	47900000	0	B	0	B	0	B
chr3	47900000	48000000	0	B	0	B	0	B
chr3	48000000	48100000	0	B	0	B	0	B
chr3	48100000	48200000	1	B	1	B	1	B
chr3	48200000	48300000	1	B	1	B	1	B
chr3	48300000	48400000	2	B	2	B	2	B
chr3	48400000	48500000	1	B	1	B	1	B
chr3	48500000	48600000	1	B	1	B	1	B
chr3	48600000	48700000	2	B	2	B	2	B
chr3	48700000	48800000	0	B	0	B	0	B
chr3	48800000	48900000	0	B	0	B	0	B
chr3	48900000	49000000	2	B	2	B	2	B
chr3	49000000	49100000	1	B	1	B	1	B
chr3	49100000	49200000	0	B	0	B	0	B
chr3	49200000	49300000	4	B	4	B	4	B
chr3	49600000	49700000	4	B	4	B	4	B
chr3	49700000	49800000	1	B	1	B	1	B
chr3	49800000	49900000	2	B	2	B	2	B
chr3	49900000	50000000	0	B	0	B	0	B
chr3	50800000	50900000	1	B	1	B	1	B
chr3	51100000	51200000	2	B	2	B	2	B
chr3	51200000	51300000	3	B	3	B	3	B
chr3	51500000	51600000	3	B	3	B	3	B
chr3	51900000	52000000	1	B	1	B	1	B
chr3	52100000	52200000	4	B	4	B	4	B
chr3	52200000	52300000	4	B	4	B	4	B
chr3	52400000	52500000	5	B	5	B	5	B
chr3	52700000	52800000	1	B	1	B	1	B
chr3	52800000	52900000	0	B	0	B	0	B
chr3	52900000	53000000	1	B	1	B	1	B
chr3	53400000	53500000	0	B	0	B	0	B
chr3	54400000	54500000	4	B	4	B	4	B
chr3	54500000	54600000	3	B	3	B	3	B
chr3	54600000	54700000	1	B	1	B	1	B
chr3	54700000	54800000	0	B	0	B	0	B
chr3	54800000	54900000	2	B	2	B	2	B
chr3	54900000	55000000	1	B	1	B	1	B
chr3	55000000	55100000	0	B	0	B	0	B
chr3	55500000	55600000	0	B	0	B	0	B
chr3	55600000	55700000	1	B	1	B	1	B
chr3	55700000	55800000	1	B	1	B	1	B
chr3	56100000	56200000	2	B	2	B	2	B
chr3	56800000	56900000	0	B	0	B	0	B
chr3	57700000	57800000	4	B	4	B	4	B
chr3	57800000	57900000	3	B	3	B	3	B
chr3	57900000	58000000	2	B	2	B	2	B
chr3	58000000	58100000	5	B	5	B	5	B
chr3	58200000	58300000	3	B	3	B	3	B
chr3	58300000	58400000	2	B	2	B	2	B
chr3	58400000	58500000	2	B	2	B	2	B
chr3	58500000	58600000	3	B	3	B	3	B
chr3	58600000	58700000	2	B	2	B	2	B
chr3	58700000	58800000	1	B	1	B	1	B
chr3	59000000	59100000	2	B	2	B	2	B
chr3	59300000	59400000	2	B	2	B	2	B
chr3	59400000	59500000	2	B	2	B	2	B
chr3	59500000	59600000	2	B	2	B	2	B
chr3	59600000	59700000	2	B	2	B	2	B
chr3	59700000	59800000	3	B	3	B	3	B
chr3	59900000	60000000	0	B	0	B	0	B
chr3	60000000	60100000	6	B	6	B	6	B
chr3	60100000	60200000	5	B	5	B	5	B
chr3	60200000	60300000	2	B	2	B	2	B
chr3	60300000	60400000	2	B	2	B	2	B
chr3	60500000	60600000	3	B	3	B	3	B
chr3	60600000	60700000	0	B	0	B	0	B
chr3	60700000	60800000	0	B	0	B	0	B
chr3	60800000	60900000	2	B	2	B	2	B
chr3	61400000	61500000	0	B	0	B	0	B
chr3	61700000	61800000	4	B	4	B	4	B
chr3	62800000	62900000	5	B	5	B	5	B
chr3	62900000	63000000	1	B	1	B	1	B
chr3	63000000	63100000	4	B	4	B	4	B
chr3	64000000	64100000	4	B	4	B	4	B
chr3	64100000	64200000	7	B	7	B	7	B
chr3	64300000	64400000	2	B	2	B	2	B
chr3	65500000	65600000	1	B	1	B	1	B
chr3	65600000	65700000	0	B	0	B	0	B
chr3	65700000	65800000	1	B	1	B	1	B
chr3	65800000	65900000	0	B	0	B	0	B
chr3	65900000	66000000	1	B	1	B	1	B
chr3	66000000	66100000	7	B	7	B	7	B
chr3	66100000	66200000	5	B	5	B	5	B
chr3	66200000	66300000	3	B	3	B	3	B
chr3	66800000	66900000	1	B	1	B	1	B
chr3	66900000	67000000	0	B	0	B	0	B
chr3	67900000	68000000	4	B	4	B	4	B
chr4	11400000	11500000	2	B	2	B	2	B
chr4	11500000	11600000	3	B	3	B	3	B
chr4	11600000	11700000	5	B	5	B	5	B
chr4	12300000	12400000	3	B	3	B	3	B
chr4	14300000	14400000	3	B	3	B	3	B
chr4	14400000	14500000	2	B	2	B	2	B
chr4	15200000	15300000	3	B	3	B	3	B
chr4	15300000	15400000	3	B	3	B	3	B
chr4	15700000	15800000	5	B	5	B	5	B
chr4	15800000	15900000	4	B	4	B	4	B
chr4	15900000	16000000	1	B	1	B	1	B
chr4	16000000	16100000	2	B	2	B	2	B
chr4	16700000	16800000	3	B	3	B	3	B
chr4	16800000	16900000	1	B	1	B	1	B
chr4	16900000	17000000	1	B	1	B	1	B
chr4	17000000	17100000	3	B	3	B	3	B
chr4	17100000	17200000	1	B	1	B	1	B
chr4	17200000	17300000	0	B	0	B	0	B
chr4	17300000	17400000	0	B	0	B	0	B
chr4	17400000	17500000	4	B	4	B	4	B
chr4	17600000	17700000	1	B	1	B	1	B
chr4	18000000	18100000	4	B	4	B	4	B
chr4	18200000	18300000	1	B	1	B	1	B
chr4	18300000	18400000	2	B	2	B	2	B
chr4	19600000	19700000	2	B	2	B	2	B
chr4	20300000	20400000	2	B	2	B	2	B
chr4	20400000	20500000	2	B	2	B	2	B
chr4	20500000	20600000	2	B	2	B	2	B
chr4	21400000	21500000	2	B	2	B	2	B
chr4	21900000	22000000	2	B	2	B	2	B
chr4	22000000	22100000	2	B	2	B	2	B
chr4	22100000	22200000	3	B	3	B	3	B
chr4	22300000	22400000	0	B	0	B	0	B
chr4	22400000	22500000	1	B	1	B	1	B
chr4	22700000	22800000	2	B	2	B	2	B
chr4	22800000	22900000	0	B	0	B	0	B
chr4	22900000	23000000	1	B	1	B	1	B
chr4	23400000	23500000	3	B	3	B	3	B
chr4	23500000	23600000	5	B	5	B	5	B
chr4	23600000	23700000	0	B	0	B	0	B
chr4	23700000	23800000	1	B	1	B	1	B
chr4	23800000	23900000	1	B	1	B	1	B
chr4	24100000	24200000	1	B	1	B	1	B
chr4	24400000	24500000	1	B	1	B	1	B
chr4	24500000	24600000	0	B	0	B	0	B
chr4	24600000	24700000	2	B	2	B	2	B
chr4	24700000	24800000	1	B	1	B	1	B
chr4	24800000	24900000	2	B	2	B	2	B
chr4	25000000	25100000	0	B	0	B	0	B
chr4	25100000	25200000	2	B	2	B	2	B
chr4	25400000	25500000	3	B	3	B	3	B
chr4	25700000	25800000	0	B	0	B	0	B
chr4	25800000	25900000	0	B	0	B	0	B
chr4	26300000	26400000	2	B	2	B	2	B
chr4	26700000	26800000	2	B	2	B	2	B
chr4	26800000	26900000	0	B	0	B	0	B
chr4	26900000	27000000	1	B	1	B	1	B
chr4	27100000	27200000	1	B	1	B	1	B
chr4	27200000	27300000	2	B	2	B	2	B
chr4	27300000	27400000	0	B	0	B	0	B
chr4	27400000	27500000	0	B	0	B	0	B
chr4	27500000	27600000	1	B	1	B	1	B
chr4	27600000	27700000	3	B	3	B	3	B
chr4	27700000	27800000	2	B	2	B	2	B
chr4	27800000	27900000	0	B	0	B	0	B
chr4	27900000	28000000	0	B	0	B	0	B
chr4	28000000	28100000	2	B	2	B	2	B
chr4	28100000	28200000	2	B	2	B	2	B
chr4	28200000	28300000	1	B	1	B	1	B
chr4	28300000	28400000	0	B	0	B	0	B
chr4	28400000	28500000	0	B	0	B	0	B
chr4	28500000	28600000	5	B	5	B	5	B
chr4	28600000	28700000	1	B	1	B	1	B
chr4	28700000	28800000	1	B	1	B	1	B
chr4	28800000	28900000	2	B	2	B	2	B
chr4	29200000	29300000	1	B	1	B	1	B
chr4	29400000	29500000	4	B	4	B	4	B
chr4	29500000	29600000	1	B	1	B	1	B
chr4	29600000	29700000	0	B	0	B	0	B
chr4	30300000	30400000	0	B	0	B	0	B
chr4	30400000	30500000	1	B	1	B	1	B
chr4	30500000	30600000	0	B	0	B	0	B
chr4	30600000	30700000	1	B	1	B	1	B
chr4	30700000	30800000	0	B	0	B	0	B
chr4	30800000	30900000	1	B	1	B	1	B
chr4	30900000	31000000	1	B	1	B	1	B
chr4	31000000	31100000	0	B	0	B	0	B
chr4	31100000	31200000	0	B	0	B	0	B
chr4	31300000	31400000	0	B	0	B	0	B
chr4	31400000	31500000	0	B	0	B	0	B
chr4	31500000	31600000	1	B	1	B	1	B
chr4	31600000	31700000	0	B	0	B	0	B
chr4	31700000	31800000	0	B	0	B	0	B
chr4	31800000	31900000	0	B	0	B	0	B
chr4	31900000	32000000	3	B	3	B	3	B
chr4	32000000	32100000	1	B	1	B	1	B
chr4	32100000	32200000	2	B	2	B	2	B
chr4	32200000	32300000	1	B	1	B	1	B
chr4	32300000	32400000	0	B	0	B	0	B
chr4	32400000	32500000	0	B	0	B	0	B
chr4	32700000	32800000	2	B	2	B	2	B
chr4	33000000	33100000	2	B	2	B	2	B
chr4	33100000	33200000	0	B	0	B	0	B
chr4	33200000	33300000	1	B	1	B	1	B
chr4	33300000	33400000	0	B	0	B	0	B
chr4	33400000	33500000	2	B	2	B	2	B
chr4	33900000	34000000	1	B	1	B	1	B
chr4	34000000	34100000	1	B	1	B	1	B
chr4	34200000	34300000	0	B	0	B	0	B
chr4	34300000	34400000	0	B	0	B	0	B
chr4	34900000	35000000	2	B	2	B	2	B
chr4	35000000	35100000	1	B	1	B	1	B
chr4	35100000	35200000	0	B	0	B	0	B
chr4	35200000	35300000	1	B	1	B	1	B
chr4	35300000	35400000	0	B	0	B	0	B
chr4	35400000	35500000	2	B	2	B	2	B
chr4	35500000	35600000	1	B	1	B	1	B
chr4	35600000	35700000	2	B	2	B	2	B
chr4	35700000	35800000	0	B	0	B	0	B
chr4	36000000	36100000	0	B	0	B	0	B
chr4	36100000	36200000	2	B	2	B	2	B
chr4	36200000	36300000	2	B	2	B	2	B
chr4	36300000	36400000	0	B	0	B	0	B
chr4	36400000	36500000	1	B	1	B	1	B
chr4	36500000	36600000	4	B	4	B	4	B
chr4	36600000	36700000	2	B	2	B	2	B
chr4	36700000	36800000	0	B	0	B	0	B
chr4	36800000	36900000	0	B	0	B	0	B
chr4	37300000	37400000	0	B	0	B	0	B
chr4	37400000	37500000	0	B	0	B	0	B
chr4	37500000	37600000	3	B	3	B	3	B
chr4	37600000	37700000	0	B	0	B	0	B
chr4	37700000	37800000	0	B	0	B	0	B
chr4	37800000	37900000	1	B	1	B	1	B
chr4	38200000	38300000	1	B	1	B	1	B
chr4	38300000	38400000	1	B	1	B	1	B
chr4	38500000	38600000	2	B	2	B	2	B
chr4	38600000	38700000	1	B	1	B	1	B
chr4	38700000	38800000	4	B	4	B	4	B
chr4	38900000	39000000	1	B	1	B	1	B
chr4	39000000	39100000	2	B	2	B	2	B
chr4	39900000	40000000	1	B	1	B	1	B
chr4	40300000	40400000	2	B	2	B	2	B
chr4	41400000	41500000	2	B	2	B	2	B
chr4	41900000	42000000	1	B	1	B	1	B
chr4	42400000	42500000	2	B	2	B	2	B
chr4	42600000	42700000	6	B	6	B	6	B
chr4	42700000	42800000	7	B	7	B	7	B
chr4	42800000	42900000	3	B	3	B	3	B
chr4	42900000	43000000	0	B	0	B	0	B
chr4	43000000	43100000	1	B	1	B	1	B
chr4	43100000	43200000	10	B	10	B	10	B
chr4	43200000	43300000	1	B	1	B	1	B
chr4	43300000	43400000	3	B	3	B	3	B
chr4	44200000	44300000	2	B	2	B	2	B
chr4	44600000	44700000	6	B	6	B	6	B
chr4	44700000	44800000	3	B	3	B	3	B
chr4	44800000	44900000	4	B	4	B	4	B
chr4	45000000	45100000	3	B	3	B	3	B
chr4	45300000	45400000	7	B	7	B	7	B
chr4	45400000	45500000	5	B	5	B	5	B
chr4	45500000	45600000	5	B	5	B	5	B
chr4	46500000	46600000	0	B	0	B	0	B
chr4	46600000	46700000	0	B	0	B	0	B
chr4	47700000	47800000	2	B	2	B	2	B
chr4	48000000	48100000	2	B	2	B	2	B
chr4	49400000	49500000	5	B	5	B	5	B
chr4	49500000	49600000	4	B	4	B	4	B
chr4	49600000	49700000	0	B	0	B	0	B
chr4	49700000	49800000	1	B	1	B	1	B
chr4	52100000	52200000	3	B	3	B	3	B
chr4	56100000	56200000	3	B	3	B	3	B
chr5	13900000	14000000	3	B	3	B	3	B
chr5	15600000	15700000	1	B	1	B	1	B
chr5	15900000	16000000	3	B	3	B	3	B
chr5	17900000	18000000	5	B	5	B	5	B
chr5	18000000	18100000	4	B	4	B	4	B
chr5	18100000	18200000	5	B	5	B	5	B
chr5	18700000	18800000	3	B	3	B	3	B
chr5	19100000	19200000	3	B	3	B	3	B
chr5	19300000	19400000	5	B	5	B	5	B
chr5	19500000	19600000	5	B	5	B	5	B
chr5	19800000	19900000	2	B	2	B	2	B
chr5	19900000	20000000	1	B	1	B	1	B
chr5	20000000	20100000	1	B	1	B	1	B
chr5	20100000	20200000	5	B	5	B	5	B
chr5	20400000	20500000	6	B	6	B	6	B
chr5	20500000	20600000	1	B	1	B	1	B
chr5	20700000	20800000	5	B	5	B	5	B
chr5	20800000	20900000	5	B	5	B	5	B
chr5	20900000	21000000	2	B	2	B	2	B
chr5	21000000	21100000	1	B	1	B	1	B
chr5	21100000	21200000	5	B	5	B	5	B
chr5	21200000	21300000	3	B	3	B	3	B
chr5	21300000	21400000	6	B	6	B	6	B
chr5	21400000	21500000	5	B	5	B	5	B
chr5	21600000	21700000	9	B	9	B	9	B
chr5	21700000	21800000	5	B	5	B	5	B
chr5	21800000	21900000	0	B	0	B	0	B
chr5	21900000	22000000	0	B	0	B	0	B
chr5	22000000	22100000	2	B	2	B	2	B
chr5	22300000	22400000	3	B	3	B	3	B
chr5	22400000	22500000	4	B	4	B	4	B
chr5	22700000	22800000	1	B	1	B	1	B
chr5	22900000	23000000	5	B	5	B	5	B
chr5	23000000	23100000	6	B	6	B	6	B
chr5	23100000	23200000	4	B	4	B	4	B
chr5	23200000	23300000	3	B	3	B	3	B
chr5	23300000	23400000	0	B	0	B	0	B
chr5	23500000	23600000	1	B	1	B	1	B
chr5	23600000	23700000	1	B	1	B	1	B
chr5	23700000	23800000	9	B	9	B	9	B
chr5	23800000	23900000	2	B	2	B	2	B
chr5	23900000	24000000	6	B	6	B	6	B
chr5	24000000	24100000	2	B	2	B	2	B
chr5	24100000	24200000	1	B	1	B	1	B
chr5	24200000	24300000	4	B	4	B	4	B
chr5	24300000	24400000	2	B	2	B	2	B
chr5	24400000	24500000	2	B	2	B	2	B
chr5	24500000	24600000	3	B	3	B	3	B
chr5	24700000	24800000	6	B	6	B	6	B
chr5	24800000	24900000	5	B	5	B	5	B
chr5	24900000	25000000	5	B	5	B	5	B
chr5	25000000	25100000	4	B	4	B	4	B
chr5	25700000	25800000	4	B	4	B	4	B
chr5	25800000	25900000	5	B	5	B	5	B
chr5	25900000	26000000	4	B	4	B	4	B
chr5	26000000	26100000	3	B	3	B	3	B
chr5	26200000	26300000	2	B	2	B	2	B
chr5	26300000	26400000	1	B	1	B	1	B
chr5	26400000	26500000	5	B	5	B	5	B
chr5	26500000	26600000	4	B	4	B	4	B
chr5	26600000	26700000	1	B	1	B	1	B
chr5	26700000	26800000	1	B	1	B	1	B
chr5	26800000	26900000	2	B	2	B	2	B
chr5	26900000	27000000	4	B	4	B	4	B
chr5	27000000	27100000	6	B	6	B	6	B
chr5	27300000	27400000	3	B	3	B	3	B
chr5	27600000	27700000	4	B	4	B	4	B
chr5	28300000	28400000	3	B	3	B	3	B
chr5	28400000	28500000	6	B	6	B	6	B
chr5	28500000	28600000	4	B	4	B	4	B
chr5	28600000	28700000	3	B	3	B	3	B
chr5	28800000	28900000	0	B	0	B	0	B
chr5	28900000	29000000	2	B	2	B	2	B
chr5	29000000	29100000	6	B	6	B	6	B
chr5	29500000	29600000	2	B	2	B	2	B
chr5	29600000	29700000	5	B	5	B	5	B
chr5	29700000	29800000	5	B	5	B	5	B
chr5	30000000	30100000	4	B	4	B	4	B
chr5	30100000	30200000	5	B	5	B	5	B
chr5	30200000	30300000	5	B	5	B	5	B
chr5	30300000	30400000	6	B	6	B	6	B
chr5	30400000	30500000	0	B	0	B	0	B
chr5	30500000	30600000	0	B	0	B	0	B
chr5	30600000	30700000	3	B	3	B	3	B
chr5	30700000	30800000	0	B	0	B	0	B
chr5	30900000	31000000	4	B	4	B	4	B
chr5	31100000	31200000	2	B	2	B	2	B
chr5	31200000	31300000	5	B	5	B	5	B
chr5	31400000	31500000	1	B	1	B	1	B
chr5	31500000	31600000	4	B	4	B	4	B
chr5	31700000	31800000	5	B	5	B	5	B
chr5	31800000	31900000	2	B	2	B	2	B
chr5	31900000	32000000	1	B	1	B	1	B
chr5	32000000	32100000	2	B	2	B	2	B
chr5	32100000	32200000	3	B	3	B	3	B
chr5	32200000	32300000	0	B	0	B	0	B
chr5	32300000	32400000	1	B	1	B	1	B
chr5	32400000	32500000	1	B	1	B	1	B
chr5	32500000	32600000	1	B	1	B	1	B
chr5	32600000	32700000	0	B	0	B	0	B
chr5	32700000	32800000	2	B	2	B	2	B
chr5	32800000	32900000	4	B	4	B	4	B
chr5	33000000	33100000	2	B	2	B	2	B
chr5	33400000	33500000	0	B	0	B	0	B
chr5	33700000	33800000	1	B	1	B	1	B
chr5	33800000	33900000	1	B	1	B	1	B
chr5	33900000	34000000	0	B	0	B	0	B
chr5	34000000	34100000	3	B	3	B	3	B
chr5	34100000	34200000	2	B	2	B	2	B
chr5	34300000	34400000	4	B	4	B	4	B
chr5	34400000	34500000	3	B	3	B	3	B
chr5	34500000	34600000	2	B	2	B	2	B
chr5	34600000	34700000	4	B	4	B	4	B
chr5	34700000	34800000	2	B	2	B	2	B
chr5	35000000	35100000	2	B	2	B	2	B
chr5	35700000	35800000	3	B	3	B	3	B
chr5	36100000	36200000	6	B	6	B	6	B
chr5	36200000	36300000	4	B	4	B	4	B
chr5	36400000	36500000	4	B	4	B	4	B
chr5	36600000	36700000	4	B	4	B	4	B
chr5	36700000	36800000	2	B	2	B	2	B
chr5	36900000	37000000	0	B	0	B	0	B
chr5	37000000	37100000	3	B	3	B	3	B
chr5	37100000	37200000	2	B	2	B	2	B
chr5	37200000	37300000	3	B	3	B	3	B
chr5	37300000	37400000	0	B	0	B	0	B
chr5	37400000	37500000	1	B	1	B	1	B
chr5	37700000	37800000	3	B	3	B	3	B
chr5	37800000	37900000	0	B	0	B	0	B
chr5	37900000	38000000	1	B	1	B	1	B
chr5	38000000	38100000	1	B	1	B	1	B
chr5	38100000	38200000	0	B	0	B	0	B
chr5	38200000	38300000	6	B	6	B	6	B
chr5	38300000	38400000	2	B	2	B	2	B
chr5	38400000	38500000	5	B	5	B	5	B
chr5	38500000	38600000	1	B	1	B	1	B
chr5	38600000	38700000	3	B	3	B	3	B
chr5	38700000	38800000	6	B	6	B	6	B
chr5	38800000	38900000	1	B	1	B	1	B
chr5	38900000	39000000	2	B	2	B	2	B
chr5	39000000	39100000	3	B	3	B	3	B
chr5	39100000	39200000	1	B	1	B	1	B
chr5	39200000	39300000	2	B	2	B	2	B
chr5	39300000	39400000	1	B	1	B	1	B
chr5	39400000	39500000	1	B	1	B	1	B
chr5	39500000	39600000	0	B	0	B	0	B
chr5	39600000	39700000	1	B	1	B	1	B
chr5	39700000	39800000	4	B	4	B	4	B
chr5	39800000	39900000	4	B	4	B	4	B
chr5	40000000	40100000	3	B	3	B	3	B
chr5	40100000	40200000	2	B	2	B	2	B
chr5	40200000	40300000	2	B	2	B	2	B
chr5	40300000	40400000	0	B	0	B	0	B
chr5	40400000	40500000	1	B	1	B	1	B
chr5	40500000	40600000	1	B	1	B	1	B
chr5	40600000	40700000	1	B	1	B	1	B
chr5	40700000	40800000	4	B	4	B	4	B
chr5	40800000	40900000	2	B	2	B	2	B
chr5	40900000	41000000	1	B	1	B	1	B
chr5	41000000	41100000	0	B	0	B	0	B
chr5	41100000	41200000	3	B	3	B	3	B
chr5	41200000	41300000	0	B	0	B	0	B
chr5	41300000	41400000	1	B	1	B	1	B
chr5	41400000	41500000	4	B	4	B	4	B
chr5	41500000	41600000	1	B	1	B	1	B
chr5	41600000	41700000	2	B	2	B	2	B
chr5	41700000	41800000	1	B	1	B	1	B
chr5	41800000	41900000	3	B	3	B	3	B
chr5	41900000	42000000	2	B	2	B	2	B
chr5	42000000	42100000	0	B	0	B	0	B
chr5	42100000	42200000	1	B	1	B	1	B
chr5	42200000	42300000	1	B	1	B	1	B
chr5	42400000	42500000	1	B	1	B	1	B
chr5	42500000	42600000	0	B	0	B	0	B
chr5	42600000	42700000	1	B	1	B	1	B
chr5	42700000	42800000	3	B	3	B	3	B
chr5	42900000	43000000	4	B	4	B	4	B
chr5	43000000	43100000	0	B	0	B	0	B
chr5	43800000	43900000	2	B	2	B	2	B
chr5	43900000	44000000	2	B	2	B	2	B
chr5	44000000	44100000	3	B	3	B	3	B
chr5	44100000	44200000	4	B	4	B	4	B
chr5	44200000	44300000	3	B	3	B	3	B
chr5	44300000	44400000	4	B	4	B	4	B
chr5	44400000	44500000	2	B	2	B	2	B
chr5	44500000	44600000	0	B	0	B	0	B
chr5	44600000	44700000	2	B	2	B	2	B
chr5	44700000	44800000	0	B	0	B	0	B
chr5	44800000	44900000	2	B	2	B	2	B
chr5	44900000	45000000	1	B	1	B	1	B
chr5	45000000	45100000	4	B	4	B	4	B
chr5	45100000	45200000	0	B	0	B	0	B
chr5	45200000	45300000	2	B	2	B	2	B
chr5	45300000	45400000	1	B	1	B	1	B
chr5	45400000	45500000	0	B	0	B	0	B
chr5	45500000	45600000	0	B	0	B	0	B
chr5	45600000	45700000	0	B	0	B	0	B
chr5	45700000	45800000	1	B	1	B	1	B
chr5	45800000	45900000	1	B	1	B	1	B
chr5	46200000	46300000	2	B	2	B	2	B
chr5	46300000	46400000	0	B	0	B	0	B
chr5	46400000	46500000	1	B	1	B	1	B
chr5	46500000	46600000	1	B	1	B	1	B
chr5	46600000	46700000	0	B	0	B	0	B
chr5	46700000	46800000	1	B	1	B	1	B
chr5	46800000	46900000	4	B	4	B	4	B
chr5	46900000	47000000	1	B	1	B	1	B
chr5	47200000	47300000	14	B	14	B	14	B
chr5	47300000	47400000	3	B	3	B	3	B
chr5	47400000	47500000	5	B	5	B	5	B
chr5	47500000	47600000	2	B	2	B	2	B
chr5	47600000	47700000	1	B	1	B	1	B
chr5	47800000	47900000	5	B	5	B	5	B
chr5	47900000	48000000	1	B	1	B	1	B
chr5	48300000	48400000	2	B	2	B	2	B
chr5	48400000	48500000	2	B	2	B	2	B
chr5	48500000	48600000	0	B	0	B	0	B
chr5	48600000	48700000	1	B	1	B	1	B
chr5	48700000	48800000	2	B	2	B	2	B
chr5	48800000	48900000	0	B	0	B	0	B
chr5	48900000	49000000	4	B	4	B	4	B
chr5	49000000	49100000	3	B	3	B	3	B
chr5	49600000	49700000	1	B	1	B	1	B
chr5	49900000	50000000	1	B	1	B	1	B
chr5	50200000	50300000	3	B	3	B	3	B
chr5	50300000	50400000	4	B	4	B	4	B
chr5	50800000	50900000	1	B	1	B	1	B
chr5	51000000	51100000	2	B	2	B	2	B
chr5	51100000	51200000	0	B	0	B	0	B
chr5	51200000	51300000	2	B	2	B	2	B
chr5	51300000	51400000	1	B	1	B	1	B
chr5	51400000	51500000	2	B	2	B	2	B
chr5	51700000	51800000	5	B	5	B	5	B
chr6	0	100000	1	B	1	B	1	B
chr6	100000	200000	4	B	4	B	4	B
chr6	200000	300000	2	B	2	B	2	B
chr6	300000	400000	0	B	0	B	0	B
chr6	400000	500000	2	B	2	B	2	B
chr6	500000	600000	4	B	4	B	4	B
chr6	600000	700000	0	B	0	B	0	B
chr6	800000	900000	2	B	2	B	2	B
chr6	900000	1000000	2	B	2	B	2	B
chr6	1000000	1100000	2	B	2	B	2	B
chr6	1100000	1200000	2	B	2	B	2	B
chr6	1200000	1300000	0	B	0	B	0	B
chr6	1300000	1400000	2	B	2	B	2	B
chr6	1400000	1500000	0	B	0	B	0	B
chr6	1500000	1600000	1	B	1	B	1	B
chr6	1600000	1700000	2	B	2	B	2	B
chr6	1700000	1800000	5	B	5	B	5	B
chr6	1800000	1900000	4	B	4	B	4	B
chr6	1900000	2000000	0	B	0	B	0	B
chr6	2000000	2100000	1	B	1	B	1	B
chr6	2100000	2200000	3	B	3	B	3	B
chr6	2200000	2300000	8	B	8	B	8	B
chr6	2300000	2400000	0	B	0	B	0	B
chr6	2400000	2500000	0	B	0	B	0	B
chr6	2500000	2600000	0	B	0	B	0	B
chr6	2800000	2900000	1	B	1	B	1	B
chr6	3400000	3500000	1	B	1	B	1	B
chr6	3500000	3600000	2	B	2	B	2	B
chr6	3600000	3700000	0	B	0	B	0	B
chr6	3700000	3800000	1	B	1	B	1	B
chr6	3900000	4000000	2	B	2	B	2	B
chr6	4000000	4100000	3	B	3	B	3	B
chr6	4100000	4200000	3	B	3	B	3	B
chr6	4200000	4300000	0	B	0	B	0	B
chr6	4400000	4500000	2	B	2	B	2	B
chr6	4600000	4700000	1	B	1	B	1	B
chr6	4900000	5000000	4	B	4	B	4	B
chr6	5000000	5100000	0	B	0	B	0	B
chr6	5100000	5200000	0	B	0	B	0	B
chr6	5200000	5300000	2	B	2	B	2	B
chr6	5300000	5400000	0	B	0	B	0	B
chr6	5400000	5500000	0	B	0	B	0	B
chr6	5500000	5600000	0	B	0	B	0	B
chr6	5600000	5700000	2	B	2	B	2	B
chr6	5700000	5800000	1	B	1	B	1	B
chr6	5800000	5900000	2	B	2	B	2	B
chr6	5900000	6000000	0	B	0	B	0	B
chr6	6000000	6100000	1	B	1	B	1	B
chr6	6100000	6200000	1	B	1	B	1	B
chr6	6200000	6300000	0	B	0	B	0	B
chr6	6300000	6400000	2	B	2	B	2	B
chr6	6400000	6500000	0	B	0	B	0	B
chr6	6500000	6600000	1	B	1	B	1	B
chr6	6600000	6700000	0	B	0	B	0	B
chr6	6700000	6800000	2	B	2	B	2	B
chr6	6800000	6900000	1	B	1	B	1	B
chr6	7000000	7100000	1	B	1	B	1	B
chr6	7300000	7400000	1	B	1	B	1	B
chr6	7400000	7500000	2	B	2	B	2	B
chr6	7500000	7600000	0	B	0	B	0	B
chr6	8000000	8100000	1	B	1	B	1	B
chr6	8100000	8200000	0	B	0	B	0	B
chr6	8200000	8300000	2	B	2	B	2	B
chr6	8300000	8400000	1	B	1	B	1	B
chr6	8400000	8500000	0	B	0	B	0	B
chr6	8500000	8600000	0	B	0	B	0	B
chr6	8600000	8700000	1	B	1	B	1	B
chr6	8700000	8800000	5	B	5	B	5	B
chr6	8800000	8900000	2	B	2	B	2	B
chr6	8900000	9000000	0	B	0	B	0	B
chr6	9000000	9100000	1	B	1	B	1	B
chr6	9100000	9200000	0	B	0	B	0	B
chr6	9200000	9300000	1	B	1	B	1	B
chr6	9300000	9400000	2	B	2	B	2	B
chr6	9400000	9500000	0	B	0	B	0	B
chr6	9500000	9600000	2	B	2	B	2	B
chr6	9600000	9700000	1	B	1	B	1	B
chr6	9700000	9800000	2	B	2	B	2	B
chr6	9800000	9900000	0	B	0	B	0	B
chr6	9900000	10000000	1	B	1	B	1	B
chr6	10100000	10200000	0	B	0	B	0	B
chr6	10200000	10300000	1	B	1	B	1	B
chr6	10300000	10400000	0	B	0	B	0	B
chr6	10400000	10500000	0	B	0	B	0	B
chr6	10500000	10600000	2	B	2	B	2	B
chr6	10600000	10700000	0	B	0	B	0	B
chr6	10700000	10800000	0	B	0	B	0	B
chr6	10800000	10900000	0	B	0	B	0	B
chr6	10900000	11000000	2	B	2	B	2	B
chr6	11000000	11100000	3	B	3	B	3	B
chr6	11200000	11300000	0	B	0	B	0	B
chr6	11400000	11500000	2	B	2	B	2	B
chr6	11500000	11600000	0	B	0	B	0	B
chr6	11600000	11700000	0	B	0	B	0	B
chr6	11700000	11800000	0	B	0	B	0	B
chr6	11800000	11900000	0	B	0	B	0	B
chr6	11900000	12000000	1	B	1	B	1	B
chr6	12000000	12100000	1	B	1	B	1	B
chr6	12100000	12200000	0	B	0	B	0	B
chr6	12200000	12300000	2	B	2	B	2	B
chr6	12300000	12400000	1	B	1	B	1	B
chr6	12400000	12500000	0	B	0	B	0	B
chr6	12500000	12600000	0	B	0	B	0	B
chr6	12600000	12700000	3	B	3	B	3	B
chr6	12700000	12800000	0	B	0	B	0	B
chr6	12800000	12900000	0	B	0	B	0	B
chr6	12900000	13000000	0	B	0	B	0	B
chr6	13000000	13100000	0	B	0	B	0	B
chr6	13100000	13200000	0	B	0	B	0	B
chr6	13200000	13300000	0	B	0	B	0	B
chr6	13300000	13400000	1	B	1	B	1	B
chr6	13400000	13500000	2	B	2	B	2	B
chr6	13500000	13600000	2	B	2	B	2	B
chr6	13600000	13700000	0	B	0	B	0	B
chr6	13700000	13800000	0	B	0	B	0	B
chr6	13800000	13900000	0	B	0	B	0	B
chr6	13900000	14000000	4	B	4	B	4	B
chr6	14000000	14100000	1	B	1	B	1	B
chr6	14100000	14200000	1	B	1	B	1	B
chr6	14200000	14300000	0	B	0	B	0	B
chr6	14300000	14400000	0	B	0	B	0	B
chr6	14400000	14500000	1	B	1	B	1	B
chr6	14500000	14600000	0	B	0	B	0	B
chr6	14600000	14700000	0	B	0	B	0	B
chr6	14800000	14900000	5	B	5	B	5	B
chr6	14900000	15000000	0	B	0	B	0	B
chr6	15000000	15100000	0	B	0	B	0	B
chr6	15100000	15200000	1	B	1	B	1	B
chr6	15200000	15300000	1	B	1	B	1	B
chr6	15300000	15400000	2	B	2	B	2	B
chr6	15400000	15500000	0	B	0	B	0	B
chr6	15500000	15600000	0	B	0	B	0	B
chr6	16100000	16200000	0	B	0	B	0	B
chr6	16300000	16400000	0	B	0	B	0	B
chr6	16400000	16500000	1	B	1	B	1	B
chr6	16500000	16600000	0	B	0	B	0	B
chr6	16600000	16700000	1	B	1	B	1	B
chr6	16700000	16800000	1	B	1	B	1	B
chr6	16800000	16900000	1	B	1	B	1	B
chr6	16900000	17000000	0	B	0	B	0	B
chr6	17000000	17100000	1	B	1	B	1	B
chr6	17100000	17200000	0	B	0	B	0	B
chr6	17200000	17300000	0	B	0	B	0	B
chr6	17300000	17400000	0	B	0	B	0	B
chr6	17400000	17500000	2	B	2	B	2	B
chr6	17700000	17800000	2	B	2	B	2	B
chr6	17800000	17900000	1	B	1	B	1	B
chr6	17900000	18000000	0	B	0	B	0	B
chr6	18000000	18100000	0	B	0	B	0	B
chr6	18100000	18200000	1	B	1	B	1	B
chr6	18200000	18300000	1	B	1	B	1	B
chr6	18300000	18400000	1	B	1	B	1	B
chr6	18400000	18500000	2	B	2	B	2	B
chr6	18500000	18600000	2	B	2	B	2	B
chr6	18600000	18700000	0	B	0	B	0	B
chr6	18700000	18800000	0	B	0	B	0	B
chr6	18800000	18900000	1	B	1	B	1	B
chr6	18900000	19000000	1	B	1	B	1	B
chr6	19000000	19100000	1	B	1	B	1	B
chr6	19100000	19200000	2	B	2	B	2	B
chr6	19200000	19300000	1	B	1	B	1	B
chr6	19300000	19400000	0	B	0	B	0	B
chr6	19400000	19500000	1	B	1	B	1	B
chr6	19500000	19600000	2	B	2	B	2	B
chr6	19600000	19700000	1	B	1	B	1	B
chr6	19700000	19800000	0	B	0	B	0	B
chr6	19900000	20000000	2	B	2	B	2	B
chr6	20100000	20200000	2	B	2	B	2	B
chr6	20200000	20300000	1	B	1	B	1	B
chr6	20700000	20800000	0	B	0	B	0	B
chr6	20800000	20900000	0	B	0	B	0	B
chr6	20900000	21000000	2	B	2	B	2	B
chr6	21000000	21100000	4	B	4	B	4	B
chr6	21100000	21200000	1	B	1	B	1	B
chr6	21200000	21300000	2	B	2	B	2	B
chr6	21300000	21400000	2	B	2	B	2	B
chr6	21400000	21500000	2	B	2	B	2	B
chr6	21500000	21600000	1	B	1	B	1	B
chr6	21600000	21700000	1	B	1	B	1	B
chr6	22000000	22100000	3	B	3	B	3	B
chr6	22200000	22300000	4	B	4	B	4	B
chr6	22300000	22400000	0	B	0	B	0	B
chr6	22400000	22500000	4	B	4	B	4	B
chr6	22500000	22600000	0	B	0	B	0	B
chr6	22600000	22700000	5	B	5	B	5	B
chr6	22700000	22800000	2	B	2	B	2	B
chr6	23800000	23900000	2	B	2	B	2	B
chr6	23900000	24000000	0	B	0	B	0	B
chr6	24100000	24200000	2	B	2	B	2	B
chr6	24300000	24400000	0	B	0	B	0	B
chr6	24400000	24500000	1	B	1	B	1	B
chr6	24500000	24600000	2	B	2	B	2	B
chr6	24600000	24700000	3	B	3	B	3	B
chr6	25100000	25200000	3	B	3	B	3	B
chr6	25200000	25300000	4	B	4	B	4	B
chr6	25300000	25400000	4	B	4	B	4	B
chr6	25400000	25500000	5	B	5	B	5	B
chr6	25500000	25600000	4	B	4	B	4	B
chr6	25600000	25700000	0	B	0	B	0	B
chr6	25700000	25800000	1	B	1	B	1	B
chr6	25800000	25900000	3	B	3	B	3	B
chr6	25900000	26000000	2	B	2	B	2	B
chr6	26100000	26200000	0	B	0	B	0	B
chr6	26200000	26300000	0	B	0	B	0	B
chr6	26400000	26500000	1	B	1	B	1	B
chr6	26500000	26600000	3	B	3	B	3	B
chr6	26700000	26800000	4	B	4	B	4	B
chr6	27200000	27300000	2	B	2	B	2	B
chr6	27300000	27400000	2	B	2	B	2	B
chr6	27600000	27700000	4	B	4	B	4	B
chr6	28000000	28100000	1	B	1	B	1	B
chr6	29700000	29800000	2	B	2	B	2	B
chr6	29800000	29900000	2	B	2	B	2	B
chr6	29900000	30000000	1	B	1	B	1	B
chr6	30000000	30100000	3	B	3	B	3	B
chr6	30500000	30600000	4	B	4	B	4	B
chr6	30600000	30700000	2	B	2	B	2	B
chr6	30700000	30800000	0	B	0	B	0	B
chr6	30800000	30900000	6	B	6	B	6	B
chr6	31900000	32000000	6	B	6	B	6	B
chr6	32900000	33000000	5	B	5	B	5	B
chr6	33000000	33100000	2	B	2	B	2	B
chr6	33100000	33200000	7	B	7	B	7	B
chr6	33300000	33400000	4	B	4	B	4	B
chr6	33400000	33500000	1	B	1	B	1	B
chr6	33500000	33600000	2	B	2	B	2	B
chr6	33600000	33700000	5	B	5	B	5	B
chr6	33700000	33800000	1	B	1	B	1	B
chr6	33800000	33900000	0	B	0	B	0	B
chr6	33900000	34000000	4	B	4	B	4	B
chr6	34000000	34100000	6	B	6	B	6	B
chr6	34100000	34200000	4	B	4	B	4	B
chr6	34200000	34300000	3	B	3	B	3	B
chr6	34300000	34400000	6	B	6	B	6	B
chr6	34400000	34500000	0	B	0	B	0	B
chr6	34500000	34600000	3	B	3	B	3	B
chr6	34700000	34800000	3	B	3	B	3	B
chr6	34800000	34900000	8	B	8	B	8	B
chr6	34900000	35000000	6	B	6	B	6	B
chr6	35500000	35600000	5	B	5	B	5	B
chr6	35600000	35700000	2	B	2	B	2	B
chr6	35800000	35900000	5	B	5	B	5	B
chr6	35900000	36000000	2	B	2	B	2	B
chr6	36500000	36600000	4	B	4	B	4	B
chr6	36600000	36700000	2	B	2	B	2	B
chr6	36700000	36800000	4	B	4	B	4	B
chr6	36800000	36900000	8	B	8	B	8	B
chr6	37100000	37200000	8	B	8	B	8	B
chr6	44200000	44300000	6	B	6	B	6	B
chr6	44300000	44400000	0	B	0	B	0	B
chr6	48400000	48500000	8	B	8	B	8	B
chr7	15800000	15900000	2	B	2	B	2	B
chr7	15900000	16000000	3	B	3	B	3	B
chr7	16000000	16100000	2	B	2	B	2	B
chr7	16100000	16200000	0	B	0	B	0	B
chr7	16200000	16300000	0	B	0	B	0	B
chr7	16300000	16400000	1	B	1	B	1	B
chr7	16400000	16500000	1	B	1	B	1	B
chr7	20900000	21000000	2	B	2	B	2	B
chr7	21000000	21100000	1	B	1	B	1	B
chr7	21700000	21800000	0	B	0	B	0	B
chr7	21800000	21900000	2	B	2	B	2	B
chr7	21900000	22000000	1	B	1	B	1	B
chr7	22000000	22100000	1	B	1	B	1	B
chr7	22100000	22200000	2	B	2	B	2	B
chr7	22200000	22300000	1	B	1	B	1	B
chr7	22600000	22700000	4	B	4	B	4	B
chr7	22700000	22800000	1	B	1	B	1	B
chr7	22800000	22900000	0	B	0	B	0	B
chr7	22900000	23000000	0	B	0	B	0	B
chr7	24100000	24200000	0	B	0	B	0	B
chr7	24200000	24300000	2	B	2	B	2	B
chr7	24300000	24400000	0	B	0	B	0	B
chr7	24400000	24500000	2	B	2	B	2	B
chr7	24500000	24600000	0	B	0	B	0	B
chr7	24600000	24700000	0	B	0	B	0	B
chr7	24800000	24900000	1	B	1	B	1	B
chr7	24900000	25000000	0	B	0	B	0	B
chr7	25100000	25200000	3	B	3	B	3	B
chr7	25200000	25300000	0	B	0	B	0	B
chr7	25300000	25400000	1	B	1	B	1	B
chr7	25400000	25500000	1	B	1	B	1	B
chr7	25500000	25600000	4	B	4	B	4	B
chr7	25600000	25700000	1	B	1	B	1	B
chr7	25800000	25900000	1	B	1	B	1	B
chr7	26000000	26100000	1	B	1	B	1	B
chr7	26100000	26200000	3	B	3	B	3	B
chr7	26200000	26300000	1	B	1	B	1	B
chr7	26300000	26400000	1	B	1	B	1	B
chr7	26400000	26500000	1	B	1	B	1	B
chr7	26500000	26600000	0	B	0	B	0	B
chr7	26600000	26700000	1	B	1	B	1	B
chr7	26700000	26800000	0	B	0	B	0	B
chr7	26800000	26900000	0	B	0	B	0	B
chr7	27100000	27200000	2	B	2	B	2	B
chr7	27200000	27300000	0	B	0	B	0	B
chr7	27400000	27500000	1	B	1	B	1	B
chr7	27500000	27600000	2	B	2	B	2	B
chr7	27600000	27700000	0	B	0	B	0	B
chr7	27700000	27800000	1	B	1	B	1	B
chr7	27900000	28000000	0	B	0	B	0	B
chr7	28000000	28100000	0	B	0	B	0	B
chr7	28400000	28500000	0	B	0	B	0	B
chr7	28500000	28600000	0	B	0	B	0	B
chr7	28800000	28900000	0	B	0	B	0	B
chr7	29200000	29300000	0	B	0	B	0	B
chr7	29500000	29600000	1	B	1	B	1	B
chr7	29600000	29700000	1	B	1	B	1	B
chr7	29700000	29800000	0	B	0	B	0	B
chr7	29800000	29900000	0	B	0	B	0	B
chr7	29900000	30000000	3	B	3	B	3	B
chr7	30100000	30200000	1	B	1	B	1	B
chr7	30200000	30300000	0	B	0	B	0	B
chr7	30300000	30400000	0	B	0	B	0	B
chr7	30400000	30500000	0	B	0	B	0	B
chr7	30500000	30600000	0	B	0	B	0	B
chr7	31000000	31100000	0	B	0	B	0	B
chr7	31400000	31500000	0	B	0	B	0	B
chr7	31700000	31800000	0	B	0	B	0	B
chr7	31800000	31900000	0	B	0	B	0	B
chr7	31900000	32000000	3	B	3	B	3	B
chr7	32000000	32100000	1	B	1	B	1	B
chr7	32100000	32200000	2	B	2	B	2	B
chr7	32300000	32400000	1	B	1	B	1	B
chr7	32400000	32500000	0	B	0	B	0	B
chr7	32500000	32600000	0	B	0	B	0	B
chr7	32600000	32700000	1	B	1	B	1	B
chr7	32700000	32800000	1	B	1	B	1	B
chr7	32800000	32900000	0	B	0	B	0	B
chr7	32900000	33000000	0	B	0	B	0	B
chr7	33000000	33100000	0	B	0	B	0	B
chr7	33100000	33200000	1	B	1	B	1	B
chr7	33200000	33300000	0	B	0	B	0	B
chr7	33300000	33400000	0	B	0	B	0	B
chr7	33400000	33500000	1	B	1	B	1	B
chr7	33500000	33600000	1	B	1	B	1	B
chr7	33600000	33700000	0	B	0	B	0	B
chr7	33700000	33800000	5	B	5	B	5	B
chr7	33800000	33900000	6	B	6	B	6	B
chr7	34000000	34100000	0	B	0	B	0	B
[truncated: 5,114 more rows]
