# Supplementary material for: The ApWRKY26/ApERF4-ApMYB2 module regulates anthocyanin accumulation for the seasonal leaf color transition in Acer palmatum
Source: Hortic Res. 2025 Sep 24;13(1):uhaf257. doi: 10.1093/hr/uhaf257 (PMC12860562; doi:10.1093/hr/uhaf257)
Supplement: Web_Material_uhaf257 [file web_material_uhaf257.zip › Supplementary Table 4.xlsx]

## Sheet: merge_peak
Supplementary Table 4 | Peak numbers and peak coverage dynamics for ATAC-seq.
SPS				SUS				AUS
chromosome	start	end	peak number	chromosome	start	end	peak number	chromosome	start	end	peak number
Contig1	4743	5298	peak1	Contig1	4584	5446	peak1	Contig1	4679	5546	peak1
Contig1	6665	7450	peak2	Contig1	6836	7149	peak2	Contig1	6178	7555	peak2
Contig1	15459	15939	peak3	Contig1	7583	8290	peak3	Contig1	7982	8307	peak3
Contig1	137735	137885	peak4	Contig1	401845	402032	peak4	Contig1	12877	13256	peak4
Contig1	417889	418039	peak5	Contig1	417768	418098	peak5	Contig1	15627	15966	peak5
Contig1	462683	462834	peak6	Contig1	539507	539712	peak6	Contig1	44282	44432	peak6
Contig1	545393	545598	peak7	Contig1	665547	666164	peak7	Contig1	95418	95622	peak7
Contig1	665552	666073	peak8	Contig1	981752	982080	peak8	Contig1	97810	98060	peak8
Contig1	856909	857068	peak9	Contig1	1061124	1061420	peak9	Contig1	138625	138919	peak9
Contig1	936796	937043	peak10	Contig1	1409895	1410045	peak10	Contig1	142732	142984	peak10
Contig1	981752	982078	peak11	Contig1	1581230	1581570	peak11	Contig1	269138	269389	peak11
Contig1	1001715	1001865	peak12	Contig1	1919202	1922690	peak12	Contig1	364258	364434	peak12
Contig1	1510905	1511055	peak13	Contig1	1923438	1923744	peak13	Contig1	401787	401999	peak13
Contig1	1581297	1581608	peak14	Contig1	1924187	1924590	peak14	Contig1	417593	418051	peak14
Contig1	1617476	1617702	peak15	Contig1	1934828	1936372	peak15	Contig1	462684	462834	peak15
Contig1	1898885	1899035	peak16	Contig1	1936536	1936976	peak16	Contig1	485807	486193	peak16
Contig1	1919204	1921319	peak17	Contig1	1981106	1981408	peak17	Contig1	531571	531816	peak17
Contig1	1921528	1922684	peak18	Contig1	2041512	2041675	peak18	Contig1	531995	532252	peak18
Contig1	1923434	1923748	peak19	Contig1	2125329	2125846	peak19	Contig1	562587	562763	peak19
Contig1	1924183	1924592	peak20	Contig1	2173906	2174324	peak20	Contig1	586822	587133	peak20
Contig1	1934832	1936343	peak21	Contig1	2276126	2276390	peak21	Contig1	604275	604489	peak21
Contig1	1936536	1936985	peak22	Contig1	2297838	2298008	peak22	Contig1	610952	611254	peak22
Contig1	2125359	2125714	peak23	Contig1	2496782	2497001	peak23	Contig1	622873	623053	peak23
Contig1	2144093	2144255	peak24	Contig1	2505190	2505363	peak24	Contig1	623190	623509	peak24
Contig1	2173314	2173566	peak25	Contig1	2505509	2505700	peak25	Contig1	665515	666083	peak25
Contig1	2174835	2175001	peak26	Contig1	2549301	2549689	peak26	Contig1	779615	779768	peak26
Contig1	2181335	2181501	peak27	Contig1	2583370	2583559	peak27	Contig1	882291	882441	peak27
Contig1	2185150	2185337	peak28	Contig1	2595404	2595728	peak28	Contig1	897140	897437	peak28
Contig1	2188560	2188872	peak29	Contig1	2612244	2612413	peak29	Contig1	929371	929540	peak29
Contig1	2189675	2189913	peak30	Contig1	2648366	2648577	peak30	Contig1	981752	982080	peak30
Contig1	2193232	2193552	peak31	Contig1	2723079	2723470	peak31	Contig1	1061158	1061324	peak31
Contig1	2302936	2303202	peak32	Contig1	2896663	2897057	peak32	Contig1	1083391	1083621	peak32
Contig1	2313536	2313698	peak33	Contig1	2919257	2919440	peak33	Contig1	1135718	1135919	peak33
Contig1	2408666	2408878	peak34	Contig1	2968929	2969111	peak34	Contig1	1408309	1408548	peak34
Contig1	2482105	2482277	peak35	Contig10	137960	138130	peak35	Contig1	1409381	1409597	peak35
Contig1	2540446	2540901	peak36	Contig10	152022	152186	peak36	Contig1	1421140	1421477	peak36
Contig1	2591764	2591931	peak37	Contig10	170815	170999	peak37	Contig1	1421536	1421793	peak37
Contig1	2595847	2596006	peak38	Contig10	175147	175635	peak38	Contig1	1510903	1511053	peak38
Contig1	2723396	2723692	peak39	Contig10	186052	186336	peak39	Contig1	1581336	1581562	peak39
Contig1	2741838	2742356	peak40	Contig10	191123	191507	peak40	Contig1	1919204	1919735	peak40
Contig1	3040513	3040698	peak41	Contig10	236290	236543	peak41	Contig1	1919868	1921317	peak41
Contig10	165895	166060	peak42	Contig10	237067	237229	peak42	Contig1	1921519	1922684	peak42
Contig10	175424	175650	peak43	Contig10	243530	243710	peak43	Contig1	1923431	1923751	peak43
Contig10	191383	191543	peak44	Contig10	315434	315700	peak44	Contig1	1924182	1924590	peak44
Contig10	236385	236536	peak45	Contig10	322342	322621	peak45	Contig1	1934835	1936343	peak45
Contig10	236937	237129	peak46	Contig10	346252	346490	peak46	Contig1	1936541	1936991	peak46
Contig10	315266	315672	peak47	Contig10	467327	467569	peak47	Contig1	1948886	1949100	peak47
Contig10	407406	407556	peak48	Contig10	863432	863743	peak48	Contig1	1952118	1952270	peak48
Contig10	866950	867173	peak49	Contig10	866424	867149	peak49	Contig1	2037043	2037331	peak49
Contig10	871362	871512	peak50	Contig10	869942	870178	peak50	Contig1	2125382	2125740	peak50
Contig10	871724	872137	peak51	Contig10	875612	875951	peak51	Contig1	2132049	2132754	peak51
Contig10	873340	873513	peak52	Contig10	878045	878361	peak52	Contig1	2144099	2144249	peak52
Contig10	874393	874628	peak53	Contig10	883709	883859	peak53	Contig1	2157192	2157418	peak53
Contig10	875549	875882	peak54	Contig10	887649	887810	peak54	Contig1	2159193	2159411	peak54
Contig10	877721	877874	peak55	Contig10	889129	889286	peak55	Contig1	2173936	2174462	peak55
Contig10	884089	884256	peak56	Contig10	891310	891470	peak56	Contig1	2178163	2178455	peak56
Contig10	889162	889354	peak57	Contig10	892207	892474	peak57	Contig1	2183034	2183241	peak57
Contig10	893584	893888	peak58	Contig10	893561	893938	peak58	Contig1	2183445	2183696	peak58
Contig10	895573	895936	peak59	Contig10	904084	905177	peak59	Contig1	2185115	2185432	peak59
Contig10	904199	904518	peak60	Contig10	909563	909767	peak60	Contig1	2188425	2188794	peak60
Contig10	904603	904779	peak61	Contig10	910507	910899	peak61	Contig1	2189957	2190485	peak61
Contig10	904829	905195	peak62	Contig10	917162	917363	peak62	Contig1	2193569	2193774	peak62
Contig10	908631	908781	peak63	Contig10	918406	918645	peak63	Contig1	2210923	2211401	peak63
Contig10	914641	915034	peak64	Contig10	923880	924178	peak64	Contig1	2212023	2212484	peak64
Contig10	918453	918788	peak65	Contig10	925012	925873	peak65	Contig1	2256568	2256827	peak65
Contig10	921372	921682	peak66	Contig10	934287	934465	peak66	Contig1	2276261	2276417	peak66
Contig10	922807	922975	peak67	Contig10	935066	935328	peak67	Contig1	2403326	2403560	peak67
Contig10	923886	924086	peak68	Contig10	935541	935852	peak68	Contig1	2420176	2420685	peak68
Contig10	925688	925973	peak69	Contig10	944629	945204	peak69	Contig1	2493988	2494192	peak69
Contig10	935542	935692	peak70	Contig10	954330	954835	peak70	Contig1	2496514	2497030	peak70
Contig10	936234	936653	peak71	Contig10	960692	960984	peak71	Contig1	2497184	2497850	peak71
Contig10	936893	937053	peak72	Contig10	962650	963066	peak72	Contig1	2505141	2505776	peak72
Contig10	937192	937342	peak73	Contig10	989513	990518	peak73	Contig1	2540454	2540939	peak73
Contig10	944973	945542	peak74	Contig10	992800	993034	peak74	Contig1	2549536	2549686	peak74
Contig10	949405	949665	peak75	Contig11	76341	76595	peak75	Contig1	2581439	2581810	peak75
Contig10	951449	951677	peak76	Contig11	76724	77130	peak76	Contig1	2582286	2582437	peak76
Contig10	954606	954955	peak77	Contig11	77495	77892	peak77	Contig1	2595315	2595473	peak77
Contig10	958694	958979	peak78	Contig11	238283	238517	peak78	Contig1	2607718	2608003	peak78
Contig10	961100	961252	peak79	Contig11	238889	239047	peak79	Contig1	2612773	2612999	peak79
Contig10	962632	963052	peak80	Contig11	357350	357591	peak80	Contig1	2648387	2648638	peak80
Contig10	966235	966394	peak81	Contig11	538534	538684	peak81	Contig1	2651773	2651978	peak81
Contig10	990014	990510	peak82	Contig11	761134	761349	peak82	Contig1	2652422	2652603	peak82
Contig11	76926	77076	peak83	Contig11	780391	780916	peak83	Contig1	2723956	2724358	peak83
Contig11	307504	307654	peak84	Contig11	806183	806515	peak84	Contig1	2729845	2730097	peak84
Contig11	465428	465620	peak85	Contig11	810339	810490	peak85	Contig1	2741980	2742130	peak85
Contig11	761151	761353	peak86	Contig11	820231	820590	peak86	Contig1	2742592	2742785	peak86
Contig11	780461	780666	peak87	Contig11	858001	858220	peak87	Contig1	2746658	2747018	peak87
Contig11	806208	806481	peak88	Contig11	884204	884503	peak88	Contig1	2747138	2747549	peak88
Contig11	810323	810519	peak89	Contig11	895919	896528	peak89	Contig1	2813690	2813997	peak89
Contig11	820240	820589	peak90	Contig12	296332	296525	peak90	Contig1	2814738	2814898	peak90
Contig11	892019	892215	peak91	Contig12	413330	413591	peak91	Contig1	2896130	2896334	peak91
Contig11	895941	896233	peak92	Contig12	556331	556728	peak92	Contig1	2896516	2897013	peak92
Contig11	920122	920318	peak93	Contig12	562824	562993	peak93	Contig1	2897322	2897472	peak93
Contig12	65046	65224	peak94	Contig12	645058	645248	peak94	Contig1	2910134	2910334	peak94
Contig12	562863	563036	peak95	Contig12	747391	747744	peak95	Contig1	2919126	2919520	peak95
Contig12	748863	749240	peak96	Contig12	748785	749129	peak96	Contig1	2920123	2920419	peak96
Contig12	752632	752868	peak97	Contig12	762065	762240	peak97	Contig1	2951142	2951430	peak97
Contig12	792557	792775	peak98	Contig12	792582	792733	peak98	Contig1	2954132	2954324	peak98
Contig12	793326	793694	peak99	Contig12	793246	793699	peak99	Contig1	2967861	2968027	peak99
Contig12	796073	796510	peak100	Contig12	795956	796522	peak100	Contig1	2968963	2969163	peak100
Contig12	907346	907496	peak101	Contig12	801765	802043	peak101	Contig1	3028585	3028813	peak101
Contig12	920283	920570	peak102	Contig12	817251	817925	peak102	Contig1	3061140	3061350	peak102
Contig13	366	655	peak103	Contig12	881821	882158	peak103	Contig1	3064070	3064220	peak103
Contig13	760	951	peak104	Contig12	901679	901829	peak104	Contig1	3093960	3094119	peak104
Contig13	1069	1239	peak105	Contig12	907334	907571	peak105	Contig10	72405	72564	peak105
Contig13	95562	95729	peak106	Contig12	920203	920353	peak106	Contig10	136515	136676	peak106
Contig13	122750	122906	peak107	Contig13	363	592	peak107	Contig10	138941	139228	peak107
Contig13	143453	143640	peak108	Contig13	780	1445	peak108	Contig10	170803	171039	peak108
Contig13	155641	155791	peak109	Contig13	155483	156111	peak109	Contig10	175086	175682	peak109
Contig13	201176	201372	peak110	Contig13	159821	160196	peak110	Contig10	177830	178114	peak110
Contig13	413952	414141	peak111	Contig13	173248	173449	peak111	Contig10	191355	191536	peak111
Contig13	417168	417711	peak112	Contig13	201335	201511	peak112	Contig10	235973	236147	peak112
Contig13	423596	423774	peak113	Contig13	357705	357859	peak113	Contig10	236300	236742	peak113
Contig13	486917	487454	peak114	Contig13	486913	487200	peak114	Contig10	236912	237226	peak114
Contig13	487746	487988	peak115	Contig13	487785	487961	peak115	Contig10	315445	315786	peak115
Contig13	662709	662859	peak116	Contig13	505270	505591	peak116	Contig10	407355	407579	peak116
Contig13	783391	783573	peak117	Contig13	662567	662889	peak117	Contig10	467329	467632	peak117
Contig13	810584	810885	peak118	Contig13	810479	810773	peak118	Contig10	533033	533183	peak118
Contig13	811094	811597	peak119	Contig13	810965	811626	peak119	Contig10	562807	563073	peak119
Contig13	893231	893770	peak120	Contig13	890080	890307	peak120	Contig10	715728	715933	peak120
Contig13	897883	898149	peak121	Contig13	893259	893702	peak121	Contig10	840501	840740	peak121
Contig13	899830	900062	peak122	Contig13	894223	895053	peak122	Contig10	860726	860880	peak122
Contig14	67952	68851	peak123	Contig13	897848	898160	peak123	Contig10	861489	861807	peak123
Contig14	70469	70987	peak124	Contig14	1066	1216	peak124	Contig10	863491	863757	peak124
Contig14	71295	71493	peak125	Contig14	67940	68817	peak125	Contig10	866108	866337	peak125
Contig14	73194	73344	peak126	Contig14	69430	69723	peak126	Contig10	866432	867139	peak126
Contig14	82906	84354	peak127	Contig14	70445	70804	peak127	Contig10	870000	870229	peak127
Contig14	90277	90428	peak128	Contig14	71274	71484	peak128	Contig10	870986	871459	peak128
Contig14	106064	106627	peak129	Contig14	73170	73629	peak129	Contig10	871788	872143	peak129
Contig14	109310	109541	peak130	Contig14	82961	84027	peak130	Contig10	873016	873617	peak130
Contig14	111683	111835	peak131	Contig14	84185	84445	peak131	Contig10	873873	874023	peak131
Contig14	113333	113731	peak132	Contig14	105256	105680	peak132	Contig10	875539	875986	peak132
Contig14	118305	118455	peak133	Contig14	105864	106015	peak133	Contig10	877741	877960	peak133
Contig14	118786	119241	peak134	Contig14	106429	106609	peak134	Contig10	878130	878482	peak134
Contig14	120100	120671	peak135	Contig14	109316	109538	peak135	Contig10	883708	883940	peak135
Contig14	138110	138419	peak136	Contig14	113139	113440	peak136	Contig10	884606	884993	peak136
Contig14	139461	139765	peak137	Contig14	115154	115390	peak137	Contig10	886423	886573	peak137
Contig14	142995	143305	peak138	Contig14	118839	119452	peak138	Contig10	887607	887984	peak138
Contig14	151187	151563	peak139	Contig14	120074	120673	peak139	Contig10	889041	889320	peak139
Contig14	152164	152337	peak140	Contig14	135122	135359	peak140	Contig10	891296	891523	peak140
Contig14	154244	154495	peak141	Contig14	138062	138488	peak141	Contig10	892964	893311	peak141
Contig14	159785	159935	peak142	Contig14	139412	139833	peak142	Contig10	893508	893944	peak142
Contig14	160144	160401	peak143	Contig14	143056	143247	peak143	Contig10	894106	894483	peak143
Contig14	162198	162363	peak144	Contig14	144286	144487	peak144	Contig10	894992	895142	peak144
Contig14	165231	165484	peak145	Contig14	149665	149870	peak145	Contig10	899885	900039	peak145
Contig14	201499	201915	peak146	Contig14	151188	151834	peak146	Contig10	900798	901009	peak146
Contig14	202449	202599	peak147	Contig14	153473	153833	peak147	Contig10	904087	905311	peak147
Contig14	208122	209905	peak148	Contig14	153994	154385	peak148	Contig10	908427	908642	peak148
Contig14	212397	212709	peak149	Contig14	162031	162384	peak149	Contig10	909523	909767	peak149
Contig14	227916	228107	peak150	Contig14	165131	165415	peak150	Contig10	910441	910914	peak150
Contig14	228332	228918	peak151	Contig14	166470	166955	peak151	Contig10	913101	913522	peak151
Contig14	229597	230195	peak152	Contig14	208124	209956	peak152	Contig10	916483	916650	peak152
Contig14	234908	235077	peak153	Contig14	226127	226326	peak153	Contig10	917142	917379	peak153
Contig14	235326	235536	peak154	Contig14	227905	228107	peak154	Contig10	918414	918812	peak154
Contig14	249077	249531	peak155	Contig14	228273	228944	peak155	Contig10	923870	924225	peak155
Contig14	250110	250728	peak156	Contig14	229518	230165	peak156	Contig10	924593	924967	peak156
Contig14	251123	252311	peak157	Contig14	235322	235522	peak157	Contig10	924979	925983	peak157
Contig14	302661	302978	peak158	Contig14	249196	249802	peak158	Contig10	933752	934262	peak158
Contig14	304837	305273	peak159	Contig14	250145	250774	peak159	Contig10	934735	934928	peak159
Contig14	356509	356790	peak160	Contig14	251033	252355	peak160	Contig10	935082	935378	peak160
Contig14	360718	361035	peak161	Contig14	356504	356660	peak161	Contig10	936216	936715	peak161
Contig14	362258	362645	peak162	Contig14	359234	359636	peak162	Contig10	940389	940539	peak162
Contig14	382540	382739	peak163	Contig14	359861	360299	peak163	Contig10	944143	944411	peak163
Contig14	408189	408362	peak164	Contig14	360757	360983	peak164	Contig10	944696	945186	peak164
Contig14	409401	409647	peak165	Contig14	361200	361818	peak165	Contig10	947335	947606	peak165
Contig14	410589	410851	peak166	Contig14	382371	382917	peak166	Contig10	949450	949656	peak166
Contig14	411539	411910	peak167	Contig14	407939	408413	peak167	Contig10	951357	951677	peak167
Contig14	416850	417000	peak168	Contig14	409386	409552	peak168	Contig10	952537	952830	peak168
Contig14	418120	418270	peak169	Contig14	411204	411406	peak169	Contig10	954294	954833	peak169
Contig14	418297	418459	peak170	Contig14	413493	413764	peak170	Contig10	956980	957519	peak170
Contig14	427710	428544	peak171	Contig14	418070	418430	peak171	Contig10	960920	961262	peak171
Contig14	430446	430904	peak172	Contig14	421936	422142	peak172	Contig10	961952	962189	peak172
Contig14	435575	435952	peak173	Contig14	427710	428617	peak173	Contig10	962632	962970	peak173
Contig14	437661	437821	peak174	Contig14	430445	430984	peak174	Contig10	965521	966322	peak174
Contig14	438125	438321	peak175	Contig14	435555	435926	peak175	Contig10	967280	967493	peak175
Contig14	438456	438863	peak176	Contig14	437206	437444	peak176	Contig10	975627	975891	peak176
Contig14	439000	439295	peak177	Contig14	437994	438270	peak177	Contig10	984590	984822	peak177
Contig14	444331	444774	peak178	Contig14	438823	439117	peak178	Contig10	989515	990506	peak178
Contig14	452696	452872	peak179	Contig14	534445	534671	peak179	Contig10	992875	993036	peak179
Contig14	481039	481208	peak180	Contig14	545273	545600	peak180	Contig11	126669	126858	peak180
Contig14	482823	483116	peak181	Contig14	554794	555230	peak181	Contig11	153384	153535	peak181
Contig14	519187	519368	peak182	Contig14	565706	566033	peak182	Contig11	153637	153948	peak182
Contig14	534070	534292	peak183	Contig14	569453	569681	peak183	Contig11	267395	267644	peak183
Contig14	534342	534795	peak184	Contig14	581222	581468	peak184	Contig11	298540	298721	peak184
Contig14	543638	543974	peak185	Contig14	581674	582199	peak185	Contig11	298734	299215	peak185
Contig14	545265	545554	peak186	Contig14	582356	582702	peak186	Contig11	307245	307463	peak186
Contig14	554903	555200	peak187	Contig14	587970	588141	peak187	Contig11	307688	307863	peak187
Contig14	556877	557330	peak188	Contig14	597416	597620	peak188	Contig11	357246	357567	peak188
Contig14	557675	557886	peak189	Contig14	600170	600335	peak189	Contig11	357815	357965	peak189
Contig14	558074	558279	peak190	Contig14	607977	608350	peak190	Contig11	479690	480036	peak190
Contig14	565698	566070	peak191	Contig14	611794	612233	peak191	Contig11	481774	481928	peak191
Contig14	578678	578961	peak192	Contig14	617785	618333	peak192	Contig11	482738	483448	peak192
Contig14	578988	579140	peak193	Contig14	618673	619086	peak193	Contig11	496111	496261	peak193
Contig14	581331	582647	peak194	Contig14	619366	619516	peak194	Contig11	499860	500054	peak194
Contig14	584948	585418	peak195	Contig14	619880	620115	peak195	Contig11	538736	538930	peak195
Contig14	587874	588918	peak196	Contig14	626171	626404	peak196	Contig11	553624	553815	peak196
Contig14	591867	592020	peak197	Contig14	638289	638721	peak197	Contig11	556223	556428	peak197
Contig14	595960	596121	peak198	Contig14	646327	647249	peak198	Contig11	732107	732266	peak198
Contig14	596492	596923	peak199	Contig14	648969	649651	peak199	Contig11	761124	761369	peak199
Contig14	597346	598166	peak200	Contig14	653347	653742	peak200	Contig11	780398	780848	peak200
Contig14	600147	600353	peak201	Contig14	655505	655950	peak201	Contig11	806172	806516	peak201
Contig14	601409	601672	peak202	Contig14	656747	657025	peak202	Contig11	810313	810574	peak202
Contig14	607189	607436	peak203	Contig14	670415	671249	peak203	Contig11	820223	820600	peak203
Contig14	607939	608267	peak204	Contig14	671429	672576	peak204	Contig11	827784	828033	peak204
Contig14	611537	612638	peak205	Contig14	673336	673677	peak205	Contig11	828652	828888	peak205
Contig14	612826	613127	peak206	Contig14	685334	685533	peak206	Contig11	857215	857664	peak206
Contig14	618064	619041	peak207	Contig14	704244	704423	peak207	Contig11	885047	885283	peak207
Contig14	626030	626444	peak208	Contig14	705856	706038	peak208	Contig11	887812	887962	peak208
Contig14	638373	638723	peak209	Contig14	710115	710279	peak209	Contig11	893891	894135	peak209
Contig14	646308	647116	peak210	Contig14	711632	711920	peak210	Contig11	894825	894975	peak210
Contig14	649080	649653	peak211	Contig14	746494	746882	peak211	Contig11	895990	896739	peak211
Contig14	655508	655951	peak212	Contig14	800341	800678	peak212	Contig11	918800	919028	peak212
Contig14	656738	657268	peak213	Contig14	807257	807689	peak213	Contig11	920016	920255	peak213
Contig14	657682	658000	peak214	Contig14	844532	844777	peak214	Contig11	988783	989111	peak214
Contig14	670415	671247	peak215	Contig14	886271	886861	peak215	Contig12	89054	89208	peak215
Contig14	671438	672651	peak216	Contig14	887037	887788	peak216	Contig12	118335	118502	peak216
Contig14	673340	673677	peak217	Contig14	890598	891094	peak217	Contig12	296380	296539	peak217
Contig14	684778	684931	peak218	Contig15	104372	104575	peak218	Contig12	314570	314786	peak218
Contig14	685103	685699	peak219	Contig15	112722	113157	peak219	Contig12	354063	354245	peak219
Contig14	704273	704433	peak220	Contig15	170801	171146	peak220	Contig12	372694	372877	peak220
Contig14	705465	705615	peak221	Contig15	246379	246787	peak221	Contig12	413327	413586	peak221
Contig14	705716	706012	peak222	Contig15	247006	247215	peak222	Contig12	420625	420829	peak222
Contig14	706252	706557	peak223	Contig15	367026	367347	peak223	Contig12	449994	450280	peak223
Contig14	708524	708763	peak224	Contig15	781682	782870	peak224	Contig12	556337	556777	peak224
Contig14	709028	709178	peak225	Contig16	269414	269661	peak225	Contig12	562758	563026	peak225
Contig14	710296	710643	peak226	Contig16	283824	284488	peak226	Contig12	610740	610988	peak226
Contig14	710883	711087	peak227	Contig16	313555	313782	peak227	Contig12	640507	641026	peak227
Contig14	711891	712335	peak228	Contig16	322123	322282	peak228	Contig12	641683	641858	peak228
Contig14	746460	746883	peak229	Contig16	326625	326916	peak229	Contig12	644066	644249	peak229
Contig14	748519	748669	peak230	Contig16	562909	563089	peak230	Contig12	645013	645350	peak230
Contig14	800255	800642	peak231	Contig16	567542	568194	peak231	Contig12	747522	748116	peak231
Contig14	807079	807933	peak232	Contig16	586309	586570	peak232	Contig12	748562	748751	peak232
Contig14	844448	844912	peak233	Contig16	594939	595318	peak233	Contig12	765525	765675	peak233
Contig14	846354	846694	peak234	Contig16	721744	721994	peak234	Contig12	792262	792412	peak234
Contig14	875875	876105	peak235	Contig16	781813	782587	peak235	Contig12	792528	793030	peak235
Contig14	886315	887615	peak236	Contig17	127042	127342	peak236	Contig12	793208	793699	peak236
Contig14	890598	891051	peak237	Contig17	127702	128091	peak237	Contig12	795612	795922	peak237
Contig15	104306	104735	peak238	Contig17	128302	128468	peak238	Contig12	796086	796531	peak238
Contig15	112946	113116	peak239	Contig17	128981	129245	peak239	Contig12	798149	798447	peak239
Contig15	170893	171085	peak240	Contig17	130863	131175	peak240	Contig12	863395	863758	peak240
Contig15	246378	246823	peak241	Contig17	134332	134748	peak241	Contig12	878381	878885	peak241
Contig15	247006	247215	peak242	Contig17	140594	141003	peak242	Contig12	881858	882299	peak242
Contig15	342194	342363	peak243	Contig17	184610	184915	peak243	Contig12	895319	895627	peak243
Contig15	343377	343527	peak244	Contig17	203758	204133	peak244	Contig12	896220	896496	peak244
Contig15	367072	367396	peak245	Contig17	220336	220745	peak245	Contig12	907523	907792	peak245
Contig15	367506	367731	peak246	Contig17	254981	255266	peak246	Contig13	120	1539	peak246
Contig15	397748	397945	peak247	Contig17	271262	271437	peak247	Contig13	111276	111426	peak247
Contig15	407621	407775	peak248	Contig17	295978	296211	peak248	Contig13	124762	124912	peak248
Contig15	407992	408142	peak249	Contig17	321989	322157	peak249	Contig13	150468	150698	peak249
Contig15	504804	504962	peak250	Contig17	326598	327173	peak250	Contig13	155532	155881	peak250
Contig15	575729	575906	peak251	Contig17	353405	353597	peak251	Contig13	159843	160202	peak251
Contig15	581341	581501	peak252	Contig17	396011	396556	peak252	Contig13	173280	173463	peak252
Contig15	781682	782881	peak253	Contig17	498946	499421	peak253	Contig13	362787	362990	peak253
Contig16	75112	75298	peak254	Contig17	550038	550231	peak254	Contig13	423587	423746	peak254
Contig16	563088	563276	peak255	Contig17	708776	709632	peak255	Contig13	487780	487987	peak255
Contig16	594933	595157	peak256	Contig17	756350	756562	peak256	Contig13	505362	505602	peak256
Contig16	601881	602031	peak257	Contig18	26412	26823	peak257	Contig13	512149	512361	peak257
Contig16	742560	742741	peak258	Contig18	43613	43771	peak258	Contig13	515150	515324	peak258
Contig16	781870	782680	peak259	Contig18	178475	178861	peak259	Contig13	573623	573818	peak259
Contig17	29494	29850	peak260	Contig18	191094	191244	peak260	Contig13	582943	583587	peak260
Contig17	40620	40809	peak261	Contig18	197557	197754	peak261	Contig13	590229	590513	peak261
Contig17	80111	80261	peak262	Contig18	203771	204067	peak262	Contig13	783400	783562	peak262
Contig17	127622	127905	peak263	Contig18	204167	204317	peak263	Contig13	809779	810000	peak263
Contig17	128074	128391	peak264	Contig18	219087	219660	peak264	Contig13	810456	811713	peak264
Contig17	129079	129321	peak265	Contig18	220971	221121	peak265	Contig13	890110	890473	peak265
Contig17	134301	134718	peak266	Contig18	221405	221976	peak266	Contig13	893260	893895	peak266
Contig17	142248	142458	peak267	Contig18	233092	233441	peak267	Contig13	894355	894562	peak267
Contig17	254986	255275	peak268	Contig18	279743	279926	peak268	Contig13	894686	894901	peak268
Contig17	326713	327159	peak269	Contig18	289390	289563	peak269	Contig13	897805	898139	peak269
Contig17	353398	353710	peak270	Contig18	319448	319660	peak270	Contig13	899673	900060	peak270
Contig17	498986	499343	peak271	Contig18	443352	443569	peak271	Contig14	67893	68840	peak271
Contig17	552507	552728	peak272	Contig18	445461	445736	peak272	Contig14	69418	69840	peak272
Contig17	708966	709654	peak273	Contig18	450482	450756	peak273	Contig14	70407	70993	peak273
Contig18	44569	44785	peak274	Contig18	451072	451299	peak274	Contig14	71193	71611	peak274
Contig18	132330	132607	peak275	Contig18	451381	451549	peak275	Contig14	73137	73602	peak275
Contig18	197723	197919	peak276	Contig18	457424	457648	peak276	Contig14	83293	84002	peak276
Contig18	219095	219246	peak277	Contig18	459018	459218	peak277	Contig14	84185	84335	peak277
Contig18	221185	221386	peak278	Contig18	460867	461017	peak278	Contig14	100015	100651	peak278
Contig18	227957	228148	peak279	Contig18	483616	483814	peak279	Contig14	105323	105473	peak279
Contig18	265005	265155	peak280	Contig18	533701	533979	peak280	Contig14	105930	106637	peak280
Contig18	442260	442674	peak281	Contig18	543566	543755	peak281	Contig14	107635	107851	peak281
Contig18	450356	450841	peak282	Contig18	550354	550546	peak282	Contig14	109045	109546	peak282
Contig18	451091	451287	peak283	Contig18	632479	632753	peak283	Contig14	111686	112258	peak283
Contig18	451405	451557	peak284	Contig18	681976	682160	peak284	Contig14	112700	112908	peak284
Contig18	451983	452341	peak285	Contig19	37581	37850	peak285	Contig14	113380	113547	peak285
Contig18	459239	459562	peak286	Contig19	48894	49298	peak286	Contig14	114790	114968	peak286
Contig18	533720	533906	peak287	Contig19	170411	170880	peak287	Contig14	115145	115426	peak287
Contig18	562656	562882	peak288	Contig19	182428	182917	peak288	Contig14	118301	118540	peak288
Contig19	40563	41196	peak289	Contig19	191826	192080	peak289	Contig14	120142	120686	peak289
Contig19	49068	49279	peak290	Contig19	256985	257269	peak290	Contig14	135151	135308	peak290
Contig19	81359	81711	peak291	Contig19	570324	570589	peak291	Contig14	137133	137559	peak291
Contig19	134067	134217	peak292	Contig19	581863	582013	peak292	Contig14	138075	138493	peak292
Contig19	146948	147119	peak293	Contig19	582634	582856	peak293	Contig14	139458	139790	peak293
Contig19	220620	220794	peak294	Contig19	585251	585553	peak294	Contig14	140732	140977	peak294
Contig19	256985	257269	peak295	Contig2	7511	7874	peak295	Contig14	143035	143272	peak295
Contig19	285047	285234	peak296	Contig2	27178	27739	peak296	Contig14	150841	152043	peak296
Contig19	487383	487533	peak297	Contig2	30065	30426	peak297	Contig14	153446	153824	peak297
Contig19	497410	497584	peak298	Contig2	30994	31408	peak298	Contig14	153924	154453	peak298
Contig19	498601	498897	peak299	Contig2	31778	31962	peak299	Contig14	159881	160516	peak299
Contig19	531296	531451	peak300	Contig2	36999	37283	peak300	Contig14	161603	161818	peak300
Contig19	550497	550647	peak301	Contig2	39040	39327	peak301	Contig14	161931	162588	peak301
Contig19	580663	581256	peak302	Contig2	47562	47975	peak302	Contig14	165147	165457	peak302
Contig19	581729	581882	peak303	Contig2	54239	54415	peak303	Contig14	166581	166900	peak303
Contig19	585219	585578	peak304	Contig2	59091	59397	peak304	Contig14	201649	201840	peak304
Contig19	585906	586384	peak305	Contig2	59760	60427	peak305	Contig14	208192	210078	peak305
Contig19	586627	586918	peak306	Contig2	60700	61000	peak306	Contig14	211367	211647	peak306
Contig19	596064	596306	peak307	Contig2	72502	72725	peak307	Contig14	212404	212650	peak307
Contig2	20792	21005	peak308	Contig2	87035	87452	peak308	Contig14	226154	226335	peak308
Contig2	27179	27748	peak309	Contig2	87883	88052	peak309	Contig14	227915	228097	peak309
Contig2	30312	30467	peak310	Contig2	89662	90139	peak310	Contig14	228330	228945	peak310
Contig2	31906	32072	peak311	Contig2	94364	94629	peak311	Contig14	229599	230026	peak311
Contig2	47555	47975	peak312	Contig2	96943	97237	peak312	Contig14	232783	233311	peak312
Contig2	53155	53516	peak313	Contig2	99068	99959	peak313	Contig14	235287	235500	peak313
Contig2	54260	54410	peak314	Contig2	101114	101267	peak314	Contig14	248929	249258	peak314
Contig2	59093	59576	peak315	Contig2	112484	112750	peak315	Contig14	250145	250778	peak315
Contig2	59947	60126	peak316	Contig2	112947	113979	peak316	Contig14	251045	252296	peak316
Contig2	60693	61033	peak317	Contig2	118993	119143	peak317	Contig14	304149	304313	peak317
Contig2	77337	77522	peak318	Contig2	119325	119654	peak318	Contig14	356504	356654	peak318
Contig2	82693	82874	peak319	Contig2	121814	122080	peak319	Contig14	359232	360013	peak319
Contig2	83581	83768	peak320	Contig2	123131	123287	peak320	Contig14	382493	382843	peak320
Contig2	86981	87189	peak321	Contig2	129657	129958	peak321	Contig14	408185	408379	peak321
Contig2	87219	87417	peak322	Contig2	133200	133370	peak322	Contig14	409769	409960	peak322
Contig2	89647	90171	peak323	Contig2	141469	141619	peak323	Contig14	411258	411951	peak323
Contig2	91916	92129	peak324	Contig2	141961	142208	peak324	Contig14	412553	413117	peak324
Contig2	94472	94683	peak325	Contig2	142561	142869	peak325	Contig14	418118	418504	peak325
Contig2	97009	97208	peak326	Contig2	145006	145205	peak326	Contig14	427715	428611	peak326
Contig2	99293	99974	peak327	Contig2	147403	147553	peak327	Contig14	429395	429585	peak327
Contig2	100697	100847	peak328	Contig2	150272	150422	peak328	Contig14	430445	430945	peak328
Contig2	101037	101295	peak329	Contig2	152215	152453	peak329	Contig14	435520	435917	peak329
Contig2	113298	113544	peak330	Contig2	159127	159290	peak330	Contig14	437565	438329	peak330
Contig2	129724	129938	peak331	Contig2	159460	160028	peak331	Contig14	438695	439650	peak331
Contig2	130609	130775	peak332	Contig2	160107	161050	peak332	Contig14	440873	441111	peak332
Contig2	133794	133978	peak333	Contig2	169111	169273	peak333	Contig14	450890	451103	peak333
Contig2	141027	141189	peak334	Contig2	174497	174675	peak334	Contig14	478552	478777	peak334
Contig2	144966	145161	peak335	Contig2	174776	174926	peak335	Contig14	479910	480070	peak335
Contig2	147218	147480	peak336	Contig2	178625	179025	peak336	Contig14	484675	484825	peak336
Contig2	168217	168368	peak337	Contig2	179337	179912	peak337	Contig14	498823	498974	peak337
Contig2	168443	168598	peak338	Contig2	184648	184823	peak338	Contig14	518966	519302	peak338
Contig2	174516	175030	peak339	Contig2	187535	187925	peak339	Contig14	534503	534691	peak339
Contig2	178527	178776	peak340	Contig2	188298	188843	peak340	Contig14	544102	544363	peak340
Contig2	179587	179825	peak341	Contig2	189981	190175	peak341	Contig14	544902	545281	peak341
Contig2	184651	184892	peak342	Contig2	193856	194259	peak342	Contig14	545413	545586	peak342
Contig2	187593	187937	peak343	Contig2	200543	201038	peak343	Contig14	553150	553300	peak343
Contig2	188304	188858	peak344	Contig2	207295	208018	peak344	Contig14	557006	557211	peak344
Contig2	189980	190242	peak345	Contig2	208771	208927	peak345	Contig14	558073	558441	peak345
Contig2	197462	197716	peak346	Contig2	210558	210719	peak346	Contig14	565799	566078	peak346
Contig2	200805	201352	peak347	Contig2	211810	212201	peak347	Contig14	569090	569800	peak347
Contig2	207310	207709	peak348	Contig2	215849	216111	peak348	Contig14	581261	581445	peak348
Contig2	208575	208939	peak349	Contig2	219502	219761	peak349	Contig14	581549	582113	peak349
Contig2	211725	212206	peak350	Contig2	231057	232227	peak350	Contig14	582304	582723	peak350
Contig2	214200	214362	peak351	Contig2	234390	234540	peak351	Contig14	585046	585196	peak351
Contig2	215975	216362	peak352	Contig2	234918	235136	peak352	Contig14	585333	585566	peak352
Contig2	231008	231679	peak353	Contig2	236914	237072	peak353	Contig14	587983	588889	peak353
Contig2	231912	232203	peak354	Contig2	239081	239383	peak354	Contig14	589783	590027	peak354
Contig2	232428	232626	peak355	Contig2	239514	240348	peak355	Contig14	591702	591892	peak355
Contig2	234624	235029	peak356	Contig2	266292	267616	peak356	Contig14	597364	597668	peak356
Contig2	239066	239311	peak357	Contig2	274297	274454	peak357	Contig14	599618	600377	peak357
Contig2	239493	239722	peak358	Contig2	274875	275258	peak358	Contig14	601300	601459	peak358
Contig2	266386	267645	peak359	Contig2	275340	275525	peak359	Contig14	601736	601914	peak359
Contig2	275800	276011	peak360	Contig2	275761	276420	peak360	Contig14	602552	602821	peak360
Contig2	284954	285104	peak361	Contig2	288265	288627	peak361	Contig14	607927	608452	peak361
Contig2	288134	288547	peak362	Contig2	318127	318370	peak362	Contig14	611755	612318	peak362
Contig2	427306	427456	peak363	Contig2	426470	427439	peak363	Contig14	617555	618519	peak363
Contig2	429067	429251	peak364	Contig2	433654	433852	peak364	Contig14	619906	620114	peak364
Contig2	433724	433927	peak365	Contig2	436566	436816	peak365	Contig14	626171	626436	peak365
Contig2	434806	434989	peak366	Contig2	468925	469130	peak366	Contig14	638308	638766	peak366
Contig2	435573	435748	peak367	Contig2	471980	472139	peak367	Contig14	641508	641810	peak367
Contig2	466945	467266	peak368	Contig2	473588	473952	peak368	Contig14	646408	647206	peak368
Contig2	472398	472761	peak369	Contig2	488229	489166	peak369	Contig14	649030	649642	peak369
Contig2	473588	473925	peak370	Contig2	489360	489984	peak370	Contig14	655458	655924	peak370
Contig2	474699	474929	peak371	Contig2	495887	496130	peak371	Contig14	656773	657220	peak371
Contig2	475623	475851	peak372	Contig2	499892	500051	peak372	Contig14	670428	671228	peak372
Contig2	481634	481784	peak373	Contig2	500525	500715	peak373	Contig14	671446	672542	peak373
Contig2	485601	485900	peak374	Contig2	502641	503041	peak374	Contig14	673375	673666	peak374
Contig2	488597	489347	peak375	Contig2	503190	503644	peak375	Contig14	684569	685020	peak375
Contig2	489443	489986	peak376	Contig2	517893	518187	peak376	Contig14	685266	685878	peak376
Contig2	517323	517558	peak377	Contig2	522941	523113	peak377	Contig14	700332	700552	peak377
Contig2	546472	546651	peak378	Contig2	530044	530301	peak378	Contig14	704227	704416	peak378
Contig2	548706	549381	peak379	Contig2	545390	545596	peak379	Contig14	705656	706439	peak379
Contig2	549664	549891	peak380	Contig2	545751	545948	peak380	Contig14	708290	708484	peak380
Contig2	554173	554357	peak381	Contig2	546472	546781	peak381	Contig14	710278	711153	peak381
Contig2	555856	556228	peak382	Contig2	548622	549291	peak382	Contig14	711280	711475	peak382
Contig2	559290	559758	peak383	Contig2	554620	554938	peak383	Contig14	711612	712455	peak383
Contig2	612329	613212	peak384	Contig2	555947	556176	peak384	Contig14	746537	746892	peak384
Contig2	613440	613940	peak385	Contig2	559247	559819	peak385	Contig14	800418	800651	peak385
Contig2	642296	642467	peak386	Contig2	612322	613194	peak386	Contig14	807088	807587	peak386
Contig2	718761	719097	peak387	Contig2	613447	613625	peak387	Contig14	844600	844825	peak387
Contig2	723625	724351	peak388	Contig2	613759	613924	peak388	Contig14	886310	887030	peak388
Contig2	726276	726459	peak389	Contig2	718696	718957	peak389	Contig14	887501	887798	peak389
Contig2	729727	729926	peak390	Contig2	723203	724203	peak390	Contig14	890692	891014	peak390
Contig2	731952	732163	peak391	Contig2	726318	726482	peak391	Contig15	101570	101912	peak391
Contig2	733145	733579	peak392	Contig2	729688	730172	peak392	Contig15	102631	102851	peak392
Contig2	736918	737617	peak393	Contig2	731594	731749	peak393	Contig15	104333	104580	peak393
Contig2	745607	745796	peak394	Contig2	733145	733585	peak394	Contig15	112811	113032	peak394
Contig2	746680	747006	peak395	Contig2	736855	737692	peak395	Contig15	132750	133003	peak395
Contig2	747744	747894	peak396	Contig2	745614	745996	peak396	Contig15	170897	171084	peak396
Contig2	748444	748682	peak397	Contig2	748710	749106	peak397	Contig15	217475	217959	peak397
Contig2	749533	749810	peak398	Contig2	749556	750274	peak398	Contig15	218724	218958	peak398
Contig2	750043	750322	peak399	Contig2	750824	751318	peak399	Contig15	219314	219801	peak399
Contig2	750820	751246	peak400	Contig2	757673	757833	peak400	Contig15	223243	223559	peak400
Contig2	791329	791600	peak401	Contig2	766057	766221	peak401	Contig15	223692	223854	peak401
Contig2	792424	792694	peak402	Contig2	786714	787342	peak402	Contig15	246379	246823	peak402
Contig2	802572	802954	peak403	Contig2	791163	791457	peak403	Contig15	247005	247219	peak403
Contig2	804213	804407	peak404	Contig2	792428	792726	peak404	Contig15	289694	289859	peak404
Contig2	819500	819688	peak405	Contig2	794120	794568	peak405	Contig15	336900	337163	peak405
Contig2	821435	821612	peak406	Contig2	804173	804716	peak406	Contig15	348813	349017	peak406
Contig2	822947	823252	peak407	Contig2	818443	818597	peak407	Contig15	363727	363946	peak407
Contig2	829935	830238	peak408	Contig2	819027	819277	peak408	Contig15	366428	366845	peak408
Contig2	830493	831048	peak409	Contig2	819529	819956	peak409	Contig15	366998	367403	peak409
Contig2	831277	831930	peak410	Contig2	821331	821607	peak410	Contig15	388395	388545	peak410
Contig2	832655	832835	peak411	Contig2	823964	824161	peak411	Contig15	399958	400549	peak411
Contig2	836961	837122	peak412	Contig2	824773	824963	peak412	Contig15	400663	400826	peak412
Contig2	841128	841453	peak413	Contig2	829933	830953	peak413	Contig15	405523	405799	peak413
Contig2	845404	846210	peak414	Contig2	831277	831906	peak414	Contig15	407518	407972	peak414
Contig2	854554	854757	peak415	Contig2	832669	833321	peak415	Contig15	415418	415911	peak415
Contig2	854933	855536	peak416	Contig2	839504	840019	peak416	Contig15	416258	416408	peak416
Contig2	859937	860244	peak417	Contig2	841060	841433	peak417	Contig15	417190	417480	peak417
Contig2	872290	872546	peak418	Contig2	845374	845850	peak418	Contig15	432719	432982	peak418
Contig2	876132	876512	peak419	Contig2	850575	850856	peak419	Contig15	470539	470894	peak419
Contig2	877279	877670	peak420	Contig2	854589	855571	peak420	Contig15	500152	500328	peak420
Contig2	878791	878975	peak421	Contig2	856627	856777	peak421	Contig15	573911	574165	peak421
Contig2	880951	881263	peak422	Contig2	862648	862856	peak422	Contig15	575613	575896	peak422
Contig2	883716	884425	peak423	Contig2	876060	876948	peak423	Contig15	577236	577468	peak423
Contig2	900435	900624	peak424	Contig2	879640	879793	peak424	Contig15	578015	578456	peak424
Contig2	902093	902333	peak425	Contig2	882105	882334	peak425	Contig15	585728	585964	peak425
Contig2	905799	906051	peak426	Contig2	883660	884504	peak426	Contig15	667056	667236	peak426
Contig2	907884	908034	peak427	Contig2	899507	900097	peak427	Contig15	667351	667575	peak427
Contig2	910917	911285	peak428	Contig2	902129	902320	peak428	Contig15	668603	668825	peak428
Contig2	913557	913711	peak429	Contig2	908573	909143	peak429	Contig15	672411	672740	peak429
Contig2	915242	915392	peak430	Contig2	918322	918703	peak430	Contig15	673428	673727	peak430
Contig2	939049	939200	peak431	Contig2	953004	954322	peak431	Contig15	707633	707931	peak431
Contig2	952983	953781	peak432	Contig2	959112	959341	peak432	Contig15	708647	708841	peak432
Contig2	953986	954343	peak433	Contig2	963916	964228	peak433	Contig15	709725	710045	peak433
Contig2	958994	959144	peak434	Contig2	964425	965107	peak434	Contig15	712731	713101	peak434
Contig2	963943	964229	peak435	Contig2	966695	967169	peak435	Contig15	724751	725313	peak435
Contig2	964453	965108	peak436	Contig2	967694	967982	peak436	Contig15	730410	730652	peak436
Contig2	966753	967155	peak437	Contig2	973195	973614	peak437	Contig15	731583	731827	peak437
Contig2	967704	967982	peak438	Contig2	979460	980488	peak438	Contig15	732211	732658	peak438
Contig2	978872	979052	peak439	Contig2	980627	981192	peak439	Contig15	763217	763367	peak439
Contig2	979559	980446	peak440	Contig2	986922	987154	peak440	Contig15	774126	774282	peak440
Contig2	980606	981169	peak441	Contig2	988227	988787	peak441	Contig15	775271	775421	peak441
Contig2	989942	990109	peak442	Contig2	992470	992656	peak442	Contig15	775841	776146	peak442
Contig2	993176	993372	peak443	Contig2	993989	994269	peak443	Contig15	781698	782879	peak443
Contig2	993442	993794	peak444	Contig2	994283	994719	peak444	Contig15	846990	847149	peak444
Contig2	994275	994591	peak445	Contig2	1064073	1064514	peak445	Contig15	855760	856118	peak445
Contig2	1064890	1065126	peak446	Contig2	1064670	1065168	peak446	Contig16	75086	75309	peak446
Contig2	1068119	1068328	peak447	Contig2	1065439	1065720	peak447	Contig16	139535	139696	peak447
Contig2	1071832	1072053	peak448	Contig2	1068137	1068363	peak448	Contig16	283941	284625	peak448
Contig2	1072468	1072769	peak449	Contig2	1072427	1073004	peak449	Contig16	288472	288761	peak449
Contig2	1073638	1073831	peak450	Contig2	1073200	1073409	peak450	Contig16	313586	313782	peak450
Contig2	1074247	1074574	peak451	Contig2	1073633	1074089	peak451	Contig16	317080	317236	peak451
Contig2	1156350	1156602	peak452	Contig2	1074288	1074565	peak452	Contig16	319560	319844	peak452
Contig2	1158405	1158623	peak453	Contig2	1150275	1150773	peak453	Contig16	326647	327218	peak453
Contig2	1164126	1164367	peak454	Contig2	1156883	1157569	peak454	Contig16	345352	345551	peak454
Contig2	1164457	1164908	peak455	Contig2	1158386	1158642	peak455	Contig16	457474	457742	peak455
Contig2	1166085	1166243	peak456	Contig2	1164102	1164300	peak456	Contig16	562821	563464	peak456
Contig2	1166467	1166623	peak457	Contig2	1165907	1166718	peak457	Contig16	563867	564189	peak457
Contig2	1166807	1167093	peak458	Contig2	1167212	1167820	peak458	Contig16	567402	567648	peak458
Contig2	1167548	1167887	peak459	Contig2	1169013	1170018	peak459	Contig16	567956	568195	peak459
Contig2	1168702	1168978	peak460	Contig2	1179571	1180685	peak460	Contig16	569862	570014	peak460
Contig2	1169225	1169468	peak461	Contig2	1192737	1192887	peak461	Contig16	580507	580712	peak461
Contig2	1169818	1169999	peak462	Contig2	1193165	1193445	peak462	Contig16	588955	589281	peak462
Contig2	1179748	1180233	peak463	Contig2	1196956	1197354	peak463	Contig16	592581	592759	peak463
Contig2	1180384	1180680	peak464	Contig2	1199443	1199907	peak464	Contig16	593551	594109	peak464
Contig2	1183819	1183969	peak465	Contig2	1206347	1206497	peak465	Contig16	597543	597745	peak465
Contig2	1184905	1185126	peak466	Contig2	1206947	1207309	peak466	Contig16	602792	602978	peak466
Contig2	1189779	1189985	peak467	Contig2	1209974	1210193	peak467	Contig16	720595	720821	peak467
Contig2	1192746	1192896	peak468	Contig2	1212891	1213211	peak468	Contig16	721769	721986	peak468
Contig2	1193135	1193347	peak469	Contig2	1214087	1214244	peak469	Contig16	747427	747640	peak469
Contig2	1196936	1197234	peak470	Contig2	1216440	1216740	peak470	Contig16	777849	778016	peak470
Contig2	1197479	1197819	peak471	Contig2	1219705	1220027	peak471	Contig16	781888	782671	peak471
Contig2	1198012	1198172	peak472	Contig2	1222325	1223650	peak472	Contig17	9835	10221	peak472
Contig2	1198585	1198894	peak473	Contig2	1226063	1226240	peak473	Contig17	11646	11910	peak473
Contig2	1199603	1199876	peak474	Contig2	1232193	1232948	peak474	Contig17	29335	29808	peak474
Contig2	1206279	1206429	peak475	Contig2	1238080	1238685	peak475	Contig17	47059	47211	peak475
Contig2	1207036	1207490	peak476	Contig2	1239188	1239380	peak476	Contig17	129068	129321	peak476
Contig2	1210034	1210375	peak477	Contig2	1240680	1240870	peak477	Contig17	130197	130356	peak477
Contig2	1213010	1213321	peak478	Contig2	1254527	1255329	peak478	Contig17	131017	131176	peak478
Contig2	1214089	1214280	peak479	Contig2	1256246	1256396	peak479	Contig17	134311	134724	peak479
Contig2	1216396	1216546	peak480	Contig2	1257195	1257682	peak480	Contig17	140727	140935	peak480
Contig2	1221332	1221507	peak481	Contig2	1258880	1259196	peak481	Contig17	143043	143675	peak481
Contig2	1221851	1222089	peak482	Contig2	1259916	1260337	peak482	Contig17	203791	204135	peak482
Contig2	1222495	1222833	peak483	Contig2	1260657	1260991	peak483	Contig17	221119	221308	peak483
Contig2	1223010	1223427	peak484	Contig2	1263868	1264210	peak484	Contig17	221437	221856	peak484
Contig2	1231347	1231505	peak485	Contig2	1267293	1267557	peak485	Contig17	236822	236993	peak485
Contig2	1232253	1232872	peak486	Contig2	1270294	1270566	peak486	Contig17	253594	253767	peak486
Contig2	1237835	1238605	peak487	Contig2	1272646	1272830	peak487	Contig17	254994	255299	peak487
Contig2	1253157	1253570	peak488	Contig2	1276273	1276720	peak488	Contig17	295989	296217	peak488
Contig2	1254689	1255011	peak489	Contig2	1278447	1278764	peak489	Contig17	326714	327138	peak489
Contig2	1257212	1258113	peak490	Contig2	1279177	1279477	peak490	Contig17	328189	328412	peak490
Contig2	1259936	1260198	peak491	Contig2	1285569	1285739	peak491	Contig17	390253	390571	peak491
Contig2	1263859	1264163	peak492	Contig2	1296557	1296816	peak492	Contig17	396238	396506	peak492
Contig2	1267350	1267876	peak493	Contig2	1300749	1301084	peak493	Contig17	498974	499402	peak493
Contig2	1267958	1268150	peak494	Contig2	1307225	1307674	peak494	Contig17	500969	501195	peak494
Contig2	1268565	1268715	peak495	Contig2	1307860	1309004	peak495	Contig17	531235	531487	peak495
Contig2	1276269	1276711	peak496	Contig2	1314639	1314796	peak496	Contig17	549972	550179	peak496
Contig2	1278488	1278744	peak497	Contig2	1315293	1315492	peak497	Contig17	550286	550696	peak497
Contig2	1279200	1279735	peak498	Contig2	1321821	1321975	peak498	Contig17	550790	551102	peak498
Contig2	1285637	1285827	peak499	Contig2	1325729	1326237	peak499	Contig17	552319	552829	peak499
Contig2	1296366	1296674	peak500	Contig2	1344521	1344672	peak500	Contig17	552996	553219	peak500
Contig2	1300583	1301025	peak501	Contig2	1345627	1345874	peak501	Contig17	556634	556784	peak501
Contig2	1305602	1305876	peak502	Contig2	1345991	1346569	peak502	Contig17	558976	559210	peak502
Contig2	1306061	1306305	peak503	Contig2	1351494	1352702	peak503	Contig17	559717	559958	peak503
Contig2	1307797	1308618	peak504	Contig2	1352904	1353770	peak504	Contig17	564796	564995	peak504
Contig2	1308798	1308965	peak505	Contig2	1362038	1362193	peak505	Contig17	576132	576282	peak505
Contig2	1313378	1313528	peak506	Contig2	1365485	1365650	peak506	Contig17	578866	579139	peak506
Contig2	1314412	1314857	peak507	Contig2	1372205	1372476	peak507	Contig17	579787	580019	peak507
Contig2	1319608	1320034	peak508	Contig2	1372658	1373255	peak508	Contig17	588424	588639	peak508
Contig2	1323418	1323568	peak509	Contig2	1374800	1375399	peak509	Contig17	642709	643024	peak509
Contig2	1325850	1326047	peak510	Contig2	1380961	1381293	peak510	Contig17	648333	648483	peak510
Contig2	1326086	1326236	peak511	Contig2	1382487	1382809	peak511	Contig17	655042	655208	peak511
Contig2	1327423	1327634	peak512	Contig2	1382983	1383302	peak512	Contig17	688175	688325	peak512
Contig2	1335300	1335677	peak513	Contig2	1387239	1387446	peak513	Contig17	692841	693007	peak513
Contig2	1344512	1344905	peak514	Contig2	1388414	1388601	peak514	Contig17	708901	709662	peak514
Contig2	1345562	1346488	peak515	Contig2	1391968	1392434	peak515	Contig17	735001	735151	peak515
Contig2	1350335	1350581	peak516	Contig2	1393762	1394076	peak516	Contig18	24280	24510	peak516
Contig2	1350941	1351102	peak517	Contig2	1397806	1397988	peak517	Contig18	26505	26819	peak517
Contig2	1351466	1353527	peak518	Contig2	1404596	1405083	peak518	Contig18	43578	43914	peak518
Contig2	1362028	1362568	peak519	Contig2	1405243	1405603	peak519	Contig18	44592	44794	peak519
Contig2	1364718	1364874	peak520	Contig2	1407963	1408142	peak520	Contig18	48926	49078	peak520
Contig2	1365756	1366057	peak521	Contig2	1416431	1416581	peak521	Contig18	52457	52774	peak521
Contig2	1372198	1372488	peak522	Contig2	1419094	1419249	peak522	Contig18	59269	59520	peak522
Contig2	1372667	1373231	peak523	Contig2	1422254	1422525	peak523	Contig18	82658	82941	peak523
Contig2	1374914	1375442	peak524	Contig2	1424192	1424351	peak524	Contig18	88074	88239	peak524
Contig2	1380326	1381235	peak525	Contig2	1427365	1427582	peak525	Contig18	112059	112457	peak525
Contig2	1382294	1382444	peak526	Contig2	1428661	1428879	peak526	Contig18	132339	132675	peak526
Contig2	1382569	1382826	peak527	Contig2	1429613	1430170	peak527	Contig18	133139	133330	peak527
Contig2	1382965	1383117	peak528	Contig2	1430911	1431182	peak528	Contig18	142108	142258	peak528
Contig2	1392082	1392373	peak529	Contig2	1438063	1438613	peak529	Contig18	158559	158739	peak529
Contig2	1399360	1399519	peak530	Contig2	1440092	1440404	peak530	Contig18	190340	190564	peak530
Contig2	1411774	1411924	peak531	Contig2	1449759	1449912	peak531	Contig18	197755	198075	peak531
Contig2	1427336	1427617	peak532	Contig2	1450913	1451162	peak532	Contig18	199734	199884	peak532
Contig2	1429615	1430154	peak533	Contig2	1453498	1453761	peak533	Contig18	203870	204180	peak533
Contig2	1430866	1431271	peak534	Contig2	1454112	1454360	peak534	Contig18	218020	218316	peak534
Contig2	1436550	1436742	peak535	Contig2	1461514	1461718	peak535	Contig18	219132	219559	peak535
Contig2	1438089	1438376	peak536	Contig2	1462537	1462879	peak536	Contig18	221298	221630	peak536
Contig2	1453466	1453880	peak537	Contig2	1468617	1468889	peak537	Contig18	233283	233636	peak537
Contig2	1454208	1454421	peak538	Contig2	1469127	1469666	peak538	Contig18	235049	235321	peak538
Contig2	1454722	1454979	peak539	Contig2	1469906	1470188	peak539	Contig18	236305	236457	peak539
Contig2	1456475	1456668	peak540	Contig2	1475492	1475972	peak540	Contig18	247859	248107	peak540
Contig2	1460410	1460576	peak541	Contig2	1476162	1476668	peak541	Contig18	249564	250060	peak541
Contig2	1469244	1469671	peak542	Contig2	1476992	1477221	peak542	Contig18	279424	279968	peak542
Contig2	1474285	1474834	peak543	Contig2	1477448	1477838	peak543	Contig18	280288	280507	peak543
Contig2	1474989	1475152	peak544	Contig2	1477865	1478100	peak544	Contig18	283028	283401	peak544
Contig2	1475237	1475607	peak545	Contig2	1483421	1483693	peak545	Contig18	286382	286580	peak545
Contig2	1476350	1476739	peak546	Contig2	1485077	1485659	peak546	Contig18	320610	320923	peak546
Contig2	1477084	1477280	peak547	Contig2	1485941	1486488	peak547	Contig18	444491	444681	peak547
Contig2	1477468	1477618	peak548	Contig2	1486579	1486815	peak548	Contig18	450330	450617	peak548
Contig2	1483672	1483964	peak549	Contig2	1489110	1490622	peak549	Contig18	451410	452205	peak549
Contig2	1485112	1485760	peak550	Contig2	1504903	1505334	peak550	Contig18	458925	459700	peak550
Contig2	1485986	1486249	peak551	Contig2	1506540	1507959	peak551	Contig18	460860	461010	peak551
Contig2	1486453	1486825	peak552	Contig2	1510529	1510715	peak552	Contig18	483199	483424	peak552
Contig2	1489260	1490135	peak553	Contig2	1516229	1516565	peak553	Contig18	520226	520376	peak553
Contig2	1505065	1505401	peak554	Contig2	1521283	1521679	peak554	Contig18	522773	522952	peak554
Contig2	1506795	1507316	peak555	Contig2	1522335	1523112	peak555	Contig18	533605	534015	peak555
Contig2	1521325	1521585	peak556	Contig2	1523283	1523468	peak556	Contig18	543326	543696	peak556
Contig2	1522334	1522689	peak557	Contig2	1525608	1525763	peak557	Contig18	550240	550427	peak557
Contig2	1522773	1523101	peak558	Contig2	1530571	1530789	peak558	Contig18	553180	553652	peak558
Contig2	1525613	1525789	peak559	Contig2	1531267	1531640	peak559	Contig18	562654	562869	peak559
Contig2	1527207	1527448	peak560	Contig2	1536663	1536987	peak560	Contig18	575743	575938	peak560
Contig2	1529558	1529720	peak561	Contig2	1537141	1537336	peak561	Contig18	580465	580625	peak561
Contig2	1530376	1530606	peak562	Contig2	1540615	1540765	peak562	Contig18	581341	581541	peak562
Contig2	1531352	1531678	peak563	Contig2	1540948	1541535	peak563	Contig18	581780	582109	peak563
Contig2	1536648	1536811	peak564	Contig2	1546838	1547046	peak564	Contig18	602217	602371	peak564
Contig2	1537224	1537419	peak565	Contig2	1548928	1549094	peak565	Contig18	631539	631706	peak565
Contig2	1537448	1537715	peak566	Contig2	1552169	1553548	peak566	Contig18	632364	632799	peak566
Contig2	1541230	1541401	peak567	Contig2	1556705	1557194	peak567	Contig18	681628	681786	peak567
Contig2	1552119	1553585	peak568	Contig2	1557950	1558194	peak568	Contig18	681897	682165	peak568
Contig2	1556816	1557202	peak569	Contig2	1562462	1562827	peak569	Contig18	711511	711987	peak569
Contig2	1563150	1563511	peak570	Contig2	1563159	1563759	peak570	Contig19	81424	81724	peak570
Contig2	1569664	1570023	peak571	Contig2	1564363	1564594	peak571	Contig19	182490	182706	peak571
Contig2	1570229	1570401	peak572	Contig2	1566101	1566251	peak572	Contig19	256986	257269	peak572
Contig2	1571848	1572049	peak573	Contig2	1569845	1570067	peak573	Contig19	279560	279745	peak573
Contig2	1572093	1572245	peak574	Contig2	1575738	1576376	peak574	Contig19	582695	582846	peak574
Contig2	1575790	1576204	peak575	Contig2	1579191	1579417	peak575	Contig19	585266	585554	peak575
Contig2	1581565	1582824	peak576	Contig2	1579743	1579930	peak576	Contig2	7470	7874	peak576
Contig2	1583013	1583215	peak577	Contig2	1581796	1583797	peak577	Contig2	19507	19679	peak577
Contig2	1583421	1583781	peak578	Contig2	1596941	1597334	peak578	Contig2	21173	21342	peak578
Contig2	1596955	1597295	peak579	Contig2	1598114	1598951	peak579	Contig2	21946	22267	peak579
Contig2	1598055	1599049	peak580	Contig2	1600766	1600942	peak580	Contig2	24467	24830	peak580
Contig2	1600618	1600795	peak581	Contig2	1602011	1602545	peak581	Contig2	25010	25399	peak581
Contig2	1601690	1602122	peak582	Contig2	1602706	1602856	peak582	Contig2	26318	26590	peak582
Contig2	1603361	1603638	peak583	Contig2	1604447	1605101	peak583	Contig2	27266	27717	peak583
Contig2	1604398	1604737	peak584	Contig2	1605244	1605415	peak584	Contig2	29464	30841	peak584
Contig2	1604770	1605092	peak585	Contig2	1605567	1605790	peak585	Contig2	30985	31935	peak585
Contig2	1605280	1605760	peak586	Contig2	1615909	1616261	peak586	Contig2	36933	37268	peak586
Contig2	1615930	1616231	peak587	Contig2	1616565	1617086	peak587	Contig2	37465	37645	peak587
Contig2	1616561	1617077	peak588	Contig2	1618765	1619123	peak588	Contig2	40224	40417	peak588
Contig2	1617325	1617527	peak589	Contig2	1620395	1620965	peak589	Contig2	47555	47975	peak589
Contig2	1618692	1619098	peak590	Contig2	1621379	1621749	peak590	Contig2	53137	53521	peak590
Contig2	1619116	1619326	peak591	Contig2	1621824	1622184	peak591	Contig2	54248	54415	peak591
Contig2	1620452	1620681	peak592	Contig2	1625097	1626133	peak592	Contig2	59091	60417	peak592
Contig2	1624483	1624776	peak593	Contig2	1629803	1630057	peak593	Contig2	68866	69068	peak593
Contig2	1624832	1625096	peak594	Contig2	1636266	1636619	peak594	Contig2	70979	71197	peak594
Contig2	1625331	1626143	peak595	Contig2	1636892	1637077	peak595	Contig2	71691	71902	peak595
Contig2	1627895	1628124	peak596	Contig2	1639020	1639179	peak596	Contig2	72055	72219	peak596
Contig2	1628474	1628703	peak597	Contig2	1640087	1640372	peak597	Contig2	76199	76349	peak597
Contig2	1633956	1634106	peak598	Contig2	1642386	1642796	peak598	Contig2	77195	77522	peak598
Contig2	1636360	1636687	peak599	Contig2	1643059	1643295	peak599	Contig2	78562	78800	peak599
Contig2	1637387	1637537	peak600	Contig2	1643379	1644009	peak600	Contig2	79142	79305	peak600
Contig2	1638959	1639123	peak601	Contig2	1656050	1656804	peak601	Contig2	80823	81050	peak601
Contig2	1639466	1639644	peak602	Contig2	1657977	1658759	peak602	Contig2	81375	81594	peak602
Contig2	1639849	1640408	peak603	Contig2	1668976	1671625	peak603	Contig2	84072	84372	peak603
Contig2	1643391	1643917	peak604	Contig2	1675780	1676314	peak604	Contig2	87048	87452	peak604
Contig2	1656189	1656843	peak605	Contig2	1676803	1677046	peak605	Contig2	89651	90063	peak605
Contig2	1657977	1658719	peak606	Contig2	1678436	1678757	peak606	Contig2	91892	92156	peak606
Contig2	1669213	1671633	peak607	Contig2	1679388	1679538	peak607	Contig2	93774	94106	peak607
Contig2	1679185	1679347	peak608	Contig2	1681822	1683397	peak608	Contig2	94400	94866	peak608
Contig2	1681784	1683272	peak609	Contig2	1685821	1686020	peak609	Contig2	95018	95259	peak609
Contig2	1694030	1694503	peak610	Contig2	1687720	1687953	peak610	Contig2	96432	96756	peak610
Contig2	1694653	1694978	peak611	Contig2	1693761	1694485	peak611	Contig2	96900	97244	peak611
Contig2	1695628	1695778	peak612	Contig2	1694748	1694989	peak612	Contig2	99247	99949	peak612
Contig2	1696835	1696985	peak613	Contig2	1696579	1697151	peak613	Contig2	101022	101341	peak613
Contig2	1709711	1710494	peak614	Contig2	1709718	1710319	peak614	Contig2	111931	112081	peak614
Contig2	1710812	1711131	peak615	Contig2	1710812	1712387	peak615	Contig2	112475	114181	peak615
Contig2	1711296	1712068	peak616	Contig2	1716957	1717318	peak616	Contig2	119060	119592	peak616
Contig2	1712309	1712589	peak617	Contig2	1725113	1725356	peak617	Contig2	121748	122091	peak617
Contig2	1717342	1717761	peak618	Contig2	1725414	1725602	peak618	Contig2	129579	129922	peak618
Contig2	1718247	1718416	peak619	Contig2	1726405	1726804	peak619	Contig2	130524	130694	peak619
Contig2	1725235	1725385	peak620	Contig2	1727689	1727983	peak620	Contig2	131532	131740	peak620
Contig2	1725832	1725998	peak621	Contig2	1733028	1733610	peak621	Contig2	132844	132994	peak621
Contig2	1726218	1726514	peak622	Contig2	1739072	1739344	peak622	Contig2	133279	133527	peak622
Contig2	1726662	1726957	peak623	Contig2	1739704	1740073	peak623	Contig2	133785	133995	peak623
Contig2	1727099	1727300	peak624	Contig2	1740883	1741060	peak624	Contig2	140318	140551	peak624
Contig2	1727750	1728137	peak625	Contig2	1742145	1742558	peak625	Contig2	142623	142776	peak625
Contig2	1740667	1740893	peak626	Contig2	1742761	1742976	peak626	Contig2	147345	147555	peak626
Contig2	1740986	1741180	peak627	Contig2	1745443	1745969	peak627	Contig2	149493	149681	peak627
Contig2	1742700	1742901	peak628	Contig2	1746764	1747221	peak628	Contig2	151941	152384	peak628
Contig2	1743031	1743214	peak629	Contig2	1753522	1754966	peak629	Contig2	155155	155323	peak629
Contig2	1745849	1745999	peak630	Contig2	1760105	1760317	peak630	Contig2	158620	159264	peak630
Contig2	1746797	1747060	peak631	Contig2	1763300	1763456	peak631	Contig2	159430	160087	peak631
Contig2	1753572	1755100	peak632	Contig2	1767025	1767287	peak632	Contig2	160889	161150	peak632
Contig2	1755433	1755583	peak633	Contig2	1771178	1771574	peak633	Contig2	165007	165200	peak633
Contig2	1755712	1755916	peak634	Contig2	1775567	1776037	peak634	Contig2	165568	165846	peak634
Contig2	1760093	1760319	peak635	Contig2	1776912	1777233	peak635	Contig2	167009	167559	peak635
Contig2	1761322	1761909	peak636	Contig2	1777779	1777987	peak636	Contig2	168762	169442	peak636
Contig2	1763905	1764112	peak637	Contig2	1792071	1792425	peak637	Contig2	174287	174864	peak637
Contig2	1771756	1772184	peak638	Contig2	1796304	1796690	peak638	Contig2	175143	175761	peak638
Contig2	1775159	1775358	peak639	Contig2	2322224	2322395	peak639	Contig2	176023	176429	peak639
Contig2	1775569	1775979	peak640	Contig20	82145	82296	peak640	Contig2	178637	179315	peak640
Contig2	1777789	1778048	peak641	Contig20	159805	160047	peak641	Contig2	179672	179832	peak641
Contig2	1796304	1796454	peak642	Contig20	258711	258885	peak642	Contig2	183227	183386	peak642
Contig2	1796536	1796761	peak643	Contig20	300068	300236	peak643	Contig2	184672	184864	peak643
Contig2	1797762	1797912	peak644	Contig20	303863	304200	peak644	Contig2	187567	187818	peak644
Contig2	2153976	2154126	peak645	Contig20	310547	310729	peak645	Contig2	188171	188855	peak645
Contig2	2169597	2169844	peak646	Contig20	363315	363607	peak646	Contig2	189117	189510	peak646
Contig2	2322212	2322362	peak647	Contig20	404645	404795	peak647	Contig2	189748	190172	peak647
Contig20	95477	95627	peak648	Contig20	537628	538037	peak648	Contig2	191091	191307	peak648
Contig20	95791	95941	peak649	Contig21	439	675	peak649	Contig2	194042	194248	peak649
Contig20	108746	109119	peak650	Contig21	956	1114	peak650	Contig2	197454	197715	peak650
Contig20	110645	110919	peak651	Contig21	20403	20556	peak651	Contig2	198164	198333	peak651
Contig20	127179	127329	peak652	Contig21	22250	22550	peak652	Contig2	198543	198693	peak652
Contig20	258597	258848	peak653	Contig21	24458	24611	peak653	Contig2	200400	201634	peak653
Contig20	266458	266615	peak654	Contig21	34558	34714	peak654	Contig2	207286	207657	peak654
Contig20	306156	306365	peak655	Contig21	43259	43441	peak655	Contig2	207904	208098	peak655
Contig20	307232	307423	peak656	Contig21	45033	45751	peak656	Contig2	208192	208479	peak656
Contig20	310572	310961	peak657	Contig21	45911	46363	peak657	Contig2	208561	208836	peak657
Contig20	363306	363456	peak658	Contig21	46425	46835	peak658	Contig2	210216	210460	peak658
Contig21	412	770	peak659	Contig21	49955	50138	peak659	Contig2	211698	212082	peak659
Contig21	20402	20589	peak660	Contig21	54698	54932	peak660	Contig2	213200	213547	peak660
Contig21	24437	24614	peak661	Contig21	61490	61705	peak661	Contig2	213911	214538	peak661
Contig21	38124	38342	peak662	Contig21	66521	66780	peak662	Contig2	215885	216387	peak662
Contig21	41413	41571	peak663	Contig21	69979	70194	peak663	Contig2	219303	219809	peak663
Contig21	43421	43630	peak664	Contig21	71469	72092	peak664	Contig2	220263	220470	peak664
Contig21	44523	44758	peak665	Contig21	74802	74976	peak665	Contig2	230984	231565	peak665
Contig21	45088	45735	peak666	Contig21	88651	90207	peak666	Contig2	231911	232770	peak666
Contig21	54626	55033	peak667	Contig21	90594	90788	peak667	Contig2	233261	233583	peak667
Contig21	55103	55367	peak668	Contig21	96223	97220	peak668	Contig2	234178	234551	peak668
Contig21	56734	56884	peak669	Contig21	97271	97586	peak669	Contig2	234726	235113	peak669
Contig21	61479	61727	peak670	Contig21	98507	99131	peak670	Contig2	237416	237606	peak670
Contig21	64228	64508	peak671	Contig21	109506	109886	peak671	Contig2	237910	238159	peak671
Contig21	66413	66650	peak672	Contig21	120354	120556	peak672	Contig2	239055	239313	peak672
Contig21	66677	66840	peak673	Contig21	122819	123193	peak673	Contig2	239671	239943	peak673
Contig21	70048	70315	peak674	Contig21	123207	123535	peak674	Contig2	240246	240396	peak674
Contig21	71632	71884	peak675	Contig21	124426	124733	peak675	Contig2	266273	267632	peak675
Contig21	75221	75371	peak676	Contig21	128458	129215	peak676	Contig2	272245	272441	peak676
Contig21	85187	85337	peak677	Contig21	131641	131945	peak677	Contig2	273275	273540	peak677
Contig21	88950	89169	peak678	Contig21	133215	133442	peak678	Contig2	274356	274518	peak678
Contig21	89429	89593	peak679	Contig21	133776	133966	peak679	Contig2	275056	275499	peak679
Contig21	89774	89994	peak680	Contig21	141995	143004	peak680	Contig2	275732	275916	peak680
Contig21	90379	91029	peak681	Contig21	146760	146943	peak681	Contig2	284927	285083	peak681
Contig21	96807	96957	peak682	Contig21	147462	148245	peak682	Contig2	287999	288694	peak682
Contig21	97274	97480	peak683	Contig21	161990	162201	peak683	Contig2	288860	289045	peak683
Contig21	98515	98883	peak684	Contig21	175429	175581	peak684	Contig2	292877	293195	peak684
Contig21	120402	120586	peak685	Contig21	180185	180574	peak685	Contig2	295979	296217	peak685
Contig21	120962	121275	peak686	Contig21	181224	181384	peak686	Contig2	298704	299346	peak686
Contig21	122781	123205	peak687	Contig21	185725	186805	peak687	Contig2	299664	299814	peak687
Contig21	124416	124600	peak688	Contig21	187290	187942	peak688	Contig2	305764	306109	peak688
Contig21	128494	128904	peak689	Contig21	192202	192824	peak689	Contig2	307027	307177	peak689
Contig21	133745	133957	peak690	Contig21	193502	193741	peak690	Contig2	317717	317983	peak690
Contig21	141326	141746	peak691	Contig21	195909	196116	peak691	Contig2	350403	350735	peak691
Contig21	141971	142485	peak692	Contig21	199234	199504	peak692	Contig2	372337	372596	peak692
Contig21	147977	148226	peak693	Contig21	199624	199901	peak693	Contig2	412882	413484	peak693
Contig21	178754	178904	peak694	Contig21	201789	202072	peak694	Contig2	418066	418220	peak694
Contig21	180154	180711	peak695	Contig21	203948	204107	peak695	Contig2	426408	426986	peak695
Contig21	181214	181364	peak696	Contig21	205905	206097	peak696	Contig2	427292	428011	peak696
Contig21	185703	186545	peak697	Contig21	211868	212232	peak697	Contig2	429071	429343	peak697
Contig21	186940	187090	peak698	Contig21	214967	215273	peak698	Contig2	433635	433972	peak698
Contig21	189571	189762	peak699	Contig21	221099	221290	peak699	Contig2	434695	435728	peak699
Contig21	193586	194121	peak700	Contig21	222160	222763	peak700	Contig2	436556	436870	peak700
Contig21	195973	196126	peak701	Contig21	223266	223416	peak701	Contig2	456690	456850	peak701
Contig21	199335	199540	peak702	Contig21	227130	227280	peak702	Contig2	472380	472947	peak702
Contig21	199616	199900	peak703	Contig21	229154	229455	peak703	Contig2	473588	473902	peak703
Contig21	200106	200258	peak704	Contig21	230415	230622	peak704	Contig2	475506	476361	peak704
Contig21	200679	200991	peak705	Contig21	233168	233416	peak705	Contig2	479860	480203	peak705
Contig21	207760	208245	peak706	Contig21	236653	236870	peak706	Contig2	485646	485869	peak706
Contig21	211818	212218	peak707	Contig21	237470	238167	peak707	Contig2	486056	486231	peak707
Contig21	213504	213675	peak708	Contig21	239354	239565	peak708	Contig2	488264	489143	peak708
Contig21	216405	216624	peak709	Contig21	243092	243327	peak709	Contig2	489397	489984	peak709
Contig21	217062	217289	peak710	Contig21	243483	243665	peak710	Contig2	496270	496472	peak710
Contig21	221108	221436	peak711	Contig21	243835	244191	peak711	Contig2	499203	499403	peak711
Contig21	226251	226502	peak712	Contig21	248326	248546	peak712	Contig2	500536	500922	peak712
Contig21	227159	227320	peak713	Contig21	248677	249097	peak713	Contig2	503237	503629	peak713
Contig21	228651	228913	peak714	Contig21	254645	254928	peak714	Contig2	504037	504538	peak714
Contig21	230481	230658	peak715	Contig21	260219	260616	peak715	Contig2	511061	511222	peak715
Contig21	236708	237004	peak716	Contig21	260781	261187	peak716	Contig2	518386	518796	peak716
Contig21	237653	238325	peak717	Contig21	261999	262631	peak717	Contig2	520575	520740	peak717
Contig21	239315	239589	peak718	Contig21	265694	265919	peak718	Contig2	522463	522730	peak718
Contig21	241861	242053	peak719	Contig21	266452	266940	peak719	Contig2	522938	523134	peak719
Contig21	242223	242448	peak720	Contig21	267238	267497	peak720	Contig2	526962	527159	peak720
Contig21	242673	242823	peak721	Contig21	267680	267889	peak721	Contig2	530007	530308	peak721
Contig21	242912	243062	peak722	Contig21	268402	269213	peak722	Contig2	545328	545619	peak722
Contig21	243202	243639	peak723	Contig21	273079	273719	peak723	Contig2	547812	548083	peak723
Contig21	243962	244213	peak724	Contig21	274451	274877	peak724	Contig2	548933	549764	peak724
Contig21	248235	248536	peak725	Contig21	275145	275404	peak725	Contig2	554073	554357	peak725
Contig21	248848	249116	peak726	Contig21	277954	278148	peak726	Contig2	554547	554967	peak726
Contig21	252275	252540	peak727	Contig21	282089	282946	peak727	Contig2	555708	555917	peak727
Contig21	258545	258785	peak728	Contig21	283634	284019	peak728	Contig2	558679	558844	peak728
Contig21	260369	260593	peak729	Contig21	284986	285204	peak729	Contig2	559319	559789	peak729
Contig21	262014	262454	peak730	Contig21	285651	285868	peak730	Contig2	569511	569772	peak730
Contig21	265696	265882	peak731	Contig21	287430	287676	peak731	Contig2	612329	613243	peak731
Contig21	266936	268088	peak732	Contig21	291091	291368	peak732	Contig2	613434	613950	peak732
Contig21	268223	269313	peak733	Contig21	297599	298091	peak733	Contig2	635943	636375	peak733
Contig21	273499	273723	peak734	Contig21	301433	302262	peak734	Contig2	642067	642423	peak734
Contig21	274053	274267	peak735	Contig21	308145	308886	peak735	Contig2	662772	663138	peak735
Contig21	275192	275713	peak736	Contig21	309370	309976	peak736	Contig2	665273	665450	peak736
Contig21	277951	278199	peak737	Contig21	315267	315777	peak737	Contig2	675796	676002	peak737
Contig21	282144	282365	peak738	Contig21	317816	318579	peak738	Contig2	681096	681498	peak738
Contig21	282408	282836	peak739	Contig21	318798	319076	peak739	Contig2	683346	683539	peak739
Contig21	283888	284052	peak740	Contig21	319528	320025	peak740	Contig2	709843	710649	peak740
Contig21	285642	285799	peak741	Contig21	324486	324740	peak741	Contig2	712975	713412	peak741
Contig21	290214	290638	peak742	Contig21	324800	324992	peak742	Contig2	714857	715242	peak742
Contig21	291221	291479	peak743	Contig21	330870	331058	peak743	Contig2	718693	719386	peak743
Contig21	296097	296288	peak744	Contig21	331569	331847	peak744	Contig2	719900	720365	peak744
Contig21	297911	298203	peak745	Contig21	332230	332564	peak745	Contig2	723589	723971	peak745
Contig21	300026	300257	peak746	Contig21	333965	334203	peak746	Contig2	725331	726500	peak746
Contig21	304538	304831	peak747	Contig21	336162	336312	peak747	Contig2	729400	729550	peak747
Contig21	308172	308526	peak748	Contig21	337897	338566	peak748	Contig2	729721	729927	peak748
Contig21	309500	309705	peak749	Contig21	338951	339333	peak749	Contig2	730091	730474	peak749
Contig21	309970	310158	peak750	Contig21	342139	342400	peak750	Contig2	731949	732207	peak750
Contig21	310373	310525	peak751	Contig21	344096	344246	peak751	Contig2	733058	733584	peak751
Contig21	311193	311406	peak752	Contig21	344866	345300	peak752	Contig2	736918	737615	peak752
Contig21	311771	311942	peak753	Contig21	346626	346971	peak753	Contig2	745727	745923	peak753
Contig21	315279	315767	peak754	Contig21	348056	348333	peak754	Contig2	746688	747192	peak754
Contig21	317178	317641	peak755	Contig21	350835	350985	peak755	Contig2	747347	747853	peak755
Contig21	318179	318464	peak756	Contig21	360911	361470	peak756	Contig2	748430	749244	peak756
Contig21	318662	318837	peak757	Contig21	363926	364645	peak757	Contig2	749752	750337	peak757
Contig21	319789	320123	peak758	Contig21	368838	369501	peak758	Contig2	750553	750760	peak758
Contig21	321179	321329	peak759	Contig21	372909	373216	peak759	Contig2	750915	751280	peak759
Contig21	324439	324589	peak760	Contig21	377390	377575	peak760	Contig2	760337	760559	peak760
Contig21	330507	330785	peak761	Contig21	381043	381304	peak761	Contig2	765606	765896	peak761
Contig21	331962	332261	peak762	Contig21	388978	389432	peak762	Contig2	786606	787384	peak762
Contig21	335901	336091	peak763	Contig21	389885	390383	peak763	Contig2	791164	791448	peak763
Contig21	339240	339514	peak764	Contig21	390561	391149	peak764	Contig2	791787	791937	peak764
Contig21	346944	347109	peak765	Contig21	399787	399977	peak765	Contig2	792334	792797	peak765
Contig21	349599	349765	peak766	Contig21	402037	402287	peak766	Contig2	794100	794543	peak766
Contig21	357408	357609	peak767	Contig21	403905	404273	peak767	Contig2	795085	795637	peak767
Contig21	360695	360858	peak768	Contig21	404422	404584	peak768	Contig2	800937	801150	peak768
Contig21	360878	361355	peak769	Contig21	406419	406750	peak769	Contig2	802804	803270	peak769
Contig21	361506	361682	peak770	Contig21	414317	414467	peak770	Contig2	804141	804740	peak770
Contig21	362604	362773	peak771	Contig21	414916	415778	peak771	Contig2	805002	805475	peak771
Contig21	364318	364651	peak772	Contig21	416710	417080	peak772	Contig2	805632	805862	peak772
Contig21	366254	366696	peak773	Contig21	425752	425997	peak773	Contig2	819179	820228	peak773
Contig21	368874	369443	peak774	Contig21	430629	430852	peak774	Contig2	821412	821699	peak774
Contig21	371402	371664	peak775	Contig21	432379	432533	peak775	Contig2	822895	823218	peak775
Contig21	372936	373137	peak776	Contig21	441746	441927	peak776	Contig2	823791	824103	peak776
Contig21	375237	375411	peak777	Contig21	449410	449993	peak777	Contig2	830257	831039	peak777
Contig21	385776	385999	peak778	Contig21	457024	457400	peak778	Contig2	831184	831919	peak778
Contig21	389962	391006	peak779	Contig21	462302	462573	peak779	Contig2	832768	833412	peak779
Contig21	399791	399958	peak780	Contig21	462855	463068	peak780	Contig2	833629	833834	peak780
Contig21	401592	401742	peak781	Contig21	464420	464631	peak781	Contig2	839453	839980	peak781
Contig21	403908	404302	peak782	Contig21	469896	470115	peak782	Contig2	840878	841470	peak782
Contig21	404429	404638	peak783	Contig21	470398	470582	peak783	Contig2	845343	845846	peak783
Contig21	404671	404876	peak784	Contig21	471401	471799	peak784	Contig2	848401	849283	peak784
Contig21	405513	405663	peak785	Contig21	474192	474530	peak785	Contig2	850418	850740	peak785
Contig21	406526	406738	peak786	Contig21	475290	475708	peak786	Contig2	854950	855538	peak786
Contig21	407815	407974	peak787	Contig21	476716	477263	peak787	Contig2	856632	856782	peak787
Contig21	410899	411087	peak788	Contig21	477872	478236	peak788	Contig2	857118	857269	peak788
Contig21	413940	414119	peak789	Contig21	482547	482745	peak789	Contig2	860118	860302	peak789
Contig21	415079	415270	peak790	Contig21	483502	484707	peak790	Contig2	862669	862819	peak790
Contig21	435416	435707	peak791	Contig21	491323	491503	peak791	Contig2	863302	863593	peak791
Contig21	437869	438054	peak792	Contig21	494615	494790	peak792	Contig2	863958	864161	peak792
Contig21	439865	440015	peak793	Contig21	497753	498338	peak793	Contig2	864298	864722	peak793
Contig21	440388	440671	peak794	Contig21	500003	500233	peak794	Contig2	866025	866184	peak794
Contig21	440723	440964	peak795	Contig21	500963	501509	peak795	Contig2	866278	866440	peak795
Contig21	441991	442141	peak796	Contig22	79264	79489	peak796	Contig2	876085	876857	peak796
Contig21	449517	450053	peak797	Contig22	108009	108405	peak797	Contig2	877290	877499	peak797
Contig21	451246	451430	peak798	Contig22	109575	109792	peak798	Contig2	878809	879401	peak798
Contig21	463174	463326	peak799	Contig22	110791	110994	peak799	Contig2	879637	880132	peak799
Contig21	464032	464354	peak800	Contig22	112947	113105	peak800	Contig2	882034	882380	peak800
Contig21	470427	470587	peak801	Contig22	242214	242366	peak801	Contig2	883677	884403	peak801
Contig21	474829	475007	peak802	Contig23	62163	62593	peak802	Contig2	895635	895807	peak802
Contig21	482739	483154	peak803	Contig23	63196	63965	peak803	Contig2	899461	900119	peak803
Contig21	483352	484683	peak804	Contig23	66354	66506	peak804	Contig2	900314	900471	peak804
Contig21	488867	489107	peak805	Contig23	66715	66865	peak805	Contig2	900849	901578	peak805
Contig21	489447	489637	peak806	Contig23	75589	75940	peak806	Contig2	902073	902353	peak806
Contig21	494551	494872	peak807	Contig23	76576	77205	peak807	Contig2	904267	904425	peak807
Contig21	497919	498254	peak808	Contig23	86543	87006	peak808	Contig2	905842	906027	peak808
Contig21	499089	499304	peak809	Contig23	128074	128416	peak809	Contig2	908179	908329	peak809
Contig21	500132	500601	peak810	Contig23	132065	132370	peak810	Contig2	908527	909367	peak810
Contig21	500905	501243	peak811	Contig23	185431	185581	peak811	Contig2	915212	915452	peak811
Contig22	109648	109822	peak812	Contig23	206440	206889	peak812	Contig2	917422	917713	peak812
Contig22	378561	378717	peak813	Contig23	209852	210402	peak813	Contig2	917997	918699	peak813
Contig23	62104	62476	peak814	Contig23	222840	223404	peak814	Contig2	919160	919331	peak814
Contig23	63510	63707	peak815	Contig23	223684	224412	peak815	Contig2	920681	920831	peak815
Contig23	63896	64120	peak816	Contig23	233672	233826	peak816	Contig2	932463	932765	peak816
Contig23	75620	75862	peak817	Contig23	333142	333339	peak817	Contig2	933898	934096	peak817
Contig23	76353	77085	peak818	Contig23	384097	384545	peak818	Contig2	942484	942650	peak818
Contig23	85092	85372	peak819	Contig23	384812	385445	peak819	Contig2	944516	944907	peak819
Contig23	86579	86844	peak820	Contig23	441245	441430	peak820	Contig2	945176	945378	peak820
Contig23	174832	174982	peak821	Contig23	441609	441908	peak821	Contig2	953019	954385	peak821
Contig23	222868	223292	peak822	Contig23	460940	461095	peak822	Contig2	959209	959366	peak822
Contig23	223780	224416	peak823	Contig24	72882	73095	peak823	Contig2	963733	964261	peak823
Contig23	264502	264730	peak824	Contig24	198562	198809	peak824	Contig2	964428	965135	peak824
Contig23	381469	381668	peak825	Contig24	321349	321841	peak825	Contig2	966698	967090	peak825
Contig23	441530	441865	peak826	Contig24	334759	335152	peak826	Contig2	967656	967998	peak826
Contig24	23641	23820	peak827	Contig24	343964	344114	peak827	Contig2	973179	973465	peak827
Contig24	72845	73146	peak828	Contig24	392400	392594	peak828	Contig2	976002	976273	peak828
Contig24	321523	321799	peak829	Contig25	12399	12549	peak829	Contig2	977189	977408	peak829
Contig24	334824	335147	peak830	Contig25	67113	67277	peak830	Contig2	977585	977787	peak830
Contig25	12306	12634	peak831	Contig25	138975	139190	peak831	Contig2	978132	978289	peak831
Contig25	21293	21541	peak832	Contig25	277827	278014	peak832	Contig2	978727	979357	peak832
Contig25	39009	39230	peak833	Contig25	321791	322114	peak833	Contig2	979460	980008	peak833
Contig25	67064	67331	peak834	Contig25	354961	355473	peak834	Contig2	980135	980500	peak834
Contig25	250266	250440	peak835	Contig25	358484	359525	peak835	Contig2	980676	981183	peak835
Contig25	320007	320312	peak836	Contig26	28613	29075	peak836	Contig2	985361	986016	peak836
Contig25	321844	322165	peak837	Contig26	42647	43006	peak837	Contig2	987010	987321	peak837
Contig25	322340	322592	peak838	Contig26	43488	43864	peak838	Contig2	991920	992632	peak838
Contig25	329041	329224	peak839	Contig26	44433	44987	peak839	Contig2	993999	994615	peak839
Contig25	329524	329744	peak840	Contig26	45727	45890	peak840	Contig2	1057966	1058154	peak840
Contig25	332569	332909	peak841	Contig26	190655	190888	peak841	Contig2	1063751	1064019	peak841
Contig25	354772	355351	peak842	Contig26	248113	248263	peak842	Contig2	1064239	1065158	peak842
Contig25	358605	359216	peak843	Contig26	300612	300859	peak843	Contig2	1066985	1067157	peak843
Contig26	28731	28881	peak844	Contig26	335952	336374	peak844	Contig2	1071707	1072243	peak844
Contig26	39148	39370	peak845	Contig26	369164	369440	peak845	Contig2	1072415	1073914	peak845
Contig26	42750	43046	peak846	Contig27	126451	126601	peak846	Contig2	1075774	1075972	peak846
Contig26	43680	43836	peak847	Contig27	128976	129136	peak847	Contig2	1083277	1083448	peak847
Contig26	44238	44617	peak848	Contig28	48510	48830	peak848	Contig2	1103934	1104158	peak848
Contig26	45777	46011	peak849	Contig28	52719	52936	peak849	Contig2	1153529	1153873	peak849
Contig26	174409	174594	peak850	Contig28	57672	58013	peak850	Contig2	1154294	1154497	peak850
Contig26	248084	248269	peak851	Contig28	58729	59517	peak851	Contig2	1156076	1157226	peak851
Contig26	259751	259901	peak852	Contig28	60614	60849	peak852	Contig2	1164223	1164543	peak852
Contig28	53716	53941	peak853	Contig28	61817	62219	peak853	Contig2	1165915	1166287	peak853
Contig28	57676	58015	peak854	Contig28	65051	65206	peak854	Contig2	1166470	1166840	peak854
Contig28	58889	59159	peak855	Contig28	67315	67510	peak855	Contig2	1167212	1167988	peak855
Contig28	60592	60870	peak856	Contig28	67836	68624	peak856	Contig2	1168583	1168846	peak856
Contig28	62079	62230	peak857	Contig28	72389	72606	peak857	Contig2	1169029	1169986	peak857
Contig28	67332	67632	peak858	Contig28	73496	73935	peak858	Contig2	1179450	1180714	peak858
Contig28	67820	68104	peak859	Contig28	74091	74241	peak859	Contig2	1180941	1181091	peak859
Contig28	72556	73015	peak860	Contig28	74260	75265	peak860	Contig2	1184981	1185157	peak860
Contig28	73500	74105	peak861	Contig28	75921	76202	peak861	Contig2	1185401	1185560	peak861
Contig28	74330	75274	peak862	Contig28	76477	76883	peak862	Contig2	1185692	1186066	peak862
Contig28	76557	76878	peak863	Contig28	92460	92821	peak863	Contig2	1186511	1186668	peak863
Contig28	92612	92762	peak864	Contig28	92959	93578	peak864	Contig2	1189773	1189930	peak864
Contig28	93271	93563	peak865	Contig28	93734	94222	peak865	Contig2	1191319	1191658	peak865
Contig28	93748	94527	peak866	Contig28	97069	97219	peak866	Contig2	1192574	1193113	peak866
Contig28	97151	97419	peak867	Contig28	101323	101662	peak867	Contig2	1196733	1197307	peak867
Contig28	101407	101703	peak868	Contig28	101980	102375	peak868	Contig2	1197472	1198194	peak868
Contig28	102011	102391	peak869	Contig28	102988	103694	peak869	Contig2	1199268	1200022	peak869
Contig28	103091	103913	peak870	Contig28	104537	104848	peak870	Contig2	1200126	1200607	peak870
Contig28	104445	104854	peak871	Contig28	105436	105646	peak871	Contig2	1206333	1206546	peak871
Contig28	105446	105621	peak872	Contig28	105790	106148	peak872	Contig2	1206916	1207567	peak872
Contig28	105888	106124	peak873	Contig28	110086	110278	peak873	Contig2	1210034	1210220	peak873
Contig28	110174	110350	peak874	Contig28	121684	122045	peak874	Contig2	1211828	1212130	peak874
Contig28	121803	121989	peak875	Contig28	128428	128819	peak875	Contig2	1212894	1213326	peak875
Contig28	128630	129255	peak876	Contig28	131899	132232	peak876	Contig2	1213952	1214348	peak876
Contig28	131906	132130	peak877	Contig28	132994	133145	peak877	Contig2	1219604	1219762	peak877
Contig28	133394	133622	peak878	Contig28	133303	133911	peak878	Contig2	1221129	1221328	peak878
Contig28	133822	134065	peak879	Contig28	134236	134848	peak879	Contig2	1222314	1222595	peak879
Contig28	134558	135267	peak880	Contig28	135702	135891	peak880	Contig2	1223218	1223528	peak880
Contig28	140661	141717	peak881	Contig28	140808	141773	peak881	Contig2	1226483	1226833	peak881
Contig28	155835	156385	peak882	Contig28	155789	156092	peak882	Contig2	1232073	1232926	peak882
Contig28	157033	157478	peak883	Contig28	157106	157554	peak883	Contig2	1235585	1235775	peak883
Contig28	158306	158921	peak884	Contig28	157714	157864	peak884	Contig2	1238082	1238556	peak884
Contig28	169303	169659	peak885	Contig28	158079	158964	peak885	Contig2	1239198	1239544	peak885
Contig28	170656	170879	peak886	Contig28	160417	160868	peak886	Contig2	1240004	1240154	peak886
Contig28	171437	172197	peak887	Contig28	165758	166093	peak887	Contig2	1243558	1243944	peak887
Contig28	176508	176740	peak888	Contig28	171142	172198	peak888	Contig2	1245513	1245798	peak888
Contig28	187167	187496	peak889	Contig28	177496	177945	peak889	Contig2	1246130	1246290	peak889
Contig28	188595	189199	peak890	Contig28	187209	187541	peak890	Contig2	1247198	1247497	peak890
Contig28	190033	190549	peak891	Contig28	190010	190783	peak891	Contig2	1254642	1254916	peak891
Contig28	198664	198854	peak892	Contig28	191261	191479	peak892	Contig2	1255811	1256009	peak892
Contig28	198895	199269	peak893	Contig28	198272	198985	peak893	Contig2	1256313	1256561	peak893
Contig28	199946	200121	peak894	Contig28	199417	199681	peak894	Contig2	1256762	1256912	peak894
Contig28	201807	202110	peak895	Contig28	201897	202168	peak895	Contig2	1256998	1257696	peak895
Contig28	218195	218364	peak896	Contig28	202327	202655	peak896	Contig2	1259925	1260330	peak896
Contig28	219379	219577	peak897	Contig28	219413	219575	peak897	Contig2	1260697	1261079	peak897
Contig28	228023	228453	peak898	Contig28	222441	222597	peak898	Contig2	1263915	1264236	peak898
Contig28	228789	228944	peak899	Contig28	223783	223967	peak899	Contig2	1267260	1268112	peak899
Contig28	234109	234536	peak900	Contig28	227602	229186	peak900	Contig2	1269777	1270190	peak900
Contig28	234604	234939	peak901	Contig28	234125	234522	peak901	Contig2	1270277	1270548	peak901
Contig28	237870	238250	peak902	Contig28	234609	234878	peak902	Contig2	1272663	1272837	peak902
Contig28	240172	240401	peak903	Contig28	237804	238328	peak903	Contig2	1273227	1273634	peak903
Contig28	240535	240792	peak904	Contig28	240595	240763	peak904	Contig2	1276269	1276710	peak904
Contig28	243105	244007	peak905	Contig28	242695	242876	peak905	Contig2	1278471	1278742	peak905
Contig28	244171	244378	peak906	Contig28	243096	243720	peak906	Contig2	1279096	1279566	peak906
Contig28	247739	247889	peak907	Contig28	245558	245726	peak907	Contig2	1280465	1280632	peak907
Contig28	252785	253074	peak908	Contig28	247676	247930	peak908	Contig2	1285543	1285860	peak908
Contig28	253327	253770	peak909	Contig28	250415	250585	peak909	Contig2	1288630	1288977	peak909
Contig28	258162	258321	peak910	Contig28	252726	253061	peak910	Contig2	1296123	1296560	peak910
Contig28	260704	261154	peak911	Contig28	255534	255729	peak911	Contig2	1297347	1297949	peak911
Contig28	261179	261374	peak912	Contig28	257366	257785	peak912	Contig2	1299721	1300044	peak912
Contig28	272672	272854	peak913	Contig28	260391	261706	peak913	Contig2	1300604	1301001	peak913
Contig28	273771	273979	peak914	Contig28	272151	273196	peak914	Contig2	1305519	1305833	peak914
Contig28	278533	278746	peak915	Contig28	274534	274768	peak915	Contig2	1306046	1306216	peak915
Contig28	282182	282371	peak916	Contig28	278158	278381	peak916	Contig2	1306879	1307502	peak916
Contig28	284944	285204	peak917	Contig28	278547	278762	peak917	Contig2	1307779	1309020	peak917
Contig28	287435	287732	peak918	Contig28	280091	280258	peak918	Contig2	1313722	1314034	peak918
Contig28	287991	288235	peak919	Contig28	285949	286135	peak919	Contig2	1315161	1315748	peak919
Contig28	289273	289534	peak920	Contig28	286663	286985	peak920	Contig2	1319649	1320101	peak920
Contig28	291755	291972	peak921	Contig28	287391	287541	peak921	Contig2	1320937	1321268	peak921
Contig28	310735	311019	peak922	Contig28	287697	288631	peak922	Contig2	1321693	1321986	peak922
Contig28	311829	312140	peak923	Contig28	291366	291533	peak923	Contig2	1325729	1326044	peak923
Contig28	318245	318412	peak924	Contig28	291744	292197	peak924	Contig2	1327409	1327632	peak924
Contig28	318601	318965	peak925	Contig28	307074	307256	peak925	Contig2	1330125	1330338	peak925
Contig28	340221	341969	peak926	Contig28	307502	307652	peak926	Contig2	1335345	1335663	peak926
Contig28	346669	347144	peak927	Contig28	308329	308574	peak927	Contig2	1337565	1337897	peak927
Contig28	347409	347619	peak928	Contig28	310769	310986	peak928	Contig2	1342794	1342967	peak928
Contig28	350578	350745	peak929	Contig28	318379	318770	peak929	Contig2	1343655	1343922	peak929
Contig28	351017	351169	peak930	Contig28	318938	319636	peak930	Contig2	1344195	1344866	peak930
Contig28	352093	352659	peak931	Contig28	321817	322175	peak931	Contig2	1346048	1346499	peak931
Contig28	352870	353722	peak932	Contig28	335883	336057	peak932	Contig2	1349375	1349850	peak932
Contig29	230	518	peak933	Contig28	340173	341891	peak933	Contig2	1350325	1350607	peak933
Contig29	75997	76156	peak934	Contig28	346604	347143	peak934	Contig2	1350941	1351362	peak934
Contig29	141842	142435	peak935	Contig28	347235	347484	peak935	Contig2	1351536	1352660	peak935
Contig29	143117	143353	peak936	Contig28	350467	351174	peak936	Contig2	1353186	1353729	peak936
Contig29	145131	145339	peak937	Contig28	351487	351818	peak937	Contig2	1359267	1359488	peak937
Contig29	145469	145619	peak938	Contig28	352086	353385	peak938	Contig2	1362052	1362292	peak938
Contig29	148916	149353	peak939	Contig28	353437	353740	peak939	Contig2	1362441	1362949	peak939
Contig29	151383	151677	peak940	Contig29	53471	53714	peak940	Contig2	1363030	1363520	peak940
Contig29	157049	157266	peak941	Contig29	75925	76224	peak941	Contig2	1365366	1365626	peak941
Contig29	158811	159025	peak942	Contig29	141065	141287	peak942	Contig2	1365985	1366135	peak942
Contig29	160572	161049	peak943	Contig29	141847	142443	peak943	Contig2	1369216	1369403	peak943
Contig29	163026	163227	peak944	Contig29	142951	143166	peak944	Contig2	1372168	1372470	peak944
Contig29	171310	171665	peak945	Contig29	148303	148507	peak945	Contig2	1372661	1373075	peak945
Contig29	178729	179500	peak946	Contig29	148781	148931	peak946	Contig2	1374862	1375433	peak946
Contig29	186441	186785	peak947	Contig29	150777	151069	peak947	Contig2	1380307	1381284	peak947
Contig29	187874	188308	peak948	Contig29	151310	151523	peak948	Contig2	1381585	1382384	peak948
Contig29	189307	189812	peak949	Contig29	158431	158918	peak949	Contig2	1385450	1385625	peak949
Contig29	190220	190976	peak950	Contig29	160701	161001	peak950	Contig2	1387181	1387331	peak950
Contig29	198015	198637	peak951	Contig29	162226	162376	peak951	Contig2	1388374	1388667	peak951
Contig29	198712	199502	peak952	Contig29	164160	164380	peak952	Contig2	1391886	1392465	peak952
Contig29	199572	199722	peak953	Contig29	168967	169177	peak953	Contig2	1393820	1394012	peak953
Contig29	200165	200524	peak954	Contig29	171295	171711	peak954	Contig2	1398261	1398444	peak954
Contig29	201218	201373	peak955	Contig29	173323	173712	peak955	Contig2	1399376	1399602	peak955
Contig29	205675	206118	peak956	Contig29	176222	176430	peak956	Contig2	1404067	1404217	peak956
Contig29	214626	214783	peak957	Contig29	179198	179563	peak957	Contig2	1404615	1405055	peak957
Contig29	223763	223991	peak958	Contig29	187763	188514	peak958	Contig2	1405220	1405673	peak958
Contig29	240420	240634	peak959	Contig29	188819	189156	peak959	Contig2	1406176	1406569	peak959
Contig29	259615	260011	peak960	Contig29	189323	189897	peak960	Contig2	1408701	1408949	peak960
Contig29	260119	260466	peak961	Contig29	190350	191215	peak961	Contig2	1410007	1410165	peak961
Contig29	262023	262334	peak962	Contig29	198015	199378	peak962	Contig2	1412139	1412496	peak962
Contig29	265135	265317	peak963	Contig29	200148	200534	peak963	Contig2	1413254	1413519	peak963
Contig29	265740	265919	peak964	Contig29	205667	206150	peak964	Contig2	1416366	1416635	peak964
Contig29	267014	267164	peak965	Contig29	207300	207521	peak965	Contig2	1419015	1419371	peak965
Contig29	268622	268887	peak966	Contig29	212888	213125	peak966	Contig2	1422387	1422586	peak966
Contig29	269948	270151	peak967	Contig29	214363	214702	peak967	Contig2	1423264	1423576	peak967
Contig29	287119	287385	peak968	Contig29	216337	216487	peak968	Contig2	1424192	1424342	peak968
Contig29	305187	305431	peak969	Contig29	227012	227187	peak969	Contig2	1427348	1427582	peak969
Contig29	306370	306618	peak970	Contig29	240212	241032	peak970	Contig2	1428722	1428879	peak970
Contig29	307505	307752	peak971	Contig29	251991	252141	peak971	Contig2	1429456	1430160	peak971
Contig29	326199	326361	peak972	Contig29	259661	259993	peak972	Contig2	1430842	1431316	peak972
Contig29	332879	333029	peak973	Contig29	260153	260605	peak973	Contig2	1432267	1432419	peak973
Contig3	158922	159078	peak974	Contig29	262201	262351	peak974	Contig2	1436698	1436849	peak974
Contig3	168360	168604	peak975	Contig29	266959	267301	peak975	Contig2	1436958	1437349	peak975
Contig3	219703	219980	peak976	Contig29	268090	268437	peak976	Contig2	1437964	1438403	peak976
Contig3	220633	220843	peak977	Contig29	273637	273793	peak977	Contig2	1438541	1439057	peak977
Contig3	285879	286043	peak978	Contig29	283866	284198	peak978	Contig2	1439316	1439611	peak978
Contig3	482870	483020	peak979	Contig29	284884	285071	peak979	Contig2	1448083	1448325	peak979
Contig3	485519	485837	peak980	Contig29	287023	287496	peak980	Contig2	1450766	1451421	peak980
Contig3	523008	523376	peak981	Contig29	291524	292475	peak981	Contig2	1453196	1454355	peak981
Contig3	567780	567953	peak982	Contig29	297276	297430	peak982	Contig2	1456435	1456675	peak982
Contig3	602835	602985	peak983	Contig29	300415	300852	peak983	Contig2	1461419	1461819	peak983
Contig3	603924	604085	peak984	Contig29	306279	306611	peak984	Contig2	1462654	1463018	peak984
Contig3	604423	604652	peak985	Contig29	307496	307921	peak985	Contig2	1463512	1463847	peak985
Contig3	637834	637997	peak986	Contig29	308212	308469	peak986	Contig2	1464057	1464273	peak986
Contig3	668950	669104	peak987	Contig29	310423	310664	peak987	Contig2	1469124	1470539	peak987
Contig3	692443	692770	peak988	Contig29	310894	311046	peak988	Contig2	1474557	1474844	peak988
Contig3	720401	720559	peak989	Contig29	325664	326158	peak989	Contig2	1475589	1475896	peak989
Contig3	900345	900590	peak990	Contig29	333783	334011	peak990	Contig2	1476056	1476771	peak990
Contig3	928747	928897	peak991	Contig29	338386	338577	peak991	Contig2	1476955	1477215	peak991
Contig3	1156013	1156230	peak992	Contig29	350768	351175	peak992	Contig2	1477410	1477803	peak992
Contig3	1202545	1202902	peak993	Contig29	351564	351811	peak993	Contig2	1477945	1478963	peak993
Contig3	1271350	1271516	peak994	Contig29	358560	358777	peak994	Contig2	1483490	1483851	peak994
Contig3	1289869	1290187	peak995	Contig3	72943	73105	peak995	Contig2	1484048	1484198	peak995
Contig3	1346635	1346811	peak996	Contig3	158930	159124	peak996	Contig2	1484526	1486079	peak996
Contig3	1365316	1365496	peak997	Contig3	211997	212147	peak997	Contig2	1486380	1486780	peak997
Contig3	1511676	1512198	peak998	Contig3	326703	326918	peak998	Contig2	1489087	1490466	peak998
Contig3	1576927	1577106	peak999	Contig3	328250	328403	peak999	Contig2	1505019	1505358	peak999
Contig3	1580476	1580693	peak1000	Contig3	360547	360720	peak1000	Contig2	1506520	1507938	peak1000
Contig3	1582652	1582942	peak1001	Contig3	424792	425051	peak1001	Contig2	1509470	1509661	peak1001
Contig3	1590836	1591186	peak1002	Contig3	489691	489960	peak1002	Contig2	1510457	1510607	peak1002
Contig3	1615584	1615737	peak1003	Contig3	582940	583166	peak1003	Contig2	1510707	1511001	peak1003
Contig3	1838086	1838236	peak1004	Contig3	639517	639725	peak1004	Contig2	1511424	1511581	peak1004
Contig3	1839137	1839529	peak1005	Contig3	692553	692748	peak1005	Contig2	1515810	1516445	peak1005
Contig3	2093551	2093720	peak1006	Contig3	703511	703868	peak1006	Contig2	1521315	1521559	peak1006
Contig3	2098285	2098520	peak1007	Contig3	820902	821166	peak1007	Contig2	1522159	1522670	peak1007
Contig30	64616	65187	peak1008	Contig3	900337	900647	peak1008	Contig2	1522745	1523030	peak1008
Contig30	101642	101912	peak1009	Contig3	935436	935603	peak1009	Contig2	1523295	1523688	peak1009
Contig30	151229	151630	peak1010	Contig3	1014507	1014849	peak1010	Contig2	1524984	1525801	peak1010
Contig30	182825	183008	peak1011	Contig3	1163628	1164047	peak1011	Contig2	1526972	1527533	peak1011
Contig30	216084	216315	peak1012	Contig3	1317343	1317502	peak1012	Contig2	1529561	1529826	peak1012
Contig30	240267	240417	peak1013	Contig3	1511910	1512187	peak1013	Contig2	1531273	1531815	peak1013
Contig30	290254	290465	peak1014	Contig3	1516076	1516296	peak1014	Contig2	1531836	1532179	peak1014
Contig31	62763	63093	peak1015	Contig3	1590704	1590854	peak1015	Contig2	1536648	1537073	peak1015
Contig31	89860	90010	peak1016	Contig3	1591047	1591197	peak1016	Contig2	1537858	1538044	peak1016
Contig31	109737	109888	peak1017	Contig3	1616180	1616363	peak1017	Contig2	1540516	1540673	peak1017
Contig31	237805	237979	peak1018	Contig3	1653121	1653351	peak1018	Contig2	1540865	1541118	peak1018
Contig31	245119	245375	peak1019	Contig3	1770134	1770347	peak1019	Contig2	1541201	1541541	peak1019
Contig32	165422	165771	peak1020	Contig3	1834384	1834608	peak1020	Contig2	1546860	1547217	peak1020
Contig32	166093	166292	peak1021	Contig3	1950123	1950508	peak1021	Contig2	1549047	1549224	peak1021
Contig32	175041	175191	peak1022	Contig3	2097252	2097443	peak1022	Contig2	1550615	1551222	peak1022
Contig32	239351	239531	peak1023	Contig30	64528	65465	peak1023	Contig2	1552153	1553590	peak1023
Contig32	282897	283189	peak1024	Contig30	66929	67161	peak1024	Contig2	1556647	1557115	peak1024
Contig33	207401	208651	peak1025	Contig30	101678	101828	peak1025	Contig2	1558071	1558440	peak1025
Contig33	209050	209271	peak1026	Contig30	151224	151588	peak1026	Contig2	1560131	1560325	peak1026
Contig33	210059	210257	peak1027	Contig30	158238	158682	peak1027	Contig2	1562433	1562972	peak1027
Contig33	210856	211310	peak1028	Contig30	394249	394441	peak1028	Contig2	1563068	1563691	peak1028
Contig33	211853	212935	peak1029	Contig31	7630	7898	peak1029	Contig2	1565764	1566366	peak1029
Contig33	240575	240873	peak1030	Contig31	8315	8615	peak1030	Contig2	1569727	1570110	peak1030
Contig33	313466	313700	peak1031	Contig31	10593	10833	peak1031	Contig2	1570522	1570790	peak1031
Contig34	135345	135827	peak1032	Contig31	11223	11742	peak1032	Contig2	1571742	1572201	peak1032
Contig34	185336	185486	peak1033	Contig31	15878	16229	peak1033	Contig2	1575407	1575557	peak1033
Contig34	188799	188949	peak1034	Contig31	17115	17353	peak1034	Contig2	1575726	1576400	peak1034
Contig35	66454	66633	peak1035	Contig31	26245	26445	peak1035	Contig2	1581313	1581539	peak1035
Contig35	77942	78103	peak1036	Contig31	62800	63052	peak1036	Contig2	1581715	1582321	peak1036
Contig35	96119	96606	peak1037	Contig31	245151	245385	peak1037	Contig2	1582439	1583793	peak1037
Contig35	97431	98140	peak1038	Contig32	56058	56341	peak1038	Contig2	1596941	1597286	peak1038
Contig35	106842	107272	peak1039	Contig32	56782	56932	peak1039	Contig2	1598055	1599043	peak1039
Contig35	208796	209122	peak1040	Contig32	64238	64422	peak1040	Contig2	1600539	1600869	peak1040
Contig36	44160	44575	peak1041	Contig32	64755	64999	peak1041	Contig2	1601722	1602500	peak1041
Contig36	133209	133390	peak1042	Contig32	87444	87837	peak1042	Contig2	1602800	1603051	peak1042
Contig37	42648	42798	peak1043	Contig32	88081	88458	peak1043	Contig2	1603346	1603644	peak1043
Contig37	60154	60606	peak1044	Contig32	88506	88740	peak1044	Contig2	1604502	1605121	peak1044
Contig37	101794	102002	peak1045	Contig32	165525	165675	peak1045	Contig2	1605311	1605760	peak1045
Contig37	102472	102823	peak1046	Contig32	166143	166538	peak1046	Contig2	1616069	1616238	peak1046
Contig37	103790	104241	peak1047	Contig32	167720	167870	peak1047	Contig2	1616502	1617498	peak1047
Contig37	112106	112256	peak1048	Contig32	193753	194125	peak1048	Contig2	1618368	1618593	peak1048
Contig37	112659	113106	peak1049	Contig32	198840	199117	peak1049	Contig2	1618780	1619407	peak1049
Contig37	117032	117552	peak1050	Contig32	200116	200266	peak1050	Contig2	1620435	1620719	peak1050
Contig37	118059	118393	peak1051	Contig32	227227	227870	peak1051	Contig2	1621275	1621635	peak1051
Contig37	127067	127226	peak1052	Contig32	238644	239058	peak1052	Contig2	1624760	1624937	peak1052
Contig37	128941	129098	peak1053	Contig32	239272	239422	peak1053	Contig2	1625209	1626127	peak1053
Contig37	144924	145078	peak1054	Contig32	279478	279630	peak1054	Contig2	1627869	1628111	peak1054
Contig37	153506	153769	peak1055	Contig32	282973	283123	peak1055	Contig2	1629721	1629932	peak1055
Contig37	165004	165330	peak1056	Contig33	119324	119503	peak1056	Contig2	1635001	1635196	peak1056
Contig37	168452	168863	peak1057	Contig33	207103	208823	peak1057	Contig2	1636151	1636619	peak1057
Contig37	185063	186267	peak1058	Contig33	210171	210341	peak1058	Contig2	1637396	1637747	peak1058
Contig37	186341	186911	peak1059	Contig33	210933	211274	peak1059	Contig2	1637956	1638151	peak1059
Contig37	187909	188194	peak1060	Contig33	211832	212855	peak1060	Contig2	1638969	1639163	peak1060
Contig37	188263	188515	peak1061	Contig33	236866	237533	peak1061	Contig2	1639422	1640216	peak1061
Contig37	200092	200725	peak1062	Contig33	240646	240887	peak1062	Contig2	1640558	1640800	peak1062
Contig37	261604	262513	peak1063	Contig34	134269	134627	peak1063	Contig2	1643023	1643269	peak1063
Contig37	262700	263181	peak1064	Contig34	135226	135886	peak1064	Contig2	1643399	1644037	peak1064
Contig37	282482	282864	peak1065	Contig34	185373	185622	peak1065	Contig2	1655993	1656855	peak1065
Contig38	57617	57793	peak1066	Contig34	185846	186005	peak1066	Contig2	1657977	1658726	peak1066
Contig38	57933	58394	peak1067	Contig34	215636	215825	peak1067	Contig2	1668995	1671625	peak1067
Contig38	58893	59046	peak1068	Contig34	257997	258202	peak1068	Contig2	1675896	1676309	peak1068
Contig38	59236	59426	peak1069	Contig35	107777	108096	peak1069	Contig2	1677662	1677931	peak1069
Contig38	63447	63724	peak1070	Contig35	129564	129768	peak1070	Contig2	1678434	1678588	peak1070
Contig38	68552	68826	peak1071	Contig35	208701	209179	peak1071	Contig2	1679180	1679594	peak1071
Contig38	72795	73006	peak1072	Contig35	275108	275432	peak1072	Contig2	1681784	1683374	peak1072
Contig38	78868	79219	peak1073	Contig36	44114	44580	peak1073	Contig2	1687723	1687885	peak1073
Contig38	83328	84326	peak1074	Contig36	133142	133292	peak1074	Contig2	1693520	1694985	peak1074
Contig38	85117	85350	peak1075	Contig36	163058	163249	peak1075	Contig2	1696571	1697027	peak1075
Contig38	86414	86567	peak1076	Contig36	210521	210696	peak1076	Contig2	1702114	1702264	peak1076
Contig38	94258	94500	peak1077	Contig37	60206	60600	peak1077	Contig2	1704602	1704790	peak1077
Contig38	94701	94896	peak1078	Contig37	62349	62631	peak1078	Contig2	1705334	1705491	peak1078
Contig38	100373	100648	peak1079	Contig37	104042	104266	peak1079	Contig2	1709678	1710393	peak1079
Contig38	101061	101386	peak1080	Contig37	105337	105742	peak1080	Contig2	1710546	1711746	peak1080
Contig38	104489	104660	peak1081	Contig37	112716	113252	peak1081	Contig2	1711879	1712031	peak1081
Contig38	107200	107469	peak1082	Contig37	115511	115759	peak1082	Contig2	1712309	1712459	peak1082
Contig38	108113	108675	peak1083	Contig37	118091	118445	peak1083	Contig2	1715278	1715593	peak1083
Contig38	109905	110055	peak1084	Contig37	144885	145203	peak1084	Contig2	1716255	1716649	peak1084
Contig38	111057	111284	peak1085	Contig37	164888	165162	peak1085	Contig2	1716956	1717914	peak1085
Contig38	114078	114228	peak1086	Contig37	168330	168732	peak1086	Contig2	1720888	1721127	peak1086
Contig38	115005	115448	peak1087	Contig37	184258	184454	peak1087	Contig2	1725168	1725549	peak1087
Contig38	121701	121894	peak1088	Contig37	185058	185208	peak1088	Contig2	1725748	1726416	peak1088
Contig38	121910	122328	peak1089	Contig37	185584	185753	peak1089	Contig2	1726705	1726865	peak1089
Contig38	123195	123472	peak1090	Contig37	185991	186376	peak1090	Contig2	1727073	1727304	peak1090
Contig38	124012	124677	peak1091	Contig37	186504	186654	peak1091	Contig2	1727666	1728063	peak1091
Contig38	127732	128121	peak1092	Contig37	200163	200774	peak1092	Contig2	1732931	1733422	peak1092
Contig38	128771	128951	peak1093	Contig37	201626	201914	peak1093	Contig2	1734086	1734313	peak1093
Contig38	133729	133955	peak1094	Contig37	211808	212039	peak1094	Contig2	1739053	1739372	peak1094
Contig38	145024	145774	peak1095	Contig37	212561	212753	peak1095	Contig2	1739698	1740328	peak1095
Contig38	148535	148791	peak1096	Contig37	261636	262744	peak1096	Contig2	1740642	1741180	peak1096
Contig38	155271	155441	peak1097	Contig38	57252	58395	peak1097	Contig2	1742304	1742956	peak1097
Contig38	163688	163910	peak1098	Contig38	58695	59042	peak1098	Contig2	1745812	1746000	peak1098
Contig38	164474	164630	peak1099	Contig38	63402	63769	peak1099	Contig2	1746684	1747247	peak1099
Contig38	164931	165123	peak1100	Contig38	72798	73059	peak1100	Contig2	1753516	1754907	peak1100
Contig38	172632	172897	peak1101	Contig38	76128	76727	peak1101	Contig2	1754979	1755201	peak1101
Contig38	181098	181305	peak1102	Contig38	78748	79221	peak1102	Contig2	1755780	1755954	peak1102
Contig38	205558	205708	peak1103	Contig38	83333	84422	peak1103	Contig2	1760100	1760336	peak1103
Contig38	208885	209048	peak1104	Contig38	85096	85341	peak1104	Contig2	1761285	1761891	peak1104
Contig38	209474	209630	peak1105	Contig38	94268	94499	peak1105	Contig2	1763161	1763445	peak1105
Contig38	212211	212366	peak1106	Contig38	94701	94898	peak1106	Contig2	1766965	1767123	peak1106
Contig38	213562	213764	peak1107	Contig38	100339	100721	peak1107	Contig2	1771491	1771892	peak1107
Contig38	227605	227797	peak1108	Contig38	101017	101236	peak1108	Contig2	1774796	1776027	peak1108
Contig38	228993	229178	peak1109	Contig38	104465	104729	peak1109	Contig2	1776286	1776602	peak1109
Contig38	233136	234052	peak1110	Contig38	105730	105998	peak1110	Contig2	1777785	1777938	peak1110
Contig38	235655	235885	peak1111	Contig38	108121	108771	peak1111	Contig2	1781866	1782103	peak1111
Contig38	237141	237345	peak1112	Contig38	111517	111768	peak1112	Contig2	1784281	1784523	peak1112
Contig38	239006	239205	peak1113	Contig38	115151	115447	peak1113	Contig2	1792075	1792409	peak1113
Contig38	240003	240672	peak1114	Contig38	121729	122369	peak1114	Contig2	1796470	1796688	peak1114
Contig38	241696	241957	peak1115	Contig38	123020	123615	peak1115	Contig2	1797687	1797931	peak1115
Contig38	244471	244974	peak1116	Contig38	123968	124733	peak1116	Contig2	1801155	1801447	peak1116
Contig38	247007	247159	peak1117	Contig38	127712	128116	peak1117	Contig2	1807761	1808213	peak1117
Contig38	248867	249076	peak1118	Contig38	145071	145718	peak1118	Contig2	1928658	1928868	peak1118
Contig38	250126	250470	peak1119	Contig38	148040	148190	peak1119	Contig2	2169579	2169849	peak1119
Contig38	252898	253146	peak1120	Contig38	153691	153976	peak1120	Contig2	2233289	2233511	peak1120
Contig38	253239	253796	peak1121	Contig38	155190	155428	peak1121	Contig2	2239994	2240182	peak1121
Contig38	254474	254874	peak1122	Contig38	155696	156150	peak1122	Contig2	2322193	2322392	peak1122
Contig38	263186	263336	peak1123	Contig38	165297	165546	peak1123	Contig2	2398411	2398614	peak1123
Contig38	263772	264016	peak1124	Contig38	172653	172869	peak1124	Contig20	92280	92574	peak1124
Contig38	271254	272198	peak1125	Contig38	181863	182082	peak1125	Contig20	96208	96559	peak1125
Contig38	276079	276252	peak1126	Contig38	185838	186031	peak1126	Contig20	102045	102195	peak1126
Contig38	276723	276936	peak1127	Contig38	191014	191225	peak1127	Contig20	108825	109388	peak1127
Contig38	278454	278611	peak1128	Contig38	212076	212372	peak1128	Contig20	109763	109972	peak1128
Contig38	281902	282282	peak1129	Contig38	230904	231092	peak1129	Contig20	110760	110922	peak1129
Contig38	287196	287356	peak1130	Contig38	231557	231830	peak1130	Contig20	120958	121146	peak1130
Contig38	289861	290029	peak1131	Contig38	233038	233970	peak1131	Contig20	122952	123240	peak1131
Contig38	297252	298351	peak1132	Contig38	235743	235922	peak1132	Contig20	131224	131402	peak1132
Contig38	299187	299865	peak1133	Contig38	237582	237756	peak1133	Contig20	132177	132419	peak1133
Contig39	33708	33961	peak1134	Contig38	240006	240670	peak1134	Contig20	133087	133481	peak1134
Contig39	38726	38876	peak1135	Contig38	241692	241927	peak1135	Contig20	159787	159946	peak1135
Contig39	39343	39843	peak1136	Contig38	244471	245018	peak1136	Contig20	170710	170874	peak1136
Contig39	41492	41642	peak1137	Contig38	246546	246778	peak1137	Contig20	217080	217252	peak1137
Contig39	41954	42230	peak1138	Contig38	248887	249321	peak1138	Contig20	221797	222085	peak1138
Contig39	44487	44923	peak1139	Contig38	250083	250739	peak1139	Contig20	258745	258895	peak1139
Contig39	47082	47691	peak1140	Contig38	253606	253850	peak1140	Contig20	300049	300284	peak1140
Contig39	64108	64649	peak1141	Contig38	262943	263526	peak1141	Contig20	302401	302596	peak1141
Contig39	65064	65271	peak1142	Contig38	264593	264770	peak1142	Contig20	303929	304215	peak1142
Contig39	72091	72373	peak1143	Contig38	270476	270626	peak1143	Contig20	307134	307423	peak1143
Contig39	73154	73751	peak1144	Contig38	271026	272057	peak1144	Contig20	308852	309002	peak1144
Contig39	74644	74800	peak1145	Contig38	276035	276193	peak1145	Contig20	309573	309746	peak1145
Contig39	78553	78761	peak1146	Contig38	276206	276891	peak1146	Contig20	310477	310970	peak1146
Contig39	79240	79426	peak1147	Contig38	277370	277639	peak1147	Contig20	363320	363559	peak1147
Contig39	83305	83737	peak1148	Contig38	281843	282292	peak1148	Contig20	373621	373873	peak1148
Contig39	85265	85415	peak1149	Contig38	289827	290018	peak1149	Contig20	400733	401075	peak1149
Contig39	96862	97021	peak1150	Contig38	297352	298488	peak1150	Contig20	409441	409703	peak1150
Contig39	125952	126289	peak1151	Contig38	299034	299269	peak1151	Contig20	425494	425644	peak1151
Contig39	136412	136565	peak1152	Contig38	299671	299861	peak1152	Contig20	486001	486368	peak1152
Contig39	140450	140795	peak1153	Contig39	33726	33908	peak1153	Contig20	486940	487199	peak1153
Contig39	143861	144542	peak1154	Contig39	39389	39926	peak1154	Contig20	537806	538028	peak1154
Contig39	176105	176471	peak1155	Contig39	40181	40895	peak1155	Contig20	561780	561980	peak1155
Contig39	178920	179143	peak1156	Contig39	41947	42255	peak1156	Contig20	563109	563423	peak1156
Contig39	180260	180776	peak1157	Contig39	42447	42610	peak1157	Contig20	564024	564570	peak1157
Contig39	181936	182219	peak1158	Contig39	47106	47711	peak1158	Contig20	583583	583834	peak1158
Contig39	185509	186006	peak1159	Contig39	47865	48091	peak1159	Contig21	406	839	peak1159
Contig39	209784	210346	peak1160	Contig39	48236	48386	peak1160	Contig21	6720	6930	peak1160
Contig39	210453	210970	peak1161	Contig39	64090	64707	peak1161	Contig21	11809	11966	peak1161
Contig39	211164	211450	peak1162	Contig39	65064	65321	peak1162	Contig21	24464	24614	peak1162
Contig39	212584	212806	peak1163	Contig39	71981	72424	peak1163	Contig21	38141	38384	peak1163
Contig39	213174	213963	peak1164	Contig39	73190	73800	peak1164	Contig21	41271	41494	peak1164
Contig39	214109	214271	peak1165	Contig39	74440	74718	peak1165	Contig21	43017	43508	peak1165
Contig39	219602	219867	peak1166	Contig39	74982	75219	peak1166	Contig21	44121	44604	peak1166
Contig39	221217	221408	peak1167	Contig39	78377	78727	peak1167	Contig21	44629	44786	peak1167
Contig39	240591	240882	peak1168	Contig39	79151	79771	peak1168	Contig21	45051	45934	peak1168
Contig39	244572	246205	peak1169	Contig39	81984	82134	peak1169	Contig21	46076	46363	peak1169
Contig39	250984	251161	peak1170	Contig39	90068	90218	peak1170	Contig21	46497	46778	peak1170
Contig39	252636	252823	peak1171	Contig39	113466	113799	peak1171	Contig21	51835	51985	peak1171
Contig39	252915	253362	peak1172	Contig39	126040	126250	peak1172	Contig21	53046	53278	peak1172
Contig39	253578	253728	peak1173	Contig39	136501	136759	peak1173	Contig21	54325	54519	peak1173
Contig4	6620	7010	peak1174	Contig39	143842	144647	peak1174	Contig21	54772	55391	peak1174
Contig4	7823	7973	peak1175	Contig39	177103	177253	peak1175	Contig21	60367	60653	peak1175
Contig4	8140	8675	peak1176	Contig39	180194	180470	peak1176	Contig21	61215	61560	peak1176
Contig4	11752	12122	peak1177	Contig39	181963	182234	peak1177	Contig21	64289	64570	peak1177
Contig4	14819	15392	peak1178	Contig39	185448	186121	peak1178	Contig21	66519	67104	peak1178
Contig4	15581	15743	peak1179	Contig39	209844	210186	peak1179	Contig21	70151	70301	peak1179
Contig4	98204	98403	peak1180	Contig39	210492	211066	peak1180	Contig21	71507	72081	peak1180
Contig4	103157	103350	peak1181	Contig39	211426	211587	peak1181	Contig21	74104	74350	peak1181
Contig4	112309	112588	peak1182	Contig39	212549	212704	peak1182	Contig21	74826	75009	peak1182
Contig4	186786	186979	peak1183	Contig39	213050	213977	peak1183	Contig21	88352	89261	peak1183
Contig4	368493	368690	peak1184	Contig39	221222	221470	peak1184	Contig21	89421	90212	peak1184
Contig4	372793	373003	peak1185	Contig39	237306	237614	peak1185	Contig21	90603	91042	peak1185
Contig4	386717	386931	peak1186	Contig39	240590	240819	peak1186	Contig21	96391	96613	peak1186
Contig4	455643	455942	peak1187	Contig39	243687	244013	peak1187	Contig21	96745	96951	peak1187
Contig4	742776	742932	peak1188	Contig39	244526	245981	peak1188	Contig21	97352	97586	peak1188
Contig4	755984	756148	peak1189	Contig39	248830	248984	peak1189	Contig21	98514	99011	peak1189
Contig4	1049204	1049401	peak1190	Contig39	250959	251172	peak1190	Contig21	99072	99222	peak1190
Contig4	1112009	1112282	peak1191	Contig39	253268	253735	peak1191	Contig21	109394	109948	peak1191
Contig4	1234594	1234744	peak1192	Contig39	253934	254093	peak1192	Contig21	115701	115894	peak1192
Contig4	1263923	1264074	peak1193	Contig39	257242	257401	peak1193	Contig21	116098	116583	peak1193
Contig4	1412406	1412620	peak1194	Contig4	6077	6768	peak1194	Contig21	120361	120607	peak1194
Contig4	1813696	1813854	peak1195	Contig4	7417	8519	peak1195	Contig21	120970	121146	peak1195
Contig4	1817675	1817878	peak1196	Contig4	11732	12239	peak1196	Contig21	121987	122235	peak1196
Contig4	1821697	1822132	peak1197	Contig4	14826	15821	peak1197	Contig21	122557	123526	peak1197
Contig4	1835081	1835244	peak1198	Contig4	18774	18995	peak1198	Contig21	124956	125106	peak1198
Contig4	1841770	1842032	peak1199	Contig4	98153	98371	peak1199	Contig21	128465	128845	peak1199
Contig4	1842325	1842742	peak1200	Contig4	116584	116835	peak1200	Contig21	131565	131861	peak1200
Contig4	1843077	1843228	peak1201	Contig4	370744	370947	peak1201	Contig21	136429	136857	peak1201
Contig4	1845074	1845306	peak1202	Contig4	372792	372968	peak1202	Contig21	139748	140131	peak1202
Contig4	1848393	1848651	peak1203	Contig4	402125	402393	peak1203	Contig21	142738	142926	peak1203
Contig4	1854280	1854780	peak1204	Contig4	455009	455190	peak1204	Contig21	144846	145270	peak1204
Contig4	1854894	1855415	peak1205	Contig4	455613	455792	peak1205	Contig21	145986	146173	peak1205
Contig4	1855752	1856545	peak1206	Contig4	483359	483668	peak1206	Contig21	146673	147017	peak1206
Contig4	1858164	1858459	peak1207	Contig4	863165	863329	peak1207	Contig21	147961	148246	peak1207
Contig40	29789	30050	peak1208	Contig4	979084	979235	peak1208	Contig21	162009	162167	peak1208
Contig40	31666	31965	peak1209	Contig4	979938	980112	peak1209	Contig21	178741	178891	peak1209
Contig40	33973	34131	peak1210	Contig4	1033435	1033665	peak1210	Contig21	179245	179440	peak1210
Contig40	37586	37754	peak1211	Contig4	1038396	1038837	peak1211	Contig21	179838	179989	peak1211
Contig40	78011	78253	peak1212	Contig4	1049331	1049495	peak1212	Contig21	180191	180553	peak1212
Contig40	82618	82895	peak1213	Contig4	1059468	1059717	peak1213	Contig21	181165	181443	peak1213
Contig40	88780	89065	peak1214	Contig4	1234465	1234647	peak1214	Contig21	181650	181877	peak1214
Contig40	89124	89636	peak1215	Contig4	1314590	1314757	peak1215	Contig21	182369	182521	peak1215
Contig40	90480	91242	peak1216	Contig4	1405885	1406233	peak1216	Contig21	185711	186156	peak1216
Contig40	91525	91704	peak1217	Contig4	1412409	1412610	peak1217	Contig21	186305	186559	peak1217
Contig40	91815	92035	peak1218	Contig4	1414397	1414551	peak1218	Contig21	187457	187703	peak1218
Contig40	102417	102919	peak1219	Contig4	1456496	1456672	peak1219	Contig21	189545	189770	peak1219
Contig40	103853	104031	peak1220	Contig4	1515072	1515222	peak1220	Contig21	192157	192814	peak1220
Contig40	105019	105565	peak1221	Contig4	1734214	1734386	peak1221	Contig21	193591	193943	peak1221
Contig40	108954	109221	peak1222	Contig4	1740066	1740307	peak1222	Contig21	195918	196105	peak1222
Contig40	113716	113889	peak1223	Contig4	1812954	1813168	peak1223	Contig21	199127	199971	peak1223
Contig40	122049	122202	peak1224	Contig4	1813667	1814362	peak1224	Contig21	200440	200954	peak1224
Contig40	124289	124571	peak1225	Contig4	1814584	1814861	peak1225	Contig21	201921	202072	peak1225
Contig40	124857	125089	peak1226	Contig4	1818127	1818540	peak1226	Contig21	205910	206313	peak1226
Contig40	127633	127875	peak1227	Contig4	1821228	1822156	peak1227	Contig21	206634	206941	peak1227
Contig40	133092	133489	peak1228	Contig4	1834458	1835040	peak1228	Contig21	207778	208144	peak1228
Contig40	136755	137041	peak1229	Contig4	1836428	1836613	peak1229	Contig21	211806	212234	peak1229
Contig40	138113	138424	peak1230	Contig4	1837090	1837278	peak1230	Contig21	214496	214735	peak1230
Contig40	140619	140878	peak1231	Contig4	1842325	1843155	peak1231	Contig21	215043	215236	peak1231
Contig40	142847	143004	peak1232	Contig4	1848107	1848543	peak1232	Contig21	216373	216654	peak1232
Contig40	144371	144605	peak1233	Contig4	1854597	1854789	peak1233	Contig21	221018	221542	peak1233
Contig40	150379	150632	peak1234	Contig4	1855021	1855190	peak1234	Contig21	222032	222542	peak1234
Contig40	150771	150946	peak1235	Contig4	1855723	1856426	peak1235	Contig21	222601	222838	peak1235
Contig40	151720	151900	peak1236	Contig4	1858148	1858561	peak1236	Contig21	223155	223347	peak1236
Contig40	157016	157383	peak1237	Contig40	29779	30071	peak1237	Contig21	224341	224493	peak1237
Contig40	157580	158479	peak1238	Contig40	30977	31196	peak1238	Contig21	226260	226453	peak1238
Contig40	159180	159402	peak1239	Contig40	31342	32081	peak1239	Contig21	227066	227306	peak1239
Contig40	159609	159936	peak1240	Contig40	37153	37505	peak1240	Contig21	228660	228915	peak1240
Contig40	190600	191010	peak1241	Contig40	37667	38126	peak1241	Contig21	229143	229437	peak1241
Contig40	191388	191624	peak1242	Contig40	38795	38953	peak1242	Contig21	229635	229856	peak1242
Contig40	192291	193362	peak1243	Contig40	71266	71416	peak1243	Contig21	230428	230667	peak1243
Contig40	196948	197263	peak1244	Contig40	77757	78037	peak1244	Contig21	231272	231543	peak1244
Contig40	200416	200612	peak1245	Contig40	79411	79587	peak1245	Contig21	232646	232862	peak1245
Contig40	201843	202109	peak1246	Contig40	80072	80273	peak1246	Contig21	233156	233406	peak1246
Contig40	206039	206205	peak1247	Contig40	82577	82965	peak1247	Contig21	236773	238101	peak1247
Contig40	209039	209210	peak1248	Contig40	87901	88268	peak1248	Contig21	238294	238631	peak1248
Contig40	209401	209682	peak1249	Contig40	88598	89405	peak1249	Contig21	239303	239599	peak1249
Contig40	210816	210971	peak1250	Contig40	90277	90491	peak1250	Contig21	242221	242866	peak1250
Contig40	225824	225998	peak1251	Contig40	90746	91087	peak1251	Contig21	242912	244205	peak1251
Contig41	141650	141859	peak1252	Contig40	91538	92044	peak1252	Contig21	247994	248527	peak1252
Contig41	187655	187814	peak1253	Contig40	102392	102998	peak1253	Contig21	248675	249092	peak1253
Contig42	34650	34989	peak1254	Contig40	105293	105582	peak1254	Contig21	250062	250316	peak1254
Contig43	639	1049	peak1255	Contig40	106031	106181	peak1255	Contig21	252936	253476	peak1255
Contig43	2131	2346	peak1256	Contig40	108897	109480	peak1256	Contig21	256202	256489	peak1256
Contig43	3340	3514	peak1257	Contig40	127725	128123	peak1257	Contig21	260306	260661	peak1257
Contig43	4476	4626	peak1258	Contig40	132962	133496	peak1258	Contig21	261047	261301	peak1258
Contig43	6054	7024	peak1259	Contig40	136049	136420	peak1259	Contig21	261705	262655	peak1259
Contig43	16170	16339	peak1260	Contig40	137286	137539	peak1260	Contig21	265589	265926	peak1260
Contig43	42253	42637	peak1261	Contig40	138206	138446	peak1261	Contig21	267190	267959	peak1261
Contig43	52608	52807	peak1262	Contig40	143840	143999	peak1262	Contig21	268246	269195	peak1262
Contig43	64309	64902	peak1263	Contig40	144691	144850	peak1263	Contig21	273089	273800	peak1263
Contig43	65513	65670	peak1264	Contig40	150414	150724	peak1264	Contig21	274039	274904	peak1264
Contig43	67128	67531	peak1265	Contig40	157207	157730	peak1265	Contig21	275157	275617	peak1265
Contig43	71288	71482	peak1266	Contig40	158014	158491	peak1266	Contig21	277978	278157	peak1266
Contig43	74019	74310	peak1267	Contig40	159360	159815	peak1267	Contig21	280587	280800	peak1267
Contig43	85252	85406	peak1268	Contig40	189833	190205	peak1268	Contig21	282409	282941	peak1268
Contig43	86044	86380	peak1269	Contig40	190301	190493	peak1269	Contig21	285136	285309	peak1269
Contig43	90515	90723	peak1270	Contig40	190621	190926	peak1270	Contig21	285606	286071	peak1270
Contig43	91398	91685	peak1271	Contig40	191136	192008	peak1271	Contig21	287929	288260	peak1271
Contig43	95892	96062	peak1272	Contig40	192556	193226	peak1272	Contig21	290255	290487	peak1272
Contig43	103183	103710	peak1273	Contig40	196662	197367	peak1273	Contig21	293223	293585	peak1273
Contig43	104417	104567	peak1274	Contig40	200161	200704	peak1274	Contig21	297580	297730	peak1274
Contig43	105246	105509	peak1275	Contig40	200782	200932	peak1275	Contig21	297842	298172	peak1275
Contig43	107096	107371	peak1276	Contig40	207684	207890	peak1276	Contig21	299959	300319	peak1276
Contig43	118455	118878	peak1277	Contig40	208035	208266	peak1277	Contig21	300713	301206	peak1277
Contig43	124213	124493	peak1278	Contig40	209144	209411	peak1278	Contig21	301327	301823	peak1278
Contig43	125522	125672	peak1279	Contig40	210057	210444	peak1279	Contig21	301968	302254	peak1279
Contig43	129821	130010	peak1280	Contig41	187586	187950	peak1280	Contig21	308620	308900	peak1280
Contig43	130260	130410	peak1281	Contig42	34679	34929	peak1281	Contig21	309346	310025	peak1281
Contig43	140044	140570	peak1282	Contig43	5181	5581	peak1282	Contig21	310967	311858	peak1282
Contig43	140741	140901	peak1283	Contig43	6465	7048	peak1283	Contig21	315284	315732	peak1283
Contig43	148825	148982	peak1284	Contig43	16221	16455	peak1284	Contig21	317564	317780	peak1284
Contig44	52303	52453	peak1285	Contig43	64228	64875	peak1285	Contig21	317938	318991	peak1285
Contig44	52756	53089	peak1286	Contig43	66894	67053	peak1286	Contig21	319334	319555	peak1286
Contig44	54149	54370	peak1287	Contig43	67244	67528	peak1287	Contig21	319714	320008	peak1287
Contig44	55354	55635	peak1288	Contig43	73974	74433	peak1288	Contig21	320162	320434	peak1288
Contig44	56247	56430	peak1289	Contig43	84909	85063	peak1289	Contig21	324276	324541	peak1289
Contig44	57392	57594	peak1290	Contig43	90527	90719	peak1290	Contig21	325259	325683	peak1290
Contig44	62594	63080	peak1291	Contig43	93419	93602	peak1291	Contig21	327027	327189	peak1291
Contig44	64286	64580	peak1292	Contig43	94522	94737	peak1292	Contig21	329177	329440	peak1292
Contig44	64769	65072	peak1293	Contig43	107099	107375	peak1293	Contig21	330141	330324	peak1293
Contig44	67928	68309	peak1294	Contig43	118475	118715	peak1294	Contig21	330530	330932	peak1294
Contig44	72676	72847	peak1295	Contig43	129586	129771	peak1295	Contig21	331512	332645	peak1295
Contig44	73043	73659	peak1296	Contig44	52752	53042	peak1296	Contig21	338115	338645	peak1296
Contig44	79292	79538	peak1297	Contig44	54162	54495	peak1297	Contig21	339174	339392	peak1297
Contig44	87488	87650	peak1298	Contig44	54639	55617	peak1298	Contig21	342146	342305	peak1298
Contig44	90332	90731	peak1299	Contig44	57375	57658	peak1299	Contig21	343825	344049	peak1299
Contig44	96261	96411	peak1300	Contig44	62627	63061	peak1300	Contig21	344866	345157	peak1300
Contig44	98550	98829	peak1301	Contig44	64151	64529	peak1301	Contig21	346531	347310	peak1301
Contig44	100775	101154	peak1302	Contig44	66907	67062	peak1302	Contig21	349640	350338	peak1302
Contig44	102602	103037	peak1303	Contig44	67917	68312	peak1303	Contig21	351653	352066	peak1303
Contig44	103439	104054	peak1304	Contig44	70994	71194	peak1304	Contig21	355481	356239	peak1304
Contig44	104292	104500	peak1305	Contig44	73002	73300	peak1305	Contig21	357525	357941	peak1305
Contig44	106055	106360	peak1306	Contig44	76656	76923	peak1306	Contig21	361180	361468	peak1306
Contig44	107732	107953	peak1307	Contig44	84003	84199	peak1307	Contig21	362303	363236	peak1307
Contig44	112313	112477	peak1308	Contig44	86523	86761	peak1308	Contig21	363762	364146	peak1308
Contig44	116254	116461	peak1309	Contig44	90208	90794	peak1309	Contig21	364328	364631	peak1309
Contig44	143162	143569	peak1310	Contig44	94055	94362	peak1310	Contig21	366345	366693	peak1310
Contig44	144790	145100	peak1311	Contig44	96140	96422	peak1311	Contig21	368757	369434	peak1311
Contig44	145588	145774	peak1312	Contig44	98585	98783	peak1312	Contig21	371360	371655	peak1312
Contig44	150403	150586	peak1313	Contig44	102522	103127	peak1313	Contig21	372889	373161	peak1313
Contig44	151390	151685	peak1314	Contig44	106168	106466	peak1314	Contig21	373548	373721	peak1314
Contig44	153265	153526	peak1315	Contig44	107855	108013	peak1315	Contig21	375206	375412	peak1315
Contig44	158856	159825	peak1316	Contig44	109909	110242	peak1316	Contig21	376795	376946	peak1316
Contig44	160419	160716	peak1317	Contig44	112299	112505	peak1317	Contig21	377363	377566	peak1317
Contig44	160886	161172	peak1318	Contig44	115088	115456	peak1318	Contig21	378196	378470	peak1318
Contig44	174550	174739	peak1319	Contig44	116130	116532	peak1319	Contig21	382214	382417	peak1319
Contig44	179973	180158	peak1320	Contig44	122684	122859	peak1320	Contig21	388863	389372	peak1320
Contig44	180463	181080	peak1321	Contig44	140838	141099	peak1321	Contig21	389854	391117	peak1321
Contig44	191505	191935	peak1322	Contig44	142501	142719	peak1322	Contig21	392493	392898	peak1322
Contig44	192321	192479	peak1323	Contig44	143372	143642	peak1323	Contig21	399740	399941	peak1323
Contig45	15594	15859	peak1324	Contig44	144840	145109	peak1324	Contig21	401149	401302	peak1324
Contig45	24039	24322	peak1325	Contig44	151325	152128	peak1325	Contig21	402833	403029	peak1325
Contig45	24440	24655	peak1326	Contig44	159352	159880	peak1326	Contig21	403895	404636	peak1326
Contig45	24844	25039	peak1327	Contig44	161004	161164	peak1327	Contig21	405091	405296	peak1327
Contig45	25860	26608	peak1328	Contig44	168204	168401	peak1328	Contig21	406489	406667	peak1328
Contig45	28730	28932	peak1329	Contig44	174202	174352	peak1329	Contig21	410065	410273	peak1329
Contig45	33225	33510	peak1330	Contig44	179982	180173	peak1330	Contig21	413968	414647	peak1330
Contig45	34093	34304	peak1331	Contig44	180551	181553	peak1331	Contig21	414723	415497	peak1331
Contig45	34602	34758	peak1332	Contig44	184545	184713	peak1332	Contig21	415689	416365	peak1332
Contig45	44988	45199	peak1333	Contig44	190365	190542	peak1333	Contig21	417398	417586	peak1333
Contig45	45941	46091	peak1334	Contig44	191382	192494	peak1334	Contig21	424575	425021	peak1334
Contig45	46775	46950	peak1335	Contig45	15588	15879	peak1335	Contig21	432468	432883	peak1335
Contig45	47114	47347	peak1336	Contig45	23915	24865	peak1336	Contig21	435500	435799	peak1336
Contig45	52910	53404	peak1337	Contig45	25750	26527	peak1337	Contig21	437253	437434	peak1337
Contig45	54294	54444	peak1338	Contig45	33428	33649	peak1338	Contig21	439919	440544	peak1338
Contig45	57350	57500	peak1339	Contig45	34154	34931	peak1339	Contig21	440616	441136	peak1339
Contig45	61885	62118	peak1340	Contig45	42180	42373	peak1340	Contig21	441749	442134	peak1340
Contig45	62471	62724	peak1341	Contig45	45333	45517	peak1341	Contig21	442379	442562	peak1341
Contig45	65157	65321	peak1342	Contig45	52804	53215	peak1342	Contig21	445189	445475	peak1342
Contig45	66583	66759	peak1343	Contig45	54165	54550	peak1343	Contig21	447896	448560	peak1343
Contig45	114896	115046	peak1344	Contig45	54596	54771	peak1344	Contig21	449435	449987	peak1344
Contig46	70	260	peak1345	Contig45	60267	60635	peak1345	Contig21	453602	453893	peak1345
Contig46	1109	1484	peak1346	Contig45	63183	63505	peak1346	Contig21	456412	456640	peak1346
Contig46	2295	2662	peak1347	Contig45	69626	69875	peak1347	Contig21	456977	457388	peak1347
Contig46	2843	3176	peak1348	Contig45	70388	70627	peak1348	Contig21	457809	458206	peak1348
Contig46	3933	4183	peak1349	Contig45	70891	71102	peak1349	Contig21	458502	458744	peak1349
Contig46	10334	10901	peak1350	Contig45	99368	99636	peak1350	Contig21	462030	462567	peak1350
Contig46	11540	12183	peak1351	Contig45	114879	115099	peak1351	Contig21	463011	463406	peak1351
Contig46	12590	12950	peak1352	Contig45	125542	125785	peak1352	Contig21	463590	464669	peak1352
Contig46	15147	15321	peak1353	Contig45	128112	128315	peak1353	Contig21	467929	468112	peak1353
Contig46	16907	17103	peak1354	Contig46	1167	1605	peak1354	Contig21	469447	469725	peak1354
Contig46	18643	18899	peak1355	Contig46	2410	3221	peak1355	Contig21	471324	471608	peak1355
Contig46	30899	31076	peak1356	Contig46	3835	4212	peak1356	Contig21	477003	477153	peak1356
Contig46	31235	31426	peak1357	Contig46	4832	5010	peak1357	Contig21	477952	478218	peak1357
Contig46	31646	32157	peak1358	Contig46	10048	10895	peak1358	Contig21	478576	478845	peak1358
Contig46	32551	33583	peak1359	Contig46	11509	12185	peak1359	Contig21	479522	479708	peak1359
Contig46	33775	34463	peak1360	Contig46	15072	15437	peak1360	Contig21	482217	482420	peak1360
Contig46	41788	42246	peak1361	Contig46	30938	31088	peak1361	Contig21	482586	483030	peak1361
Contig46	43285	43843	peak1362	Contig46	31719	31994	peak1362	Contig21	483561	483713	peak1362
Contig46	53698	54161	peak1363	Contig46	32907	33590	peak1363	Contig21	483754	484716	peak1363
Contig46	62061	62352	peak1364	Contig46	33765	34128	peak1364	Contig21	488077	488431	peak1364
Contig46	62765	63483	peak1365	Contig46	34259	34719	peak1365	Contig21	489515	489665	peak1365
Contig46	66535	66819	peak1366	Contig46	42048	42266	peak1366	Contig21	490460	490719	peak1366
Contig46	67083	67307	peak1367	Contig46	43159	44169	peak1367	Contig21	491213	491567	peak1367
Contig46	67539	67882	peak1368	Contig46	44556	44740	peak1368	Contig21	492573	492951	peak1368
Contig46	68072	68222	peak1369	Contig46	45150	45586	peak1369	Contig21	494454	494857	peak1369
Contig46	68950	69219	peak1370	Contig46	53598	54316	peak1370	Contig21	496277	496460	peak1370
Contig46	70103	70290	peak1371	Contig46	62088	62382	peak1371	Contig21	497819	498244	peak1371
Contig46	72256	72451	peak1372	Contig46	62815	63495	peak1372	Contig21	499980	500535	peak1372
Contig46	116479	116752	peak1373	Contig46	66543	67136	peak1373	Contig21	500869	501556	peak1373
Contig46	117197	118062	peak1374	Contig46	67502	67816	peak1374	Contig21	503054	503238	peak1374
Contig46	120224	120481	peak1375	Contig46	68324	68649	peak1375	Contig22	42938	43265	peak1375
Contig46	120597	120854	peak1376	Contig46	68926	69223	peak1376	Contig22	105465	105835	peak1376
Contig46	121107	121267	peak1377	Contig46	70007	70289	peak1377	Contig22	108575	108823	peak1377
Contig46	123118	123268	peak1378	Contig46	71808	72003	peak1378	Contig22	109622	109823	peak1378
Contig47	123320	123470	peak1379	Contig46	72333	72483	peak1379	Contig22	166488	166638	peak1379
Contig5	345125	345512	peak1380	Contig46	116587	117043	peak1380	Contig22	168752	168939	peak1380
Contig5	460082	460243	peak1381	Contig46	117064	117214	peak1381	Contig22	169502	169657	peak1381
Contig5	805375	805677	peak1382	Contig46	120620	120900	peak1382	Contig22	170130	170516	peak1382
Contig5	806271	806460	peak1383	Contig46	121134	121876	peak1383	Contig22	242205	242360	peak1383
Contig5	811027	811215	peak1384	Contig46	123191	123363	peak1384	Contig22	360903	361179	peak1384
Contig5	881439	881635	peak1385	Contig48	78120	78272	peak1385	Contig22	377609	377867	peak1385
Contig5	919125	919497	peak1386	Contig49	75211	75361	peak1386	Contig22	380844	381197	peak1386
Contig5	926201	926414	peak1387	Contig5	190793	191257	peak1387	Contig22	386048	386399	peak1387
Contig5	929732	929995	peak1388	Contig5	214820	215163	peak1388	Contig22	426467	426663	peak1388
Contig5	933036	933262	peak1389	Contig5	345314	345502	peak1389	Contig22	467230	467610	peak1389
Contig5	938119	938269	peak1390	Contig5	381764	382170	peak1390	Contig22	482945	483095	peak1390
Contig5	940636	940836	peak1391	Contig5	487850	488000	peak1391	Contig23	62192	62493	peak1391
Contig5	949291	949445	peak1392	Contig5	806271	806488	peak1392	Contig23	63510	63717	peak1392
Contig5	990546	990770	peak1393	Contig5	807197	807391	peak1393	Contig23	76614	77109	peak1393
Contig5	1000086	1000634	peak1394	Contig5	813483	813633	peak1394	Contig23	86547	86830	peak1394
Contig5	1077606	1078705	peak1395	Contig5	878701	878981	peak1395	Contig23	124446	124644	peak1395
Contig5	1079141	1079571	peak1396	Contig5	879860	880017	peak1396	Contig23	125877	126046	peak1396
Contig5	1080319	1080623	peak1397	Contig5	936699	936849	peak1397	Contig23	128002	128186	peak1397
Contig5	1084766	1084919	peak1398	Contig5	945588	945738	peak1398	Contig23	129244	129411	peak1398
Contig5	1109635	1109845	peak1399	Contig5	1000346	1000496	peak1399	Contig23	132052	132319	peak1399
Contig5	1177353	1177714	peak1400	Contig5	1001405	1001616	peak1400	Contig23	160534	160722	peak1400
Contig5	1177968	1178174	peak1401	Contig5	1077466	1078677	peak1401	Contig23	177100	177287	peak1401
Contig5	1190526	1190958	peak1402	Contig5	1079108	1079697	peak1402	Contig23	187613	187811	peak1402
Contig5	1192467	1192617	peak1403	Contig5	1107560	1107898	peak1403	Contig23	191186	191409	peak1403
Contig5	1193323	1193608	peak1404	Contig5	1111904	1112094	peak1404	Contig23	191707	192023	peak1404
Contig5	1194429	1194867	peak1405	Contig5	1157269	1157429	peak1405	Contig23	196723	196977	peak1405
Contig5	1199693	1200139	peak1406	Contig5	1167946	1168103	peak1406	Contig23	197169	197363	peak1406
Contig5	1201132	1201330	peak1407	Contig5	1176974	1177777	peak1407	Contig23	206661	206918	peak1407
Contig5	1209267	1209502	peak1408	Contig5	1190455	1191273	peak1408	Contig23	209040	209469	peak1408
Contig5	1209910	1210139	peak1409	Contig5	1192116	1192359	peak1409	Contig23	210023	210641	peak1409
Contig5	1211050	1211209	peak1410	Contig5	1192835	1193172	peak1410	Contig23	221134	221347	peak1410
Contig5	1216226	1216454	peak1411	Contig5	1200983	1201304	peak1411	Contig23	222828	223413	peak1411
Contig5	1216661	1217330	peak1412	Contig5	1201391	1201618	peak1412	Contig23	223739	224421	peak1412
Contig5	1217789	1218045	peak1413	Contig5	1207009	1207167	peak1413	Contig23	232426	232663	peak1413
Contig5	1227580	1228025	peak1414	Contig5	1209365	1210539	peak1414	Contig23	233436	233813	peak1414
Contig5	1228770	1229029	peak1415	Contig5	1211059	1211209	peak1415	Contig23	264465	264676	peak1415
Contig5	1237714	1237947	peak1416	Contig5	1216144	1216367	peak1416	Contig23	325447	325834	peak1416
Contig5	1254410	1254667	peak1417	Contig5	1216417	1217413	peak1417	Contig23	333152	333451	peak1417
Contig5	1260365	1260581	peak1418	Contig5	1217817	1218120	peak1418	Contig23	359179	359487	peak1418
Contig5	1261472	1261721	peak1419	Contig5	1218446	1218877	peak1419	Contig23	381467	381668	peak1419
Contig5	1279519	1279772	peak1420	Contig5	1219066	1219334	peak1420	Contig23	381863	382044	peak1420
Contig5	1282422	1282572	peak1421	Contig5	1226031	1226210	peak1421	Contig23	384168	384417	peak1421
Contig5	1285134	1285293	peak1422	Contig5	1226365	1226518	peak1422	Contig23	384821	385139	peak1422
Contig5	1305565	1305716	peak1423	Contig5	1227648	1228003	peak1423	Contig23	441196	441918	peak1423
Contig5	1351061	1351396	peak1424	Contig5	1229249	1229470	peak1424	Contig24	23737	23887	peak1424
Contig5	1351901	1352086	peak1425	Contig5	1237705	1237972	peak1425	Contig24	24622	25071	peak1425
Contig5	1355477	1355980	peak1426	Contig5	1238495	1239130	peak1426	Contig24	25631	25920	peak1426
Contig5	1356083	1356489	peak1427	Contig5	1254163	1254427	peak1427	Contig24	29757	30131	peak1427
Contig5	1364687	1365159	peak1428	Contig5	1261569	1261783	peak1428	Contig24	72736	73168	peak1428
Contig5	1365950	1366695	peak1429	Contig5	1298666	1298942	peak1429	Contig24	98866	99045	peak1429
Contig5	1366926	1367199	peak1430	Contig5	1299547	1299718	peak1430	Contig24	187167	187317	peak1430
Contig5	1367777	1368821	peak1431	Contig5	1300746	1300962	peak1431	Contig24	194517	194743	peak1431
Contig5	1391293	1391628	peak1432	Contig5	1302870	1303164	peak1432	Contig24	198076	198226	peak1432
Contig5	1391810	1392370	peak1433	Contig5	1303442	1303746	peak1433	Contig24	198689	198839	peak1433
Contig5	1392664	1393027	peak1434	Contig5	1305489	1305698	peak1434	Contig24	205446	205802	peak1434
Contig5	1410116	1410305	peak1435	Contig5	1341138	1341288	peak1435	Contig24	321519	321809	peak1435
Contig5	1415934	1416084	peak1436	Contig5	1351089	1351390	peak1436	Contig24	334803	335144	peak1436
Contig5	1440248	1440411	peak1437	Contig5	1351663	1352078	peak1437	Contig24	392394	392600	peak1437
Contig5	1446400	1446551	peak1438	Contig5	1355480	1356273	peak1438	Contig25	12369	12620	peak1438
Contig5	1482455	1482605	peak1439	Contig5	1356290	1356656	peak1439	Contig25	67073	67323	peak1439
Contig5	1487495	1487716	peak1440	Contig5	1365915	1366769	peak1440	Contig25	319559	320032	peak1440
Contig5	1487907	1488227	peak1441	Contig5	1367824	1369047	peak1441	Contig25	320132	320384	peak1441
Contig5	1505543	1505730	peak1442	Contig5	1391291	1391862	peak1442	Contig25	321778	322160	peak1442
Contig5	1506825	1507101	peak1443	Contig5	1392879	1393082	peak1443	Contig25	322339	322727	peak1443
Contig5	1511108	1511519	peak1444	Contig5	1445983	1446138	peak1444	Contig25	323092	323455	peak1444
Contig5	1517289	1517705	peak1445	Contig5	1447492	1447642	peak1445	Contig25	323859	324066	peak1445
Contig5	1518643	1518849	peak1446	Contig5	1466108	1466332	peak1446	Contig25	329027	329243	peak1446
Contig5	1519182	1519712	peak1447	Contig5	1473336	1473497	peak1447	Contig25	353582	353732	peak1447
Contig5	1521096	1521389	peak1448	Contig5	1487315	1488265	peak1448	Contig26	28507	29129	peak1448
Contig5	1522018	1522168	peak1449	Contig5	1488724	1488893	peak1449	Contig26	29358	29508	peak1449
Contig5	1522385	1522811	peak1450	Contig5	1498221	1498414	peak1450	Contig26	42386	43047	peak1450
Contig5	1523042	1523280	peak1451	Contig5	1506794	1507193	peak1451	Contig26	43548	43917	peak1451
Contig5	1525101	1525334	peak1452	Contig5	1507881	1508375	peak1452	Contig26	44235	45013	peak1452
Contig5	1531604	1532162	peak1453	Contig5	1510609	1510773	peak1453	Contig26	45209	45944	peak1453
Contig5	1534015	1534168	peak1454	Contig5	1511172	1511415	peak1454	Contig26	60693	60929	peak1454
Contig6	707	898	peak1455	Contig5	1518536	1518840	peak1455	Contig26	84488	84711	peak1455
Contig6	1424	1858	peak1456	Contig5	1519173	1519772	peak1456	Contig26	160401	160629	peak1456
Contig6	3813	4154	peak1457	Contig5	1521121	1521693	peak1457	Contig26	174327	174520	peak1457
Contig6	6650	6919	peak1458	Contig5	1522557	1522755	peak1458	Contig26	187223	187381	peak1458
Contig6	9153	10156	peak1459	Contig5	1523172	1523322	peak1459	Contig26	188116	188381	peak1459
Contig6	15974	16400	peak1460	Contig5	1524850	1525009	peak1460	Contig26	190627	190806	peak1460
Contig6	17410	17624	peak1461	Contig5	1531300	1531894	peak1461	Contig26	199265	199471	peak1461
Contig6	23755	23916	peak1462	Contig5	1532029	1532214	peak1462	Contig26	210751	210913	peak1462
Contig6	28498	28648	peak1463	Contig6	1436	1603	peak1463	Contig26	212016	212236	peak1463
Contig6	29130	29776	peak1464	Contig6	3815	4198	peak1464	Contig26	232794	233129	peak1464
Contig6	31011	31487	peak1465	Contig6	6523	6918	peak1465	Contig26	233373	234153	peak1465
Contig6	34458	34867	peak1466	Contig6	9477	9889	peak1466	Contig26	236282	236605	peak1466
Contig6	35576	35726	peak1467	Contig6	15917	16274	peak1467	Contig26	248131	248337	peak1467
Contig6	36173	36832	peak1468	Contig6	17392	17584	peak1468	Contig26	249623	249809	peak1468
Contig6	36947	37122	peak1469	Contig6	28125	28326	peak1469	Contig26	250718	250993	peak1469
Contig6	38087	38515	peak1470	Contig6	29166	29747	peak1470	Contig26	299961	300349	peak1470
Contig6	40545	40804	peak1471	Contig6	29935	30335	peak1471	Contig26	300721	300878	peak1471
Contig6	41636	42078	peak1472	Contig6	30990	31607	peak1472	Contig26	301016	301169	peak1472
Contig6	43042	44016	peak1473	Contig6	34168	34862	peak1473	Contig26	335967	336369	peak1473
Contig6	44223	44533	peak1474	Contig6	35644	36005	peak1474	Contig26	343504	344066	peak1474
Contig6	45236	45574	peak1475	Contig6	36182	36841	peak1475	Contig26	369177	369419	peak1475
Contig6	49437	49763	peak1476	Contig6	38072	38486	peak1476	Contig27	76820	77012	peak1476
Contig6	50961	51379	peak1477	Contig6	41658	42105	peak1477	Contig27	126414	126768	peak1477
Contig6	53385	53736	peak1478	Contig6	42978	43914	peak1478	Contig27	128924	129131	peak1478
Contig6	53862	54124	peak1479	Contig6	45365	45534	peak1479	Contig27	193249	193447	peak1479
Contig6	54341	54779	peak1480	Contig6	49170	49360	peak1480	Contig27	239651	239921	peak1480
Contig6	58879	59076	peak1481	Contig6	49534	49745	peak1481	Contig27	240467	240633	peak1481
Contig6	62104	62579	peak1482	Contig6	51015	51540	peak1482	Contig27	251015	251438	peak1482
Contig6	63625	63844	peak1483	Contig6	51822	52225	peak1483	Contig27	272721	272888	peak1483
Contig6	65783	65991	peak1484	Contig6	53066	53216	peak1484	Contig28	39540	39742	peak1484
Contig6	66265	66691	peak1485	Contig6	53734	54356	peak1485	Contig28	48467	48737	peak1485
Contig6	67098	67248	peak1486	Contig6	54454	54735	peak1486	Contig28	49559	49986	peak1486
Contig6	67965	68534	peak1487	Contig6	61592	61742	peak1487	Contig28	52749	53046	peak1487
Contig6	70658	70989	peak1488	Contig6	61894	62714	peak1488	Contig28	53203	53950	peak1488
Contig6	73945	74095	peak1489	Contig6	65746	65940	peak1489	Contig28	57659	58023	peak1489
Contig6	78024	78256	peak1490	Contig6	66371	66557	peak1490	Contig28	58862	59193	peak1490
Contig6	80731	81185	peak1491	Contig6	67426	67673	peak1491	Contig28	59327	59515	peak1491
Contig6	87910	88098	peak1492	Contig6	68111	68606	peak1492	Contig28	60608	60758	peak1492
Contig6	89397	89628	peak1493	Contig6	70649	71001	peak1493	Contig28	61931	62116	peak1493
Contig6	92671	93733	peak1494	Contig6	76881	77129	peak1494	Contig28	65002	65204	peak1494
Contig6	94992	95181	peak1495	Contig6	77195	77589	peak1495	Contig28	67335	68510	peak1495
Contig6	96749	96945	peak1496	Contig6	78264	78532	peak1496	Contig28	72461	73115	peak1496
Contig6	100223	100420	peak1497	Contig6	80661	81228	peak1497	Contig28	73472	75274	peak1497
Contig6	109067	109240	peak1498	Contig6	84183	84344	peak1498	Contig28	75824	76199	peak1498
Contig6	109340	109757	peak1499	Contig6	87946	88378	peak1499	Contig28	76475	76903	peak1499
Contig6	110177	110515	peak1500	Contig6	89219	89452	peak1500	Contig28	92360	92828	peak1500
Contig6	124062	124294	peak1501	Contig6	93056	94102	peak1501	Contig28	92970	94579	peak1501
Contig6	126347	127032	peak1502	Contig6	96727	96953	peak1502	Contig28	95202	95478	peak1502
Contig6	127976	128372	peak1503	Contig6	98285	98620	peak1503	Contig28	101329	101677	peak1503
Contig6	131879	132133	peak1504	Contig6	101344	101715	peak1504	Contig28	101939	102320	peak1504
Contig6	133145	133295	peak1505	Contig6	108057	108318	peak1505	Contig28	102967	103957	peak1505
Contig6	134395	135362	peak1506	Contig6	109557	109892	peak1506	Contig28	104455	104929	peak1506
Contig6	135686	136064	peak1507	Contig6	110162	110434	peak1507	Contig28	105416	105620	peak1507
Contig6	138223	138580	peak1508	Contig6	118635	118785	peak1508	Contig28	110054	110592	peak1508
Contig6	138943	139120	peak1509	Contig6	119599	119827	peak1509	Contig28	121787	121937	peak1509
Contig6	139332	139784	peak1510	Contig6	126499	127033	peak1510	Contig28	127870	128020	peak1510
Contig6	148896	149693	peak1511	Contig6	127999	128377	peak1511	Contig28	128284	128768	peak1511
Contig6	171629	171906	peak1512	Contig6	131874	132108	peak1512	Contig28	128907	129352	peak1512
Contig6	651017	651178	peak1513	Contig6	134625	135225	peak1513	Contig28	131688	132222	peak1513
Contig6	1348317	1348510	peak1514	Contig6	135675	136475	peak1514	Contig28	132957	133227	peak1514
Contig6	1350956	1351164	peak1515	Contig6	138192	138662	peak1515	Contig28	133829	134020	peak1515
Contig6	1355061	1355211	peak1516	Contig6	138854	139114	peak1516	Contig28	134376	135241	peak1516
Contig6	1360058	1360255	peak1517	Contig6	139369	139723	peak1517	Contig28	140817	141641	peak1517
Contig6	1367477	1367705	peak1518	Contig6	144553	144747	peak1518	Contig28	143539	143729	peak1518
Contig6	1369493	1369732	peak1519	Contig6	145704	145927	peak1519	Contig28	155297	155449	peak1519
Contig6	1374777	1375026	peak1520	Contig6	149178	149604	peak1520	Contig28	155788	156165	peak1520
Contig6	1376014	1376310	peak1521	Contig6	174829	175094	peak1521	Contig28	156964	157546	peak1521
Contig6	1376459	1376972	peak1522	Contig6	176334	176484	peak1522	Contig28	158283	158973	peak1522
Contig6	1384293	1384909	peak1523	Contig6	177006	177162	peak1523	Contig28	160445	160839	peak1523
Contig6	1396777	1397176	peak1524	Contig6	199150	199333	peak1524	Contig28	164269	164512	peak1524
Contig6	1401181	1401331	peak1525	Contig6	199932	200082	peak1525	Contig28	165875	166112	peak1525
Contig6	1408992	1409266	peak1526	Contig6	1257509	1257682	peak1526	Contig28	166547	166697	peak1526
Contig6	1424647	1424851	peak1527	Contig6	1339897	1340047	peak1527	Contig28	169317	170223	peak1527
Contig7	172886	173332	peak1528	Contig6	1348305	1348633	peak1528	Contig28	171424	172206	peak1528
Contig7	287271	287473	peak1529	Contig6	1353766	1354063	peak1529	Contig28	174688	175109	peak1529
Contig7	299049	299296	peak1530	Contig6	1354995	1355249	peak1530	Contig28	187209	187553	peak1530
Contig7	518453	518633	peak1531	Contig6	1355419	1355872	peak1531	Contig28	187726	188176	peak1531
Contig7	681808	681992	peak1532	Contig6	1359930	1360462	peak1532	Contig28	188539	189416	peak1532
Contig7	825525	826137	peak1533	Contig6	1367380	1367703	peak1533	Contig28	190002	190580	peak1533
Contig7	863065	863215	peak1534	Contig6	1369576	1369732	peak1534	Contig28	190990	192014	peak1534
Contig7	1141470	1141939	peak1535	Contig6	1372148	1372298	peak1535	Contig28	196351	196501	peak1535
Contig7	1173544	1173800	peak1536	Contig6	1373303	1373619	peak1536	Contig28	198210	198420	peak1536
Contig7	1175371	1175543	peak1537	Contig6	1375103	1375365	peak1537	Contig28	198638	198812	peak1537
Contig7	1225719	1225994	peak1538	Contig6	1376168	1377002	peak1538	Contig28	198990	199453	peak1538
Contig7	1282431	1282620	peak1539	Contig6	1381495	1381689	peak1539	Contig28	199661	199883	peak1539
Contig7	1299465	1299833	peak1540	Contig6	1382394	1382552	peak1540	Contig28	200748	200996	peak1540
Contig7	1369264	1369511	peak1541	Contig6	1384185	1384961	peak1541	Contig28	201468	202472	peak1541
Contig7	1396585	1396745	peak1542	Contig6	1386832	1386993	peak1542	Contig28	219438	219722	peak1542
Contig7	1398155	1398305	peak1543	Contig6	1387749	1388255	peak1543	Contig28	222981	223170	peak1543
Contig7	1421079	1421289	peak1544	Contig6	1396777	1397377	peak1544	Contig28	227568	227775	peak1544
Contig7	1502012	1502236	peak1545	Contig6	1398587	1398820	peak1545	Contig28	228123	228491	peak1545
Contig7	1506250	1506497	peak1546	Contig6	1399076	1399226	peak1546	Contig28	228660	229190	peak1546
Contig8	17868	18278	peak1547	Contig6	1400741	1401150	peak1547	Contig28	231675	231866	peak1547
Contig8	21647	21797	peak1548	Contig6	1401335	1401533	peak1548	Contig28	232709	233030	peak1548
Contig8	35360	35515	peak1549	Contig6	1403583	1403733	peak1549	Contig28	234055	234957	peak1549
Contig8	39126	39354	peak1550	Contig6	1404030	1404574	peak1550	Contig28	237868	238314	peak1550
Contig8	52119	52420	peak1551	Contig6	1426054	1426204	peak1551	Contig28	239634	240793	peak1551
Contig8	153255	153572	peak1552	Contig7	173020	173501	peak1552	Contig28	243142	243581	peak1552
Contig8	155400	155705	peak1553	Contig7	252525	252804	peak1553	Contig28	243857	244097	peak1553
Contig8	157245	157676	peak1554	Contig7	281799	282021	peak1554	Contig28	245467	245721	peak1554
Contig8	162701	162964	peak1555	Contig7	287355	287691	peak1555	Contig28	247641	247911	peak1555
Contig8	173547	173802	peak1556	Contig7	294047	294232	peak1556	Contig28	248861	249012	peak1556
Contig8	227869	228053	peak1557	Contig7	420792	420942	peak1557	Contig28	252851	253280	peak1557
Contig8	356822	357748	peak1558	Contig7	693048	693236	peak1558	Contig28	256190	256365	peak1558
Contig8	363955	364256	peak1559	Contig7	694350	694539	peak1559	Contig28	257326	257590	peak1559
Contig8	391458	391766	peak1560	Contig7	818379	818608	peak1560	Contig28	257790	257988	peak1560
Contig8	438802	439029	peak1561	Contig7	819030	819468	peak1561	Contig28	259198	259449	peak1561
Contig8	452474	452833	peak1562	Contig7	825522	826137	peak1562	Contig28	259702	259862	peak1562
Contig8	453302	453639	peak1563	Contig7	894378	894668	peak1563	Contig28	260387	260572	peak1563
Contig8	506810	507718	peak1564	Contig7	1016914	1017064	peak1564	Contig28	260708	261651	peak1564
Contig8	516684	516835	peak1565	Contig7	1141028	1142027	peak1565	Contig28	272083	272370	peak1565
Contig8	577680	578134	peak1566	Contig7	1225707	1225980	peak1566	Contig28	272426	272922	peak1566
Contig8	578286	578446	peak1567	Contig7	1282170	1282453	peak1567	Contig28	273123	273273	peak1567
Contig8	578555	578719	peak1568	Contig7	1298280	1298463	peak1568	Contig28	273383	273580	peak1568
Contig8	1083022	1083345	peak1569	Contig7	1323137	1323399	peak1569	Contig28	274603	274779	peak1569
Contig8	1107674	1107993	peak1570	Contig7	1351775	1351968	peak1570	Contig28	278198	278789	peak1570
Contig8	1131411	1132308	peak1571	Contig7	1501976	1502261	peak1571	Contig28	279914	280628	peak1571
Contig8	1132600	1132841	peak1572	Contig7	1506221	1506681	peak1572	Contig28	282188	282404	peak1572
Contig9	4036	4401	peak1573	Contig8	15196	15500	peak1573	Contig28	283565	284128	peak1573
Contig9	4537	4955	peak1574	Contig8	17397	18380	peak1574	Contig28	286635	287908	peak1574
Contig9	188189	188432	peak1575	Contig8	19364	19860	peak1575	Contig28	288508	288753	peak1575
Contig9	194368	195000	peak1576	Contig8	21430	21916	peak1576	Contig28	289152	289497	peak1576
Contig9	195154	195347	peak1577	Contig8	30403	30671	peak1577	Contig28	290678	291019	peak1577
Contig9	344014	344173	peak1578	Contig8	35237	35763	peak1578	Contig28	291718	292052	peak1578
Contig9	530196	530474	peak1579	Contig8	39093	39344	peak1579	Contig28	301282	301605	peak1579
Contig9	687468	687683	peak1580	Contig8	52076	52475	peak1580	Contig28	306479	306671	peak1580
Contig9	691634	691855	peak1581	Contig8	134950	135249	peak1581	Contig28	307060	307652	peak1581
Contig9	716659	717093	peak1582	Contig8	147007	147275	peak1582	Contig28	307945	308363	peak1582
Contig9	717311	717551	peak1583	Contig8	148597	148884	peak1583	Contig28	309026	309196	peak1583
Contig9	880608	880778	peak1584	Contig8	214495	214807	peak1584	Contig28	310388	311028	peak1584
Contig9	881185	881395	peak1585	Contig8	356859	357668	peak1585	Contig28	312027	312362	peak1585
Contig9	943402	943608	peak1586	Contig8	376609	376900	peak1586	Contig28	316239	316476	peak1586
LG01	276	456	peak1587	Contig8	385323	385531	peak1587	Contig28	318243	319765	peak1587
LG01	1217	1802	peak1588	Contig8	391250	391829	peak1588	Contig28	339210	339415	peak1588
LG01	6651	6920	peak1589	Contig8	438436	438609	peak1589	Contig28	339507	340007	peak1589
LG01	10642	10825	peak1590	Contig8	452450	452932	peak1590	Contig28	340173	342020	peak1590
LG01	14913	15283	peak1591	Contig8	453316	453644	peak1591	Contig28	346583	347395	peak1591
LG01	16902	17290	peak1592	Contig8	507221	507374	peak1592	Contig28	350703	351314	peak1592
LG01	17726	17930	peak1593	Contig8	577751	578025	peak1593	Contig28	351674	353662	peak1593
LG01	19485	20088	peak1594	Contig8	616558	616990	peak1594	Contig28	354584	354774	peak1594
LG01	21673	21995	peak1595	Contig8	700683	700866	peak1595	Contig29	190	457	peak1595
LG01	23643	23837	peak1596	Contig8	862850	863000	peak1596	Contig29	5808	5958	peak1596
LG01	25044	25320	peak1597	Contig8	948644	948794	peak1597	Contig29	53457	53781	peak1597
LG01	25618	26056	peak1598	Contig8	1083108	1083308	peak1598	Contig29	75938	76233	peak1598
LG01	27904	28148	peak1599	Contig8	1084530	1084805	peak1599	Contig29	141063	141326	peak1599
LG01	30130	30347	peak1600	Contig8	1107584	1108066	peak1600	Contig29	141528	142510	peak1600
LG01	33339	33601	peak1601	Contig8	1116708	1116953	peak1601	Contig29	142798	143262	peak1601
LG01	35832	36095	peak1602	Contig8	1131719	1132181	peak1602	Contig29	148318	149356	peak1602
LG01	37216	37519	peak1603	Contig8	1132471	1133327	peak1603	Contig29	150742	151055	peak1603
LG01	37634	37784	peak1604	Contig9	4009	4698	peak1604	Contig29	151329	151762	peak1604
LG01	41093	41481	peak1605	Contig9	4914	5084	peak1605	Contig29	154810	155078	peak1605
LG01	46023	46190	peak1606	Contig9	165826	165976	peak1606	Contig29	158717	159019	peak1606
LG01	47444	47675	peak1607	Contig9	188212	188377	peak1607	Contig29	159712	160330	peak1607
LG01	49910	50097	peak1608	Contig9	194447	195002	peak1608	Contig29	160545	160946	peak1608
LG01	52947	53097	peak1609	Contig9	195111	195349	peak1609	Contig29	164254	164429	peak1609
LG01	55859	56491	peak1610	Contig9	332569	332719	peak1610	Contig29	168872	169330	peak1610
LG01	61596	61846	peak1611	Contig9	343604	344256	peak1611	Contig29	170714	171062	peak1611
LG01	63661	64048	peak1612	Contig9	373130	373380	peak1612	Contig29	171317	171516	peak1612
LG01	66519	66788	peak1613	Contig9	687376	687693	peak1613	Contig29	173280	173627	peak1613
LG01	66879	67073	peak1614	Contig9	691557	691947	peak1614	Contig29	176138	176326	peak1614
LG01	74519	74681	peak1615	Contig9	716232	717151	peak1615	Contig29	177735	177919	peak1615
LG01	288814	288984	peak1616	Contig9	717283	717743	peak1616	Contig29	179157	179640	peak1616
LG01	289582	290054	peak1617	Contig9	943402	943560	peak1617	Contig29	186474	186751	peak1617
LG01	291235	291467	peak1618	LG01	17007	17193	peak1618	Contig29	186951	187329	peak1618
LG01	311414	311564	peak1619	LG01	25674	26029	peak1619	Contig29	187623	189175	peak1619
LG01	431215	431450	peak1620	LG01	55935	56275	peak1620	Contig29	189391	189893	peak1620
LG01	438267	438820	peak1621	LG01	431161	431370	peak1621	Contig29	190089	190967	peak1621
LG01	456824	458840	peak1622	LG01	435637	435828	peak1622	Contig29	198005	199456	peak1622
LG01	465759	465909	peak1623	LG01	438635	438866	peak1623	Contig29	199689	199943	peak1623
LG01	495114	495279	peak1624	LG01	456824	458831	peak1624	Contig29	200159	200533	peak1624
LG01	508156	508356	peak1625	LG01	501661	501837	peak1625	Contig29	205662	206038	peak1625
LG01	522307	522998	peak1626	LG01	522393	522845	peak1626	Contig29	207355	207594	peak1626
LG01	525749	525920	peak1627	LG01	525518	525990	peak1627	Contig29	208390	208540	peak1627
LG01	526128	526426	peak1628	LG01	526578	526759	peak1628	Contig29	212644	213146	peak1628
LG01	526596	526779	peak1629	LG01	537431	537591	peak1629	Contig29	216190	216630	peak1629
LG01	528315	528499	peak1630	LG01	538880	539143	peak1630	Contig29	226968	227245	peak1630
LG01	535979	536201	peak1631	LG01	539372	539949	peak1631	Contig29	240384	241075	peak1631
LG01	539002	539940	peak1632	LG01	546101	546355	peak1632	Contig29	249402	249620	peak1632
LG01	546111	546321	peak1633	LG01	546493	546672	peak1633	Contig29	251794	252149	peak1633
LG01	546545	547276	peak1634	LG01	547068	547255	peak1634	Contig29	259635	260020	peak1634
LG01	554508	554696	peak1635	LG01	555220	555433	peak1635	Contig29	260213	260583	peak1635
LG01	561888	562317	peak1636	LG01	576913	577305	peak1636	Contig29	265178	265394	peak1636
LG01	562447	562602	peak1637	LG01	577878	578270	peak1637	Contig29	265753	266091	peak1637
LG01	567181	567361	peak1638	LG01	671776	672239	peak1638	Contig29	266891	267294	peak1638
LG01	568118	568270	peak1639	LG01	674150	674452	peak1639	Contig29	267686	267841	peak1639
LG01	568629	569134	peak1640	LG01	690633	691081	peak1640	Contig29	268066	268446	peak1640
LG01	576913	577303	peak1641	LG01	693257	693427	peak1641	Contig29	268653	268833	peak1641
LG01	578061	578226	peak1642	LG01	696827	698085	peak1642	Contig29	273439	273729	peak1642
LG01	638650	638912	peak1643	LG01	713243	714059	peak1643	Contig29	278155	278315	peak1643
LG01	689341	689552	peak1644	LG01	715586	715814	peak1644	Contig29	281436	281586	peak1644
LG01	690915	691112	peak1645	LG01	718480	718778	peak1645	Contig29	283475	283736	peak1645
LG01	692057	692302	peak1646	LG01	763771	764191	peak1646	Contig29	283904	284340	peak1646
LG01	696854	697803	peak1647	LG01	774593	775167	peak1647	Contig29	287076	287265	peak1647
LG01	698007	698157	peak1648	LG01	801432	802018	peak1648	Contig29	289371	289607	peak1648
LG01	708932	709284	peak1649	LG01	802691	803334	peak1649	Contig29	291644	292484	peak1649
LG01	713256	714030	peak1650	LG01	810199	810514	peak1650	Contig29	304860	305475	peak1650
LG01	715476	715835	peak1651	LG01	811985	812372	peak1651	Contig29	307430	307921	peak1651
LG01	763784	764133	peak1652	LG01	813950	814150	peak1652	Contig29	310403	310964	peak1652
LG01	774803	775169	peak1653	LG01	814401	814577	peak1653	Contig29	311260	311413	peak1653
LG01	796962	797187	peak1654	LG01	816733	817361	peak1654	Contig29	319501	319651	peak1654
LG01	801450	801861	peak1655	LG01	822383	823042	peak1655	Contig29	325671	326420	peak1655
LG01	802721	803404	peak1656	LG01	823284	823587	peak1656	Contig29	329360	329792	peak1656
LG01	804551	804948	peak1657	LG01	830602	830809	peak1657	Contig29	330746	331014	peak1657
LG01	810053	810479	peak1658	LG01	834550	835001	peak1658	Contig29	333833	334003	peak1658
LG01	811037	811273	peak1659	LG01	842129	842494	peak1659	Contig29	337904	338054	peak1659
LG01	811958	812382	peak1660	LG01	842792	843515	peak1660	Contig29	338344	338535	peak1660
LG01	814005	814403	peak1661	LG01	876603	876816	peak1661	Contig29	347273	347626	peak1661
LG01	816534	817132	peak1662	LG01	892732	893079	peak1662	Contig29	350800	351189	peak1662
LG01	822395	822771	peak1663	LG01	894434	894793	peak1663	Contig29	351495	351761	peak1663
LG01	830517	830857	peak1664	LG01	910004	910219	peak1664	Contig29	354595	354745	peak1664
LG01	831156	831367	peak1665	LG01	918118	918803	peak1665	Contig29	358440	358679	peak1665
LG01	834886	835041	peak1666	LG01	922039	922277	peak1666	Contig3	39481	39851	peak1666
LG01	841997	842195	peak1667	LG01	996482	996820	peak1667	Contig3	40431	40879	peak1667
LG01	842850	843675	peak1668	LG01	1041764	1041940	peak1668	Contig3	47577	48239	peak1668
LG01	859508	859981	peak1669	LG01	1101942	1102277	peak1669	Contig3	61235	61406	peak1669
LG01	861450	861856	peak1670	LG01	1149485	1149750	peak1670	Contig3	63691	63937	peak1670
LG01	862385	862744	peak1671	LG01	1165515	1165700	peak1671	Contig3	65056	65351	peak1671
LG01	884964	885254	peak1672	LG01	1203829	1204609	peak1672	Contig3	70757	71345	peak1672
LG01	888158	888373	peak1673	LG01	1239786	1240331	peak1673	Contig3	81065	81457	peak1673
LG01	894447	894837	peak1674	LG01	1242054	1242544	peak1674	Contig3	81634	82045	peak1674
LG01	895979	896199	peak1675	LG01	1245324	1245593	peak1675	Contig3	82874	83215	peak1675
LG01	896596	896813	peak1676	LG01	1257049	1257560	peak1676	Contig3	101755	101949	peak1676
LG01	900268	900439	peak1677	LG01	1317892	1318188	peak1677	Contig3	124814	125114	peak1677
LG01	910004	910362	peak1678	LG01	1320462	1321097	peak1678	Contig3	125783	125991	peak1678
LG01	918257	918795	peak1679	LG01	1336335	1336609	peak1679	Contig3	140968	141169	peak1679
LG01	922008	922186	peak1680	LG01	1348665	1348991	peak1680	Contig3	147620	147770	peak1680
LG01	928318	928614	peak1681	LG01	1411548	1411740	peak1681	Contig3	158885	159107	peak1681
LG01	996568	996827	peak1682	LG01	1512014	1512254	peak1682	Contig3	168551	168780	peak1682
LG01	1001947	1002114	peak1683	LG01	1575040	1575215	peak1683	Contig3	171152	171575	peak1683
LG01	1165473	1165784	peak1684	LG01	1575456	1575679	peak1684	Contig3	174494	174843	peak1684
LG01	1172177	1172450	peak1685	LG01	1575877	1576118	peak1685	Contig3	175060	175490	peak1685
LG01	1173548	1173727	peak1686	LG01	1648424	1648579	peak1686	Contig3	219539	219880	peak1686
LG01	1239780	1240199	peak1687	LG01	1656180	1656330	peak1687	Contig3	221426	221680	peak1687
LG01	1242342	1242512	peak1688	LG01	1656562	1656871	peak1688	Contig3	223133	223283	peak1688
LG01	1317689	1318249	peak1689	LG01	1657666	1657879	peak1689	Contig3	224452	224891	peak1689
LG01	1320572	1321034	peak1690	LG01	1682015	1682358	peak1690	Contig3	225207	225387	peak1690
LG01	1348756	1348908	peak1691	LG01	1767523	1768247	peak1691	Contig3	270165	270330	peak1691
LG01	1365161	1365348	peak1692	LG01	1807941	1808494	peak1692	Contig3	280549	280878	peak1692
LG01	1366216	1366591	peak1693	LG01	1831945	1832234	peak1693	Contig3	285369	285551	peak1693
LG01	1408469	1408763	peak1694	LG01	1839009	1839680	peak1694	Contig3	292115	292505	peak1694
LG01	1417461	1417712	peak1695	LG01	1859387	1859655	peak1695	Contig3	360857	361051	peak1695
LG01	1429536	1429848	peak1696	LG01	1918228	1919195	peak1696	Contig3	361349	361529	peak1696
LG01	1431671	1431868	peak1697	LG01	1929025	1929175	peak1697	Contig3	401695	401854	peak1697
LG01	1455022	1455178	peak1698	LG01	1934263	1934755	peak1698	Contig3	417078	417324	peak1698
LG01	1575070	1575747	peak1699	LG01	1941636	1942355	peak1699	Contig3	424688	424912	peak1699
LG01	1575914	1576105	peak1700	LG01	1942904	1943296	peak1700	Contig3	436076	436355	peak1700
LG01	1634199	1634384	peak1701	LG01	1943737	1944117	peak1701	Contig3	449994	450356	peak1701
LG01	1648421	1648571	peak1702	LG01	1949604	1950515	peak1702	Contig3	481496	482143	peak1702
LG01	1653558	1653800	peak1703	LG01	1950657	1950978	peak1703	Contig3	489949	490182	peak1703
LG01	1656198	1656430	peak1704	LG01	1951354	1951626	peak1704	Contig3	491891	492495	peak1704
LG01	1656598	1656841	peak1705	LG01	1958045	1959026	peak1705	Contig3	504752	505210	peak1705
LG01	1682114	1682383	peak1706	LG01	1960003	1960260	peak1706	Contig3	515010	515559	peak1706
LG01	1705124	1705390	peak1707	LG01	1960931	1961081	peak1707	Contig3	516321	516506	peak1707
LG01	1761032	1761241	peak1708	LG01	1965979	1966616	peak1708	Contig3	567744	568184	peak1708
LG01	1767751	1767999	peak1709	LG01	1969813	1970672	peak1709	Contig3	572596	572866	peak1709
LG01	1794483	1794718	peak1710	LG01	1997115	1997682	peak1710	Contig3	574033	574210	peak1710
LG01	1807887	1808446	peak1711	LG01	2044889	2045154	peak1711	Contig3	583694	583890	peak1711
LG01	1832045	1832239	peak1712	LG01	2132278	2132478	peak1712	Contig3	603611	603971	peak1712
LG01	1838659	1839689	peak1713	LG01	2151611	2151885	peak1713	Contig3	605511	605812	peak1713
LG01	1859088	1859724	peak1714	LG01	2169195	2169560	peak1714	Contig3	637834	638065	peak1714
LG01	1861126	1861276	peak1715	LG01	2250706	2250925	peak1715	Contig3	639382	639745	peak1715
LG01	1905186	1905338	peak1716	LG01	2302812	2303234	peak1716	Contig3	691717	692024	peak1716
LG01	1906015	1906165	peak1717	LG01	2308636	2308843	peak1717	Contig3	693449	693655	peak1717
LG01	1918223	1919079	peak1718	LG01	2316755	2317676	peak1718	Contig3	703484	703809	peak1718
LG01	1919537	1919687	peak1719	LG01	2325307	2325790	peak1719	Contig3	719143	719347	peak1719
LG01	1926807	1926957	peak1720	LG01	2327308	2327649	peak1720	Contig3	720284	720551	peak1720
LG01	1934472	1934631	peak1721	LG01	2332572	2332903	peak1721	Contig3	742965	743200	peak1721
LG01	1941022	1941288	peak1722	LG01	2333416	2333566	peak1722	Contig3	775893	776176	peak1722
LG01	1941655	1942374	peak1723	LG01	2339133	2339314	peak1723	Contig3	776418	776645	peak1723
LG01	1942914	1943507	peak1724	LG01	2375053	2375363	peak1724	Contig3	820937	821091	peak1724
LG01	1943718	1944137	peak1725	LG01	2402119	2402315	peak1725	Contig3	854410	854567	peak1725
LG01	1949584	1950979	peak1726	LG01	2410830	2411155	peak1726	Contig3	856060	856297	peak1726
LG01	1951259	1951665	peak1727	LG01	2414046	2414385	peak1727	Contig3	860895	861054	peak1727
LG01	1960101	1960273	peak1728	LG01	2419188	2419430	peak1728	Contig3	900336	900632	peak1728
LG01	1960827	1961345	peak1729	LG01	2434797	2435447	peak1729	Contig3	910084	910243	peak1729
LG01	1964289	1964524	peak1730	LG01	2447768	2448164	peak1730	Contig3	933582	933787	peak1730
LG01	1966059	1966463	peak1731	LG01	2466744	2467081	peak1731	Contig3	935376	935656	peak1731
LG01	1969669	1970635	peak1732	LG01	2469661	2469837	peak1732	Contig3	996543	996897	peak1732
LG01	1997143	1997694	peak1733	LG01	2470656	2471214	peak1733	Contig3	997256	997423	peak1733
LG01	2044957	2045151	peak1734	LG01	2472093	2472306	peak1734	Contig3	997530	997708	peak1734
LG01	2132316	2132466	peak1735	LG01	2473118	2474004	peak1735	Contig3	1011004	1011154	peak1735
LG01	2151599	2151830	peak1736	LG01	2496785	2497198	peak1736	Contig3	1014414	1014657	peak1736
LG01	2169247	2169560	peak1737	LG01	2580272	2580453	peak1737	Contig3	1019971	1020121	peak1737
LG01	2191229	2191380	peak1738	LG01	2590973	2591236	peak1738	Contig3	1079980	1080165	peak1738
LG01	2210972	2211327	peak1739	LG01	2598775	2598934	peak1739	Contig3	1093264	1093438	peak1739
LG01	2242534	2242883	peak1740	LG01	2604803	2605497	peak1740	Contig3	1098763	1099025	peak1740
LG01	2242983	2243270	peak1741	LG01	2606588	2606991	peak1741	Contig3	1163774	1163984	peak1741
LG01	2243508	2243673	peak1742	LG01	2617971	2619113	peak1742	Contig3	1167648	1167829	peak1742
LG01	2250658	2250945	peak1743	LG01	2633451	2633958	peak1743	Contig3	1202553	1202703	peak1743
LG01	2250986	2251257	peak1744	LG01	2634693	2635360	peak1744	Contig3	1257727	1258020	peak1744
LG01	2258197	2258426	peak1745	LG01	2649139	2649850	peak1745	Contig3	1265345	1265655	peak1745
LG01	2276889	2277106	peak1746	LG01	2656840	2657014	peak1746	Contig3	1271198	1271509	peak1746
LG01	2277399	2277606	peak1747	LG01	2657618	2657979	peak1747	Contig3	1271946	1272311	peak1747
LG01	2277768	2277918	peak1748	LG01	2701416	2701616	peak1748	Contig3	1290828	1291018	peak1748
LG01	2300093	2300259	peak1749	LG01	2703761	2704123	peak1749	Contig3	1317415	1317616	peak1749
LG01	2301832	2301982	peak1750	LG01	2727798	2727959	peak1750	Contig3	1345846	1346099	peak1750
LG01	2302799	2303193	peak1751	LG01	2730704	2731034	peak1751	Contig3	1346508	1346928	peak1751
LG01	2304597	2304849	peak1752	LG01	2767277	2767840	peak1752	Contig3	1365279	1365486	peak1752
LG01	2306440	2306595	peak1753	LG01	2809298	2809525	peak1753	Contig3	1512056	1512230	peak1753
LG01	2309013	2309163	peak1754	LG01	2816494	2816688	peak1754	Contig3	1516154	1516305	peak1754
LG01	2310835	2311077	peak1755	LG01	2901669	2901875	peak1755	Contig3	1577836	1578099	peak1755
LG01	2311455	2311651	peak1756	LG01	2999903	3000629	peak1756	Contig3	1579638	1579830	peak1756
LG01	2316714	2317662	peak1757	LG01	3003492	3004003	peak1757	Contig3	1584572	1584910	peak1757
LG01	2325297	2325672	peak1758	LG01	3004396	3004546	peak1758	Contig3	1591031	1591186	peak1758
LG01	2325764	2325940	peak1759	LG01	3026952	3027102	peak1759	Contig3	1616169	1616372	peak1759
LG01	2331508	2331919	peak1760	LG01	3248683	3248858	peak1760	Contig3	1690988	1691151	peak1760
LG01	2332510	2332916	peak1761	LG01	3290918	3291269	peak1761	Contig3	1730639	1730789	peak1761
LG01	2333131	2333582	peak1762	LG01	3384127	3384469	peak1762	Contig3	1768484	1768692	peak1762
LG01	2339113	2339353	peak1763	LG01	3579060	3579663	peak1763	Contig3	1790518	1790670	peak1763
LG01	2375127	2375329	peak1764	LG01	3591350	3591680	peak1764	Contig3	1802479	1802636	peak1764
LG01	2401915	2402370	peak1765	LG01	3592220	3592590	peak1765	Contig3	1821693	1821886	peak1765
LG01	2402715	2403236	peak1766	LG01	3594406	3594605	peak1766	Contig3	1825091	1825259	peak1766
LG01	2406937	2407211	peak1767	LG01	3594670	3595135	peak1767	Contig3	1834890	1835153	peak1767
LG01	2410750	2411289	peak1768	LG01	3595922	3596244	peak1768	Contig3	1836831	1837327	peak1768
LG01	2411774	2411982	peak1769	LG01	3605310	3605460	peak1769	Contig3	1837532	1837857	peak1769
LG01	2418987	2419341	peak1770	LG01	3610130	3610447	peak1770	Contig3	1838009	1838195	peak1770
LG01	2422064	2422379	peak1771	LG01	3611177	3611330	peak1771	Contig3	1839628	1839821	peak1771
LG01	2434806	2435188	peak1772	LG01	3613437	3613715	peak1772	Contig3	1860529	1860715	peak1772
LG01	2435303	2435637	peak1773	LG01	3619238	3619557	peak1773	Contig3	1866591	1866741	peak1773
LG01	2447862	2448323	peak1774	LG01	3627187	3628263	peak1774	Contig3	1949245	1949591	peak1774
LG01	2451540	2451718	peak1775	LG01	3628460	3629094	peak1775	Contig3	1950312	1950595	peak1775
LG01	2462302	2462479	peak1776	LG01	3630571	3630956	peak1776	Contig3	1951579	1952001	peak1776
LG01	2462852	2463043	peak1777	LG01	3636148	3636358	peak1777	Contig3	2009501	2009651	peak1777
LG01	2464562	2464731	peak1778	LG01	3637955	3638340	peak1778	Contig3	2011565	2011981	peak1778
LG01	2466281	2467029	peak1779	LG01	3638685	3639172	peak1779	Contig3	2012166	2012588	peak1779
LG01	2468899	2469134	peak1780	LG01	3642217	3642586	peak1780	Contig3	2013058	2013276	peak1780
LG01	2469656	2469842	peak1781	LG01	3643814	3644056	peak1781	Contig3	2060876	2061107	peak1781
LG01	2472061	2472426	peak1782	LG01	3647808	3647963	peak1782	Contig3	2092607	2092776	peak1782
LG01	2473481	2473905	peak1783	LG01	3648423	3648926	peak1783	Contig3	2098288	2098439	peak1783
LG01	2496853	2497206	peak1784	LG01	3696690	3697205	peak1784	Contig3	2099902	2100119	peak1784
LG01	2551055	2551256	peak1785	LG01	3697979	3699029	peak1785	Contig3	2101473	2101728	peak1785
LG01	2551953	2552140	peak1786	LG01	3710513	3710663	peak1786	Contig3	2192385	2192535	peak1786
LG01	2555641	2555879	peak1787	LG01	3715422	3716017	peak1787	Contig30	64623	65211	peak1787
LG01	2562341	2562621	peak1788	LG01	3780670	3780869	peak1788	Contig30	101637	101903	peak1788
LG01	2562853	2563286	peak1789	LG01	3877824	3878371	peak1789	Contig30	109702	109931	peak1789
LG01	2597390	2597691	peak1790	LG01	4019870	4020080	peak1790	Contig30	116339	116527	peak1790
LG01	2598704	2598890	peak1791	LG01	4232674	4232877	peak1791	Contig30	144199	144373	peak1791
LG01	2604804	2605400	peak1792	LG01	4283098	4284375	peak1792	Contig30	151260	151597	peak1792
LG01	2606573	2606958	peak1793	LG01	4288233	4288704	peak1793	Contig30	154619	154983	peak1793
LG01	2607814	2608189	peak1794	LG01	4316871	4317921	peak1794	Contig30	173282	173605	peak1794
LG01	2617999	2618333	peak1795	LG01	4325293	4325443	peak1795	Contig30	182954	183124	peak1795
LG01	2618490	2618698	peak1796	LG01	4325627	4326053	peak1796	Contig30	184337	184616	peak1796
LG01	2633468	2633895	peak1797	LG01	4330489	4330639	peak1797	Contig30	185058	185219	peak1797
LG01	2634863	2635332	peak1798	LG01	4332192	4332453	peak1798	Contig30	203023	203306	peak1798
LG01	2649253	2649948	peak1799	LG01	4339355	4339589	peak1799	Contig30	204762	205034	peak1799
LG01	2650036	2650223	peak1800	LG01	4339884	4340764	peak1800	Contig30	246608	246789	peak1800
LG01	2657691	2658042	peak1801	LG01	4344027	4344424	peak1801	Contig30	247001	247245	peak1801
LG01	2660642	2660875	peak1802	LG01	4348940	4349100	peak1802	Contig30	253355	253778	peak1802
LG01	2671419	2671807	peak1803	LG01	4349273	4349637	peak1803	Contig30	256002	256158	peak1803
LG01	2701421	2701650	peak1804	LG01	4372591	4372989	peak1804	Contig30	260081	260299	peak1804
LG01	2703709	2704163	peak1805	LG01	4375239	4375556	peak1805	Contig30	261854	262232	peak1805
LG01	2715988	2716172	peak1806	LG01	4376053	4376354	peak1806	Contig30	266166	266338	peak1806
LG01	2720777	2720994	peak1807	LG01	4379072	4379348	peak1807	Contig30	268109	268333	peak1807
LG01	2722727	2723027	peak1808	LG01	4393277	4393634	peak1808	Contig30	269285	269903	peak1808
LG01	2729074	2729224	peak1809	LG01	4414804	4415093	peak1809	Contig30	272935	273108	peak1809
LG01	2730658	2731086	peak1810	LG01	4415652	4415868	peak1810	Contig30	290240	290932	peak1810
LG01	2762844	2763115	peak1811	LG01	4416511	4416757	peak1811	Contig30	298229	298379	peak1811
LG01	2764235	2764538	peak1812	LG01	4416902	4417237	peak1812	Contig30	298891	299105	peak1812
LG01	2767019	2767852	peak1813	LG01	4423333	4423626	peak1813	Contig30	325750	326035	peak1813
LG01	2770714	2770864	peak1814	LG01	4423828	4424126	peak1814	Contig30	398236	398577	peak1814
LG01	2772780	2773023	peak1815	LG01	4432099	4432684	peak1815	Contig30	398856	399112	peak1815
LG01	2781193	2781344	peak1816	LG01	4435745	4436040	peak1816	Contig31	11268	11488	peak1816
LG01	2783026	2783478	peak1817	LG01	4438418	4438730	peak1817	Contig31	62912	63072	peak1817
LG01	2795031	2795238	peak1818	LG01	4440343	4440703	peak1818	Contig31	245155	245305	peak1818
LG01	2816091	2816243	peak1819	LG01	4458494	4458737	peak1819	Contig32	21559	21774	peak1819
LG01	2816463	2816767	peak1820	LG01	4459803	4460040	peak1820	Contig32	25195	25460	peak1820
LG01	2816904	2817308	peak1821	LG01	4462753	4463197	peak1821	Contig32	59986	60351	peak1821
LG01	2844591	2844752	peak1822	LG01	4473194	4473567	peak1822	Contig32	63933	65136	peak1822
LG01	2883556	2883894	peak1823	LG01	4474809	4475093	peak1823	Contig32	67641	67944	peak1823
LG01	2900814	2901077	peak1824	LG01	4477829	4478356	peak1824	Contig32	71531	71694	peak1824
LG01	2901669	2901921	peak1825	LG01	4484397	4484801	peak1825	Contig32	86776	87160	peak1825
LG01	2907885	2908071	peak1826	LG01	4489813	4490285	peak1826	Contig32	87440	87722	peak1826
LG01	2996029	2996317	peak1827	LG01	4496309	4496882	peak1827	Contig32	87879	88795	peak1827
LG01	2999911	3000149	peak1828	LG01	4501895	4502045	peak1828	Contig32	164687	164965	peak1828
LG01	3000238	3000686	peak1829	LG01	4504018	4504184	peak1829	Contig32	165269	165680	peak1829
LG01	3003520	3003961	peak1830	LG01	4526603	4527254	peak1830	Contig32	166060	166909	peak1830
LG01	3007407	3007602	peak1831	LG01	4531419	4532033	peak1831	Contig32	175513	175665	peak1831
LG01	3023664	3023906	peak1832	LG01	4572276	4572511	peak1832	Contig32	177742	177986	peak1832
LG01	3024762	3024913	peak1833	LG01	4572921	4573080	peak1833	Contig32	178218	178515	peak1833
LG01	3026873	3027360	peak1834	LG01	4576353	4576524	peak1834	Contig32	179780	180059	peak1834
LG01	3027899	3028177	peak1835	LG01	4576723	4577233	peak1835	Contig32	193850	194087	peak1835
LG01	3055874	3056067	peak1836	LG01	4621286	4621534	peak1836	Contig32	198770	198920	peak1836
LG01	3263443	3263619	peak1837	LG01	4624425	4624685	peak1837	Contig32	199840	200022	peak1837
LG01	3271474	3271629	peak1838	LG01	4663501	4664289	peak1838	Contig32	200475	201085	peak1838
LG01	3284955	3285111	peak1839	LG01	4665240	4665979	peak1839	Contig32	201942	202178	peak1839
LG01	3337964	3338498	peak1840	LG01	4667849	4668160	peak1840	Contig32	202685	202900	peak1840
LG01	3370508	3370688	peak1841	LG01	4668344	4668620	peak1841	Contig32	238633	239150	peak1841
LG01	3384082	3384478	peak1842	LG01	4668793	4669067	peak1842	Contig32	239324	239826	peak1842
LG01	3525599	3525867	peak1843	LG01	4669305	4669659	peak1843	Contig32	276646	276796	peak1843
LG01	3553328	3553527	peak1844	LG01	4677356	4677555	peak1844	Contig32	279191	279341	peak1844
LG01	3577945	3578160	peak1845	LG01	4678178	4678485	peak1845	Contig32	282846	283247	peak1845
LG01	3579118	3579415	peak1846	LG01	4678722	4680355	peak1846	Contig32	299087	299297	peak1846
LG01	3591363	3591684	peak1847	LG01	4680957	4681235	peak1847	Contig32	299801	299990	peak1847
LG01	3593593	3593848	peak1848	LG01	4686081	4686259	peak1848	Contig32	300072	300301	peak1848
LG01	3594365	3594515	peak1849	LG01	4878142	4878299	peak1849	Contig32	306264	306420	peak1849
LG01	3594538	3595684	peak1850	LG01	4946225	4946434	peak1850	Contig33	42744	42894	peak1850
LG01	3602295	3602489	peak1851	LG01	4976027	4976254	peak1851	Contig33	63668	63818	peak1851
LG01	3603409	3603708	peak1852	LG01	4984488	4984835	peak1852	Contig33	119468	119633	peak1852
LG01	3608867	3609045	peak1853	LG01	5003243	5003463	peak1853	Contig33	119873	120115	peak1853
LG01	3611063	3611335	peak1854	LG01	5005990	5006140	peak1854	Contig33	172266	172479	peak1854
LG01	3613242	3613626	peak1855	LG01	5012287	5012835	peak1855	Contig33	207051	209261	peak1855
LG01	3615693	3615891	peak1856	LG01	5015013	5015597	peak1856	Contig33	209971	210424	peak1856
LG01	3618388	3618788	peak1857	LG01	5019534	5020194	peak1857	Contig33	210657	211270	peak1857
LG01	3619068	3619464	peak1858	LG01	5043251	5043473	peak1858	Contig33	211826	212622	peak1858
LG01	3626202	3626468	peak1859	LG01	5121468	5121713	peak1859	Contig33	237099	237258	peak1859
LG01	3627196	3627758	peak1860	LG01	5188775	5188965	peak1860	Contig33	240579	240795	peak1860
LG01	3627968	3628254	peak1861	LG01	5203487	5204033	peak1861	Contig33	294852	295039	peak1861
LG01	3628496	3629173	peak1862	LG01	5204259	5204667	peak1862	Contig33	295226	295693	peak1862
LG01	3629476	3629760	peak1863	LG01	5216854	5217111	peak1863	Contig33	296123	296369	peak1863
LG01	3630675	3630903	peak1864	LG01	5228188	5228404	peak1864	Contig34	73447	73739	peak1864
LG01	3638703	3639181	peak1865	LG01	5230585	5230759	peak1865	Contig34	134277	134686	peak1865
LG01	3639297	3639500	peak1866	LG01	5233289	5233707	peak1866	Contig34	135240	136239	peak1866
LG01	3640262	3640484	peak1867	LG01	5238466	5239013	peak1867	Contig34	139212	139362	peak1867
LG01	3640777	3641005	peak1868	LG01	5253797	5253952	peak1868	Contig34	142615	142942	peak1868
LG01	3642244	3642476	peak1869	LG01	5254097	5254436	peak1869	Contig34	143650	143873	peak1869
LG01	3648416	3648936	peak1870	LG01	5352697	5352893	peak1870	Contig34	148565	149011	peak1870
LG01	3651778	3651928	peak1871	LG01	5354553	5355231	peak1871	Contig34	159006	159340	peak1871
LG01	3672990	3673159	peak1872	LG01	5368027	5368186	peak1872	Contig34	179860	180010	peak1872
LG01	3691133	3691463	peak1873	LG01	5369044	5369283	peak1873	Contig34	185261	185652	peak1873
LG01	3696819	3697194	peak1874	LG01	5372767	5372917	peak1874	Contig34	210056	210257	peak1874
LG01	3697740	3698743	peak1875	LG01	5373808	5374746	peak1875	Contig34	211565	211781	peak1875
LG01	3710517	3710859	peak1876	LG01	5387910	5388107	peak1876	Contig34	229806	229995	peak1876
LG01	3715674	3715909	peak1877	LG01	5416102	5416402	peak1877	Contig34	232396	232658	peak1877
LG01	3718840	3718990	peak1878	LG01	5445258	5445454	peak1878	Contig34	235583	235888	peak1878
LG01	3780663	3780874	peak1879	LG01	5451511	5452222	peak1879	Contig34	248793	249067	peak1879
LG01	3788733	3788885	peak1880	LG01	5486637	5486823	peak1880	Contig34	256393	256584	peak1880
LG01	3807023	3807176	peak1881	LG01	5486990	5487201	peak1881	Contig34	261660	262150	peak1881
LG01	3876761	3876911	peak1882	LG01	5489081	5489490	peak1882	Contig35	96143	96558	peak1882
LG01	3877647	3878369	peak1883	LG01	5492736	5492891	peak1883	Contig35	107834	108056	peak1883
LG01	3882052	3882202	peak1884	LG01	5499533	5499852	peak1884	Contig35	208718	209165	peak1884
LG01	4019865	4020082	peak1885	LG01	5500711	5501108	peak1885	Contig36	44092	44572	peak1885
LG01	4115071	4115221	peak1886	LG01	5501330	5501633	peak1886	Contig36	44847	45000	peak1886
LG01	4229256	4229406	peak1887	LG01	5517443	5518001	peak1887	Contig36	161731	161881	peak1887
LG01	4231760	4231947	peak1888	LG01	5518796	5519376	peak1888	Contig36	163039	163219	peak1888
LG01	4251833	4252049	peak1889	LG01	5568350	5568544	peak1889	Contig36	214749	214913	peak1889
LG01	4283580	4284231	peak1890	LG01	5573024	5573453	peak1890	Contig37	54160	54342	peak1890
LG01	4285203	4285353	peak1891	LG01	5614627	5614815	peak1891	Contig37	56251	56532	peak1891
LG01	4288412	4288588	peak1892	LG01	5758114	5758578	peak1892	Contig37	60374	60808	peak1892
LG01	4316954	4317496	peak1893	LG01	5849738	5850366	peak1893	Contig37	62356	62592	peak1893
LG01	4318421	4318774	peak1894	LG01	5857758	5858009	peak1894	Contig37	101229	101400	peak1894
LG01	4323092	4323510	peak1895	LG01	5875547	5876025	peak1895	Contig37	101764	102105	peak1895
LG01	4325821	4326047	peak1896	LG01	5876795	5877169	peak1896	Contig37	103804	104281	peak1896
LG01	4339372	4339701	peak1897	LG01	5880762	5881039	peak1897	Contig37	104667	104924	peak1897
LG01	4340174	4340901	peak1898	LG01	5881355	5881783	peak1898	Contig37	105460	105742	peak1898
LG01	4342779	4342929	peak1899	LG01	5881814	5882693	peak1899	Contig37	107007	107194	peak1899
LG01	4343757	4344340	peak1900	LG01	5896465	5897285	peak1900	Contig37	111741	112084	peak1900
LG01	4348900	4349390	peak1901	LG01	5898053	5898410	peak1901	Contig37	112765	113081	peak1901
LG01	4349546	4349773	peak1902	LG01	5908368	5908572	peak1902	Contig37	114466	114616	peak1902
LG01	4372544	4372998	peak1903	LG01	5916383	5916641	peak1903	Contig37	115520	115704	peak1903
LG01	4374568	4374855	peak1904	LG01	5921159	5921852	peak1904	Contig37	116071	116330	peak1904
LG01	4375235	4375570	peak1905	LG01	5926036	5926400	peak1905	Contig37	117089	117327	peak1905
LG01	4414822	4415048	peak1906	LG01	5962086	5962527	peak1906	Contig37	117865	118384	peak1906
LG01	4416466	4416997	peak1907	LG01	5962871	5963426	peak1907	Contig37	128891	129139	peak1907
LG01	4421848	4422153	peak1908	LG01	5967564	5967886	peak1908	Contig37	153537	153755	peak1908
LG01	4422315	4422465	peak1909	LG01	5969632	5969834	peak1909	Contig37	168297	168728	peak1909
LG01	4423821	4424305	peak1910	LG01	5976856	5977053	peak1910	Contig37	180226	180397	peak1910
LG01	4432587	4432814	peak1911	LG01	5977638	5977922	peak1911	Contig37	185024	185395	peak1911
LG01	4433395	4433580	peak1912	LG01	5980531	5980839	peak1912	Contig37	186010	186386	peak1912
LG01	4434030	4434314	peak1913	LG01	5985774	5986653	peak1913	Contig37	187612	187797	peak1913
LG01	4435811	4436036	peak1914	LG01	5989685	5990182	peak1914	Contig37	188718	188951	peak1914
LG01	4438481	4438661	peak1915	LG01	5990346	5990575	peak1915	Contig37	200325	200765	peak1915
LG01	4440358	4440608	peak1916	LG01	5996632	5997037	peak1916	Contig37	261671	262513	peak1916
LG01	4444778	4445125	peak1917	LG01	5997415	5997642	peak1917	Contig37	262994	263149	peak1917
LG01	4457647	4457919	peak1918	LG01	6009053	6009419	peak1918	Contig37	282451	282788	peak1918
LG01	4458516	4458815	peak1919	LG01	6010052	6010867	peak1919	Contig38	57465	59070	peak1919
LG01	4460605	4461105	peak1920	LG01	6037824	6038290	peak1920	Contig38	62362	62534	peak1920
LG01	4462751	4463222	peak1921	LG01	6038601	6039561	peak1921	Contig38	63401	63757	peak1921
LG01	4466317	4466467	peak1922	LG01	6040311	6041642	peak1922	Contig38	66115	66335	peak1922
LG01	4473157	4473449	peak1923	LG01	6044688	6044838	peak1923	Contig38	66654	66862	peak1923
LG01	4477358	4477546	peak1924	LG01	6068298	6068499	peak1924	Contig38	68072	68574	peak1924
LG01	4477617	4477868	peak1925	LG01	6071098	6071248	peak1925	Contig38	68708	68986	peak1925
LG01	4477990	4478327	peak1926	LG01	6071676	6071892	peak1926	Contig38	72802	73122	peak1926
LG01	4484586	4484839	peak1927	LG01	6072829	6073128	peak1927	Contig38	76007	76588	peak1927
LG01	4488517	4488786	peak1928	LG01	6107466	6107743	peak1928	Contig38	78371	79183	peak1928
LG01	4489795	4490229	peak1929	LG01	6124408	6124651	peak1929	Contig38	83333	84520	peak1929
LG01	4493099	4493485	peak1930	LG01	6147384	6147690	peak1930	Contig38	85077	85452	peak1930
LG01	4494622	4495048	peak1931	LG01	6149770	6150019	peak1931	Contig38	91167	91413	peak1931
LG01	4496414	4496726	peak1932	LG01	6204929	6205305	peak1932	Contig38	94222	94505	peak1932
LG01	4501082	4501268	peak1933	LG01	6241183	6241433	peak1933	Contig38	94698	94898	peak1933
LG01	4503935	4504239	peak1934	LG01	6263069	6263273	peak1934	Contig38	100426	100787	peak1934
LG01	4526611	4527154	peak1935	LG01	6272483	6273245	peak1935	Contig38	101035	101511	peak1935
LG01	4531400	4531780	peak1936	LG01	6278044	6278274	peak1936	Contig38	104432	104808	peak1936
LG01	4533049	4533216	peak1937	LG01	6279154	6279382	peak1937	Contig38	105738	105996	peak1937
LG01	4542350	4542616	peak1938	LG01	6291764	6292611	peak1938	Contig38	107214	107689	peak1938
LG01	4572271	4572535	peak1939	LG01	6294626	6294897	peak1939	Contig38	108171	108926	peak1939
LG01	4572883	4573077	peak1940	LG01	6303230	6303534	peak1940	Contig38	111053	111372	peak1940
LG01	4574357	4574647	peak1941	LG01	6316337	6317032	peak1941	Contig38	111570	111846	peak1941
LG01	4575599	4575763	peak1942	LG01	6317236	6317487	peak1942	Contig38	112788	112961	peak1942
LG01	4576280	4576558	peak1943	LG01	6317613	6317788	peak1943	Contig38	114131	114422	peak1943
LG01	4576706	4577122	peak1944	LG01	6317931	6318352	peak1944	Contig38	114734	115496	peak1944
LG01	4620150	4620708	peak1945	LG01	6360962	6361284	peak1945	Contig38	117630	117827	peak1945
LG01	4621291	4621590	peak1946	LG01	6361713	6362169	peak1946	Contig38	121732	122318	peak1946
LG01	4645492	4645642	peak1947	LG01	6365620	6366010	peak1947	Contig38	122980	123716	peak1947
LG01	4663872	4664022	peak1948	LG01	6367395	6367553	peak1948	Contig38	123944	124765	peak1948
LG01	4665222	4665909	peak1949	LG01	6369505	6369796	peak1949	Contig38	127663	128107	peak1949
LG01	4671349	4671710	peak1950	LG01	6373681	6374085	peak1950	Contig38	133751	133950	peak1950
LG01	4678169	4678459	peak1951	LG01	6382577	6383417	peak1951	Contig38	145094	145727	peak1951
LG01	4678802	4679963	peak1952	LG01	6399234	6399446	peak1952	Contig38	148023	148180	peak1952
LG01	4680108	4680325	peak1953	LG01	6400355	6400975	peak1953	Contig38	148527	148780	peak1953
LG01	4686020	4686247	peak1954	LG01	6403374	6403715	peak1954	Contig38	152360	152596	peak1954
LG01	4945481	4945712	peak1955	LG01	6415204	6415423	peak1955	Contig38	153206	153370	peak1955
LG01	4946088	4946735	peak1956	LG01	6415613	6416083	peak1956	Contig38	153727	153925	peak1956
LG01	4980180	4980800	peak1957	LG01	6419209	6419402	peak1957	Contig38	154331	154731	peak1957
LG01	4981378	4981664	peak1958	LG01	6428124	6428590	peak1958	Contig38	155275	155455	peak1958
LG01	4984552	4984790	peak1959	LG01	6431366	6431612	peak1959	Contig38	155673	156170	peak1959
LG01	4993818	4994024	peak1960	LG01	6433365	6433681	peak1960	Contig38	164568	165103	peak1960
LG01	5006034	5006553	peak1961	LG01	6433953	6434512	peak1961	Contig38	169716	169939	peak1961
LG01	5012305	5012740	peak1962	LG01	6441896	6442066	peak1962	Contig38	172596	172973	peak1962
LG01	5013153	5013371	peak1963	LG01	6442427	6442989	peak1963	Contig38	179857	180024	peak1963
LG01	5015030	5015514	peak1964	LG01	6446753	6446913	peak1964	Contig38	181261	181517	peak1964
LG01	5019469	5019792	peak1965	LG01	6454031	6454306	peak1965	Contig38	186016	186265	peak1965
LG01	5043206	5043571	peak1966	LG01	6456542	6457009	peak1966	Contig38	189137	189397	peak1966
LG01	5053599	5053854	peak1967	LG01	6457219	6457691	peak1967	Contig38	190986	191327	peak1967
LG01	5121463	5121740	peak1968	LG01	6464220	6464531	peak1968	Contig38	192263	192468	peak1968
LG01	5188729	5188957	peak1969	LG01	6465863	6466055	peak1969	Contig38	208860	209039	peak1969
LG01	5203476	5203978	peak1970	LG01	6494515	6494875	peak1970	Contig38	209434	209616	peak1970
LG01	5204336	5204759	peak1971	LG01	6497415	6497615	peak1971	Contig38	212088	212415	peak1971
LG01	5216951	5217111	peak1972	LG01	6501416	6501690	peak1972	Contig38	229014	229176	peak1972
LG01	5226922	5227143	peak1973	LG01	6506732	6506882	peak1973	Contig38	230775	231084	peak1973
LG01	5228054	5228846	peak1974	LG01	6509316	6509491	peak1974	Contig38	231499	231830	peak1974
LG01	5230218	5230368	peak1975	LG01	6514841	6514991	peak1975	Contig38	233031	234063	peak1975
LG01	5230589	5230744	peak1976	LG01	6519653	6520042	peak1976	Contig38	235604	235883	peak1976
LG01	5238476	5238635	peak1977	LG01	6520950	6521556	peak1977	Contig38	237153	237386	peak1977
LG01	5239274	5239754	peak1978	LG01	6521857	6522053	peak1978	Contig38	238992	239228	peak1978
LG01	5254174	5254468	peak1979	LG01	6532301	6532489	peak1979	Contig38	239982	240863	peak1979
LG01	5351901	5352104	peak1980	LG01	6542736	6543021	peak1980	Contig38	241700	241957	peak1980
LG01	5353221	5353483	peak1981	LG01	6548881	6549284	peak1981	Contig38	244394	245010	peak1981
LG01	5353517	5353667	peak1982	LG01	6560488	6560663	peak1982	Contig38	246628	247236	peak1982
LG01	5354568	5355269	peak1983	LG01	6587212	6587507	peak1983	Contig38	248850	249334	peak1983
LG01	5369016	5369289	peak1984	LG01	6590020	6590277	peak1984	Contig38	250062	250727	peak1984
LG01	5373907	5374733	peak1985	LG01	6590734	6591021	peak1985	Contig38	253443	253793	peak1985
LG01	5378267	5378538	peak1986	LG01	6605286	6605487	peak1986	Contig38	256148	256347	peak1986
LG01	5384345	5384495	peak1987	LG01	6688613	6689087	peak1987	Contig38	256816	256972	peak1987
LG01	5387265	5387479	peak1988	LG01	6695807	6696450	peak1988	Contig38	260998	261155	peak1988
LG01	5387934	5388120	peak1989	LG01	6697088	6697465	peak1989	Contig38	263510	263774	peak1989
LG01	5393403	5393553	peak1990	LG01	6703307	6704097	peak1990	Contig38	270430	270580	peak1990
LG01	5394957	5395255	peak1991	LG01	6704632	6704941	peak1991	Contig38	271424	271996	peak1991
LG01	5396075	5396225	peak1992	LG01	6705215	6705365	peak1992	Contig38	276023	276249	peak1992
LG01	5397297	5397518	peak1993	LG01	6705611	6705836	peak1993	Contig38	276650	277104	peak1993
LG01	5402806	5403066	peak1994	LG01	6712363	6712747	peak1994	Contig38	277390	277593	peak1994
LG01	5445365	5445584	peak1995	LG01	6820434	6820586	peak1995	Contig38	277831	278006	peak1995
LG01	5451766	5451993	peak1996	LG01	6827573	6827940	peak1996	Contig38	278145	278308	peak1996
LG01	5473081	5473231	peak1997	LG01	6839144	6839381	peak1997	Contig38	278537	278721	peak1997
[truncated: 154,504 more rows]
