# Supplementary material for: The ApWRKY26/ApERF4-ApMYB2 module regulates anthocyanin accumulation for the seasonal leaf color transition in Acer palmatum
Source: Hortic Res. 2025 Sep 24;13(1):uhaf257. doi: 10.1093/hr/uhaf257 (PMC12860562; doi:10.1093/hr/uhaf257)
Supplement: Web_Material_uhaf257 [file web_material_uhaf257.zip › Supplementary Table 5.xlsx]

## Sheet: DAR
Supplementary Table 5 | Gain DARs and losses DARs between successive seasons.
SPS-vs-SUS.DAR												SUS-vs-AUS.DAR
peak	seqnames	start	end	width	strand	Conc	Conc_SUS	Conc_SPS	Fold	p.value	FDR	peak	seqnames	start	end	width	strand	Conc	Conc_AUS	Conc_SUS	Fold	p.value	FDR
13	Contig1	981727	982127	401	*	10.8173	10.4913	11.0831	-0.582523	5.92607e-37	6.92609e-34	4	Contig1	12877	13277	401	*	4.87332	5.25205	4.35835	0.617469	0.00208808	0.0257733
21	Contig1	1924192	1924592	401	*	10.6429	10.2358	10.9601	-0.715114	1.65776e-61	2.87858e-57	19	Contig1	1920446	1920846	401	*	10.2465	9.87286	10.543	-0.667047	1.41865e-54	1.91596e-51
22	Contig1	1935857	1936257	401	*	10.4117	10.08	10.6813	-0.592474	3.73021e-39	5.81291e-36	107	Contig11	76785	77185	401	*	4.99064	4.3829	5.41694	-0.841038	6.62875e-05	0.00130994
23	Contig1	1936486	1936886	401	*	8.6271	8.21893	8.94489	-0.693559	1.12695e-18	2.65981e-16	110	Contig11	238706	239106	401	*	3.94478	3.10895	4.47059	-0.7738	0.00137758	0.0181986
105	Contig10	989835	990235	401	*	4.99371	5.38344	4.45806	0.611808	0.00106597	0.0153801	117	Contig11	810227	810627	401	*	4.93542	5.33465	4.38157	0.741529	0.000391431	0.00621129
109	Contig11	238174	238574	401	*	3.90227	4.45002	3.00847	0.636921	0.00255615	0.0293695	135	Contig12	817386	817786	401	*	5.15222	4.46824	5.61432	-0.967659	4.46801e-06	0.000117019
110	Contig11	238706	239106	401	*	3.89626	4.47059	2.92769	0.692914	0.00144219	0.0193764	142	Contig13	155524	155924	401	*	5.83852	5.19822	6.28044	-0.957126	2.04423e-07	7.13807e-06
115	Contig11	780363	780763	401	*	5.43927	5.86664	4.82931	0.779751	1.65936e-05	0.000491819	145	Contig13	201175	201575	401	*	4.58153	4.07135	4.95767	-0.593645	0.0029644	0.034196
125	Contig12	556319	556719	401	*	5.174	5.62337	4.51783	0.765881	8.49629e-05	0.00201586	156	Contig13	894550	894950	401	*	5.33238	4.75738	5.74242	-0.82321	5.2441e-05	0.00106503
135	Contig12	817386	817786	401	*	5.08715	5.61432	4.24779	0.996673	3.23036e-06	0.000116583	177	Contig14	138060	138460	401	*	5.54311	5.08598	5.88972	-0.685488	0.000163739	0.00291141
142	Contig13	155524	155924	401	*	5.59026	6.28044	4.21883	1.84485	9.19938e-14	1.25357e-11	178	Contig14	139438	139838	401	*	5.65861	5.18951	6.01203	-0.702465	7.3129e-05	0.00142678
146	Contig13	417227	417627	401	*	4.86764	4.0772	5.3754	-0.898459	1.95901e-05	0.000565868	189	Contig14	208455	208855	401	*	6.31136	5.71912	6.73002	-0.933059	1.23699e-09	6.55146e-08
156	Contig13	894550	894950	401	*	5.04826	5.74242	3.66017	1.74954	3.66345e-10	2.97258e-08	191	Contig14	226059	226459	401	*	5.37905	4.73354	5.82344	-0.926948	4.11642e-06	0.000108772
177	Contig14	138060	138460	401	*	5.4996	5.88972	4.96321	0.673084	0.000147059	0.00317552	192	Contig14	227828	228228	401	*	4.56434	4.0141	4.9617	-0.663023	0.00151933	0.0197534
193	Contig14	228330	228730	401	*	7.30578	7.70517	6.75163	0.86672	7.12652e-13	8.68835e-11	193	Contig14	228330	228730	401	*	7.12773	6.15008	7.70517	-1.49186	3.42356e-33	1.7267e-30
211	Contig14	428121	428521	401	*	7.87972	8.29128	7.30169	0.931426	1.31605e-19	3.33958e-17	194	Contig14	229659	230059	401	*	6.83914	5.42726	7.53885	-2.0197	7.40212e-45	6.86815e-42
213	Contig14	430530	430930	401	*	7.00936	7.43623	6.40043	0.929043	3.18176e-12	3.5481e-10	203	Contig14	361378	361778	401	*	4.50296	3.92805	4.91295	-0.693562	0.00123916	0.0166712
231	Contig14	587990	588390	401	*	5.70236	4.51304	6.34528	-1.65038	1.336e-13	1.77671e-11	206	Contig14	408016	408416	401	*	5.174	4.61417	5.5763	-0.772627	0.000140198	0.0025389
234	Contig14	596480	596880	401	*	4.63096	3.72521	5.18309	-0.98093	1.596e-05	0.000475342	207	Contig14	409322	409722	401	*	4.52084	3.85134	4.97636	-0.826161	0.000338238	0.00547952
241	Contig14	612761	613161	401	*	5.07294	4.53478	5.46399	-0.617791	0.000925172	0.0137939	211	Contig14	428121	428521	401	*	7.64275	6.43329	8.29128	-1.80716	1.39366e-62	2.41999e-59
246	Contig14	646630	647030	401	*	6.8348	7.53888	5.40388	2.04801	1.73559e-32	1.25572e-29	213	Contig14	430530	430930	401	*	6.97439	6.29101	7.43623	-1.08985	1.98541e-17	3.05476e-15
247	Contig14	649124	649524	401	*	7.19349	7.83229	6.01874	1.75239	1.07957e-33	8.69015e-31	239	Contig14	607954	608354	401	*	5.26784	5.64082	4.76347	0.723329	0.000223504	0.00382632
248	Contig14	653480	653880	401	*	5.25356	6.01988	3.51212	2.19742	3.98483e-14	5.67826e-12	246	Contig14	646630	647030	401	*	7.05097	6.3082	7.53888	-1.17271	5.86318e-20	1.17023e-17
252	Contig14	671543	671943	401	*	10.2837	9.94838	10.5556	-0.596971	4.31458e-36	4.48237e-33	247	Contig14	649124	649524	401	*	7.3967	6.76973	7.83229	-1.01942	1.16416e-19	2.25324e-17
253	Contig14	673311	673711	401	*	8.9933	8.63829	9.27798	-0.617474	8.25486e-19	1.96356e-16	248	Contig14	653480	653880	401	*	5.59558	4.99191	6.01988	-0.888017	3.73049e-06	9.96187e-05
274	Contig15	246463	246863	401	*	8.37315	7.88731	8.73595	-0.810853	3.20217e-22	1.00574e-19	249	Contig14	655524	655924	401	*	6.6806	6.22377	7.02704	-0.746133	3.09846e-08	1.27354e-06
313	Contig17	140659	141059	401	*	4.50815	5.05047	3.62899	0.867815	0.000110033	0.00249758	251	Contig14	670491	670891	401	*	10.3443	9.95651	10.6496	-0.688993	1.7877e-57	2.78582e-54
356	Contig19	40742	41142	401	*	4.70799	3.76342	5.274	-1.00683	1.59712e-05	0.000475342	267	Contig14	890629	891029	401	*	5.41387	4.60521	5.92897	-1.15387	4.79775e-09	2.28962e-07
357	Contig19	48877	49277	401	*	5.2406	5.62454	4.71589	0.619478	0.00077031	0.0120102	272	Contig15	170803	171203	401	*	4.83075	4.33701	5.19792	-0.597023	0.00243314	0.0291665
360	Contig19	182395	182795	401	*	4.99293	5.44977	4.32054	0.753426	0.000155659	0.00332811	285	Contig15	585628	586028	401	*	3.91418	4.6349	2.40781	1.3211	1.16806e-05	0.000278497
362	Contig19	256929	257329	401	*	7.73734	7.26706	8.09142	-0.765788	1.00438e-13	1.36405e-11	287	Contig15	709620	710020	401	*	4.70399	5.24305	3.83356	1.09544	7.71794e-06	0.000191335
368	Contig19	585869	586269	401	*	4.72274	3.96274	5.21792	-0.797576	0.000146578	0.00316682	288	Contig15	712798	713198	401	*	4.24077	4.71546	3.52855	0.661409	0.0030234	0.0347479
370	Contig2	7552	7952	401	*	4.31991	4.81461	3.56107	0.722584	0.00058254	0.0097062	292	Contig15	782173	782573	401	*	11.34	10.7896	11.7374	-0.945265	6.83716e-142	7.92564e-138
395	Contig2	99298	99698	401	*	5.74987	6.08456	5.31331	0.582011	0.000439134	0.00775427	293	Contig16	75013	75413	401	*	4.57774	5.03864	3.89645	0.850936	0.000232686	0.00396453
398	Contig2	119224	119624	401	*	4.45241	4.91482	3.76776	0.674171	0.000953492	0.0141276	308	Contig17	127000	127400	401	*	4.19036	3.11178	4.8006	-1.22655	6.38334e-06	0.000161611
399	Contig2	121785	122185	401	*	4.53066	5.03119	3.75781	0.763685	0.000313677	0.00589844	309	Contig17	127903	128303	401	*	4.97126	4.22683	5.45988	-1.01487	4.44364e-06	0.000116431
450	Contig2	426796	427196	401	*	4.86441	5.27687	4.2846	0.632001	0.00104564	0.0151721	318	Contig17	271166	271566	401	*	4.20879	3.60462	4.63334	-0.621618	0.00334542	0.0377073
478	Contig2	613335	613735	401	*	7.45443	7.03949	7.7763	-0.673742	4.64148e-10	3.68499e-08	320	Contig17	326710	327110	401	*	5.66605	5.17241	6.03316	-0.750995	3.3916e-05	0.000720967
491	Contig2	737050	737450	401	*	7.58348	7.97109	7.05186	0.849284	1.10045e-14	1.67829e-12	321	Contig17	353287	353687	401	*	4.53677	3.80342	5.02064	-0.952172	4.20922e-05	0.000874134
499	Contig2	786889	787289	401	*	4.97221	5.46097	4.22745	0.867178	2.2934e-05	0.000650402	355	Contig19	37496	37896	401	*	3.98775	2.91182	4.59716	-1.13026	3.57905e-05	0.00075645
505	Contig2	804150	804550	401	*	5.0207	5.3958	4.51246	0.583976	0.00159512	0.0209128	357	Contig19	48877	49277	401	*	5.07195	4.1649	5.62454	-1.21582	3.37822e-08	1.37885e-06
531	Contig2	883917	884317	401	*	6.18681	6.56037	5.68139	0.720929	3.05159e-06	0.000111121	359	Contig19	170365	170765	401	*	4.58328	3.91974	5.03606	-0.836196	0.000249377	0.00420704
537	Contig2	908538	908938	401	*	5.02834	5.40507	4.51708	0.601452	0.00107442	0.0154716	360	Contig19	182395	182795	401	*	4.99448	4.32547	5.44977	-0.909324	2.99046e-05	0.000647009
550	Contig2	979552	979952	401	*	6.9611	7.28373	6.54488	0.646596	3.55102e-07	1.61055e-05	374	Contig2	27352	27752	401	*	6.5784	5.71929	7.11316	-1.32249	3.37198e-21	7.45207e-19
563	Contig2	1150310	1150710	401	*	4.55409	4.99031	3.92581	0.619582	0.00185999	0.0233942	477	Contig2	612333	612733	401	*	10.4833	9.98527	10.8529	-0.86361	8.74176e-76	2.08345e-72
649	Contig2	1404679	1405079	401	*	4.83594	5.29908	4.14967	0.745543	0.000212948	0.00430035	480	Contig2	662730	663130	401	*	4.45461	4.88846	3.83126	0.699893	0.00154981	0.0200898
652	Contig2	1413217	1413617	401	*	4.51563	4.92924	3.93353	0.595804	0.00231762	0.0273715	486	Contig2	723609	724009	401	*	5.97736	5.5085	6.33064	-0.731559	1.14207e-05	0.000272782
655	Contig2	1422269	1422669	401	*	4.70363	5.23773	3.84627	0.945722	1.79814e-05	0.000526914	491	Contig2	737050	737450	401	*	7.62874	7.17901	7.97109	-0.767964	4.30001e-14	4.4558e-12
698	Contig2	1548796	1549196	401	*	4.62133	5.03378	4.04155	0.583734	0.00282769	0.0315935	518	Contig2	848733	849133	401	*	5.82904	6.20828	5.31311	0.790306	7.52863e-06	0.000187138
737	Contig2	1678291	1678691	401	*	4.41502	4.92602	3.61655	0.753131	0.0004376	0.0077334	543	Contig2	963856	964256	401	*	5.84499	6.22146	5.33421	0.781783	1.04727e-05	0.00025222
740	Contig2	1687549	1687949	401	*	4.64569	5.12	3.93432	0.748408	0.000266299	0.00515898	581	Contig2	1200190	1200590	401	*	5.24919	5.59256	4.79768	0.6191	0.000991797	0.0138375
742	Contig2	1696705	1697105	401	*	4.90225	5.32393	4.3039	0.651608	0.000748012	0.0117438	639	Contig2	1372669	1373069	401	*	5.85532	5.40187	6.19982	-0.706901	3.02832e-05	0.000654271
755	Contig2	1739718	1740118	401	*	5.57745	5.98396	5.0094	0.71763	6.33456e-05	0.00156497	952	Contig23	62186	62586	401	*	5.3469	4.64666	5.8163	-0.996861	2.68687e-06	7.43601e-05
769	Contig2	1792028	1792428	401	*	4.66167	5.16057	3.89277	0.807802	0.000130691	0.00288042	953	Contig23	63381	63781	401	*	5.44923	4.74662	5.91968	-1.01693	2.06165e-07	7.19064e-06
781	Contig20	303860	304260	401	*	4.47255	4.91351	3.83431	0.620986	0.0018588	0.0233865	954	Contig23	75568	75968	401	*	4.76678	4.12165	5.21099	-0.81143	0.000303804	0.00498817
787	Contig20	537640	538040	401	*	4.80055	5.20002	4.24624	0.587258	0.00223452	0.0267118	955	Contig23	76640	77040	401	*	5.83587	5.23617	6.25822	-0.917472	2.00404e-07	7.0098e-06
833	Contig21	192381	192781	401	*	4.96626	5.40336	4.33615	0.703887	0.000295956	0.00562085	979	Contig24	321456	321856	401	*	5.72362	5.03712	6.18687	-1.02779	1.45971e-08	6.35941e-07
869	Contig21	273251	273651	401	*	5.34542	5.73677	4.80669	0.668154	0.000206955	0.0042094	990	Contig25	354997	355397	401	*	4.90914	4.37114	5.30011	-0.711982	0.000511494	0.00784407
952	Contig23	62186	62586	401	*	5.35592	5.8163	4.67575	0.807318	3.89275e-05	0.00103131	991	Contig25	358853	359253	401	*	5.65821	4.47178	6.30031	-1.63714	2.60004e-16	3.51541e-14
953	Contig23	63381	63781	401	*	5.46676	5.91968	4.80291	0.835144	8.51002e-06	0.00027336	998	Contig26	60624	61024	401	*	4.1103	4.56259	3.44782	0.68395	0.00220842	0.0269457
955	Contig23	76640	77040	401	*	5.90278	6.25822	5.43011	0.636339	0.000108875	0.00247777	1045	Contig28	157132	157532	401	*	6.84446	6.48309	7.13319	-0.609455	1.20905e-06	3.64484e-05
956	Contig23	85008	85408	401	*	4.46763	3.68802	4.97096	-0.73545	0.000523191	0.0089217	1046	Contig28	158571	158971	401	*	7.36676	6.90094	7.71833	-0.776063	5.30893e-12	4.10497e-10
964	Contig23	210002	210402	401	*	4.92377	5.48055	4.00518	1.09613	1.1484e-06	4.61297e-05	1150	Contig3	40403	40803	401	*	4.62034	5.02912	4.0478	0.671448	0.00160169	0.0206366
966	Contig23	222908	223308	401	*	5.46689	5.83124	4.97825	0.621792	0.000396254	0.00713551	1204	Contig30	64793	65193	401	*	6.58023	5.78094	7.09156	-1.22167	6.42324e-17	9.37269e-15
972	Contig23	384068	384468	401	*	4.93685	5.32549	4.40329	0.59	0.00180583	0.0229176	1215	Contig31	8242	8642	401	*	4.51519	3.54349	5.09059	-1.15941	5.09436e-06	0.000132058
973	Contig23	384874	385274	401	*	5.28441	5.74692	4.59954	0.833984	1.75594e-05	0.000516416	1217	Contig31	11204	11604	401	*	4.88488	4.22063	5.33798	-0.900746	6.23231e-05	0.00124187
979	Contig24	321456	321856	401	*	5.7929	6.18687	5.24918	0.721332	2.20977e-05	0.000629181	1218	Contig31	15843	16243	401	*	4.83491	4.00428	5.35869	-1.06812	1.0623e-05	0.000255234
983	Contig25	67000	67400	401	*	5.11533	4.21202	5.66657	-1.12422	2.82772e-07	1.31892e-05	1219	Contig31	16999	17399	401	*	4.22536	3.57792	4.67065	-0.683186	0.00219687	0.0268371
991	Contig25	358853	359253	401	*	5.88597	6.30031	5.3024	0.780384	5.77765e-06	0.000195347	1220	Contig31	26102	26502	401	*	4.63096	3.82208	5.14614	-1.04634	8.82542e-06	0.000215863
1002	Contig26	190580	190980	401	*	4.21788	4.68835	3.51523	0.621022	0.00242426	0.0282603	1242	Contig33	236980	237380	401	*	5.17395	4.53647	5.61455	-0.903622	1.32375e-05	0.000311583
1017	Contig28	58821	59221	401	*	6.11969	6.49844	5.60467	0.724295	4.14245e-06	0.000145273	1257	Contig35	129486	129886	401	*	4.18741	3.499	4.65152	-0.702974	0.00200511	0.0249204
1042	Contig28	140936	141336	401	*	6.34083	6.81073	5.63946	1.01859	1.51059e-10	1.30499e-08	1267	Contig37	112734	113134	401	*	5.538	4.96876	5.94511	-0.862322	3.85945e-06	0.000102651
1046	Contig28	158571	158971	401	*	7.29278	7.71833	6.68657	0.943342	1.68909e-14	2.52532e-12	1273	Contig37	144826	145226	401	*	4.63946	3.74678	5.18679	-1.12584	3.89426e-06	0.000103396
1047	Contig28	160412	160812	401	*	5.78608	6.22515	5.15182	0.843687	1.71733e-06	6.64357e-05	1278	Contig37	200293	200693	401	*	5.99647	5.06515	6.55779	-1.35611	1.21171e-14	1.3587e-12
1050	Contig28	171618	172018	401	*	6.082	6.42796	5.62599	0.631771	6.52851e-05	0.00160668	1279	Contig37	211735	212135	401	*	4.51266	3.88953	4.94641	-0.741943	0.000854026	0.0121817
1080	Contig28	308121	308521	401	*	4.45191	4.8808	3.83885	0.581511	0.00337117	0.0357655	1280	Contig37	262027	262427	401	*	6.35727	5.87404	6.71862	-0.779731	1.47442e-07	5.31325e-06
1121	Contig29	240410	240810	401	*	5.56391	5.97385	4.9891	0.742237	2.73159e-05	0.000759089	1354	Contig39	41919	42319	401	*	5.21267	4.57869	5.65161	-0.892686	1.404e-05	0.000328311
1135	Contig29	292052	292452	401	*	4.77614	5.32388	3.88237	1.01576	5.69239e-06	0.000192786	1355	Contig39	42382	42782	401	*	4.10047	3.23849	4.63633	-0.972305	0.000160481	0.00285809
1204	Contig30	64793	65193	401	*	6.6245	7.09156	5.92949	1.02981	1.17389e-11	1.21228e-09	1357	Contig39	47335	47735	401	*	5.88805	5.36734	6.26986	-0.808771	1.4024e-06	4.14849e-05
1207	Contig30	158274	158674	401	*	4.95482	5.42847	4.24497	0.790127	9.18896e-05	0.00214503	1359	Contig39	64119	64519	401	*	6.47435	5.86013	6.90379	-0.967297	3.8451e-11	2.60995e-09
1215	Contig31	8242	8642	401	*	4.64988	5.09059	4.01217	0.620367	0.00196135	0.0243292	1360	Contig39	64995	65395	401	*	5.09965	4.36036	5.58607	-1.00963	5.06236e-06	0.000131341
1218	Contig31	15843	16243	401	*	4.65073	5.35869	3.20262	1.63154	7.66168e-08	4.02627e-06	1372	Contig39	143971	144371	401	*	6.30656	5.3981	6.85967	-1.3575	8.44815e-17	1.21523e-14
1242	Contig33	236980	237380	401	*	5.09597	5.61455	4.27855	0.969838	4.31174e-06	0.000150213	1376	Contig39	185534	185934	401	*	6.14096	5.25529	6.68571	-1.30003	1.60473e-14	1.7652e-12
1252	Contig35	77841	78241	401	*	4.14976	2.99045	4.78414	-1.06272	3.46545e-05	0.000932532	1495	Contig43	6633	7033	401	*	6.02565	5.56282	6.3755	-0.725873	1.10916e-05	0.000265494
1253	Contig35	96194	96594	401	*	5.01878	4.26184	5.51269	-0.890112	1.32619e-05	0.000404715	1498	Contig43	64294	64694	401	*	5.59036	5.00998	6.00311	-0.876747	1.64542e-06	4.77214e-05
1254	Contig35	97730	98130	401	*	4.87143	3.53247	5.55373	-1.65405	3.4967e-09	2.36518e-07	1524	Contig44	55113	55513	401	*	6.44248	6.82025	5.92929	0.8205	5.7461e-08	2.24867e-06
1257	Contig35	129486	129886	401	*	4.17591	4.65152	3.4616	0.581459	0.00431998	0.0426316	1610	Contig46	34112	34512	401	*	5.5614	5.13714	5.88883	-0.629551	0.000271681	0.00453423
1290	Contig38	94172	94572	401	*	5.83837	5.32304	6.2173	-0.701864	1.86781e-05	0.000543529	1613	Contig46	43466	43866	401	*	6.19072	5.68357	6.56522	-0.801375	3.32516e-07	1.11373e-05
1353	Contig39	39973	40373	401	*	4.66387	5.29828	3.50443	1.31092	6.54202e-07	2.80038e-05	1663	Contig5	1177352	1177752	401	*	6.1649	5.75931	6.48113	-0.631062	6.47722e-05	0.00128414
1359	Contig39	64119	64519	401	*	6.56747	6.90379	6.12813	0.655068	3.88195e-06	0.000136848	1724	Contig5	1528253	1528653	401	*	4.99088	5.34963	4.51232	0.608357	0.00174803	0.0222073
1372	Contig39	143971	144371	401	*	6.42332	6.85967	5.79475	0.90513	9.55492e-09	5.97736e-07	1815	Contig7	819111	819511	401	*	4.60135	3.9791	5.03468	-0.804305	0.000301914	0.00496317
1376	Contig39	185534	185934	401	*	6.19666	6.68571	5.4512	1.05985	8.62656e-10	6.54531e-08	1817	Contig7	894334	894734	401	*	4.64655	4.07987	5.05235	-0.679968	0.00136948	0.0181113
1416	Contig4	1412311	1412711	401	*	6.96363	6.44414	7.34479	-0.803237	2.24631e-10	1.88693e-08	1827	Contig7	1506161	1506561	401	*	4.89206	4.34286	5.28888	-0.728592	0.000505879	0.00777245
1509	Contig43	103206	103606	401	*	4.88207	3.68931	5.52596	-1.48587	1.24072e-08	7.57076e-07	1841	Contig8	214445	214845	401	*	4.61988	3.81502	5.13345	-1.01474	2.33914e-05	0.000518648
1519	Contig43	140068	140468	401	*	4.6418	3.92917	5.11668	-0.7609	0.000198959	0.00407334	1845	Contig8	363900	364300	401	*	4.42574	4.82995	3.8622	0.648172	0.00212414	0.0261438
1562	Contig44	151338	151738	401	*	6.29324	6.92009	5.15977	1.63429	2.7076e-18	6.1631e-16	1848	Contig8	391349	391749	401	*	5.21237	4.51355	5.68113	-0.991949	1.97164e-06	5.62039e-05
1565	Contig44	159496	159896	401	*	5.96925	6.34404	5.46158	0.697963	1.67278e-05	0.000494779	1849	Contig8	452514	452914	401	*	5.37784	4.85188	5.76245	-0.772694	5.31146e-05	0.00107709
1568	Contig44	168084	168484	401	*	3.96377	4.63543	2.66719	1.18332	1.66816e-05	0.000493825	1853	Contig8	616547	616947	401	*	4.6767	3.87852	5.18758	-1.03081	1.29518e-05	0.000305096
1607	Contig46	30770	31545	776	*	5.91527	5.44734	6.26802	-0.642338	6.09794e-05	0.00151566	1860	Contig8	1131741	1132141	401	*	5.37756	4.83229	5.77234	-0.811035	1.88582e-05	0.000427412
1613	Contig46	43466	43866	401	*	6.07482	6.56522	5.32617	1.05503	1.18992e-09	8.81744e-08	1861	Contig8	1132676	1133076	401	*	4.52108	3.63921	5.06442	-1.09631	9.25684e-06	0.000225485
1614	Contig46	44468	44868	401	*	4.58509	5.03609	3.92541	0.659024	0.00105411	0.0152587	1862	Contig9	4029	4429	401	*	5.56974	5.0063	5.97389	-0.836521	1.04337e-05	0.000251432
1632	Contig48	77972	78372	401	*	4.50285	5.1875	3.1543	1.51199	2.33313e-07	1.10778e-05	1864	Contig9	194589	194989	401	*	5.23439	4.59947	5.67377	-0.919415	4.17181e-06	0.000109996
1636	Contig5	190703	191103	401	*	4.44024	4.87996	3.80461	0.619278	0.00196423	0.024355	1866	Contig9	343847	344247	401	*	5.34341	4.8551	5.70758	-0.693653	0.000365555	0.00585803
1641	Contig5	381741	382141	401	*	4.81954	5.224	4.25552	0.614152	0.0013957	0.0189085	1867	Contig9	687332	687732	401	*	4.74516	3.7241	5.33708	-1.29089	7.78028e-08	2.97107e-06
1663	Contig5	1177352	1177752	401	*	6.01773	6.48113	5.33088	0.950813	4.08435e-08	2.25047e-06	1868	Contig9	691542	691942	401	*	4.55415	3.8371	5.03096	-0.863609	0.000295877	0.00487745
1709	Contig5	1488679	1489079	401	*	4.42238	4.84988	3.81215	0.58898	0.00302542	0.0331238	1898	LG01	457454	457854	401	*	10.696	10.3672	10.9636	-0.593589	6.09998e-49	6.50397e-46
1781	Contig6	139335	139735	401	*	6.15275	5.70036	6.49664	-0.646339	2.34755e-05	0.000662822	1905	LG01	546805	547205	401	*	4.63965	4.01197	5.07557	-0.79231	0.000391055	0.00620695
1829	Contig8	17864	18264	401	*	6.85576	7.27897	6.25431	0.915227	6.73326e-12	7.20447e-10	1910	LG01	576881	577281	401	*	5.402	4.91748	5.76406	-0.714224	0.000102798	0.00192321
1830	Contig8	19466	19866	401	*	4.92461	5.40789	4.19264	0.822018	6.10042e-05	0.00151575	1912	LG01	671737	672137	401	*	4.74798	4.08698	5.19959	-0.834688	0.000235892	0.00400905
1831	Contig8	21439	21839	401	*	5.46844	5.944	4.75426	0.916293	1.30258e-06	5.17245e-05	1917	LG01	697239	697639	401	*	6.13422	5.17924	6.70386	-1.41394	5.77253e-18	9.50746e-16
1833	Contig8	35219	35619	401	*	5.1017	5.61244	4.3039	0.953531	4.21716e-06	0.000147467	1919	LG01	713528	713928	401	*	6.02121	5.50716	6.39943	-0.796848	8.58073e-07	2.65594e-05
1839	Contig8	162622	163022	401	*	4.12986	3.40291	4.61097	-0.618539	0.00265395	0.0301757	1925	LG01	801449	801849	401	*	6.21338	5.53666	6.67219	-1.04545	8.58611e-11	5.5508e-09
1845	Contig8	363900	364300	401	*	4.56943	3.8622	5.04192	-0.732818	0.000345412	0.00637971	1926	LG01	802665	803065	401	*	5.84877	5.31256	6.2388	-0.833997	7.92848e-07	2.47931e-05
1851	Contig8	507024	507424	401	*	5.28924	4.76315	5.67392	-0.636138	0.000474631	0.00824477	1930	LG01	813907	814307	401	*	4.27686	3.57577	4.74663	-0.769649	0.000928577	0.0130817
1858	Contig8	1107662	1108062	401	*	6.15964	6.64871	5.41414	1.07303	1.01454e-10	9.02102e-09	1932	LG01	822325	822725	401	*	4.96509	4.33104	5.40406	-0.888062	3.20192e-05	0.000685561
1859	Contig8	1116670	1117070	401	*	4.23491	4.81756	3.24184	0.913619	0.000111383	0.00252587	1933	LG01	823257	823657	401	*	4.69427	4.14278	5.09227	-0.700401	0.000856657	0.0122143
1866	Contig9	343847	344247	401	*	5.2398	5.70758	4.5432	0.825484	2.93626e-05	0.000807473	1938	LG01	842895	843295	401	*	5.40426	4.89139	5.78185	-0.743768	7.3342e-05	0.00143025
1873	LG01	1460	1860	401	*	4.89326	3.86297	5.48818	-1.23482	3.17451e-07	1.4616e-05	1942	LG01	876515	876915	401	*	4.48912	3.68164	5.00374	-1.00766	3.92964e-05	0.000822396
1874	LG01	16892	17292	401	*	5.2245	4.261	5.79708	-1.21258	9.23115e-08	4.76655e-06	1946	LG01	918336	918736	401	*	6.76667	6.13846	7.20286	-1.00184	7.47917e-14	7.48842e-12
1875	LG01	17618	18018	401	*	3.8127	2.40404	4.51166	-1.09119	5.65025e-05	0.00141898	1950	LG01	1041678	1042078	401	*	4.06173	3.25458	4.57622	-0.808828	0.000991302	0.0138338
1876	LG01	19789	20189	401	*	4.28563	2.86548	4.98724	-1.52015	4.91996e-07	2.16517e-05	1953	LG01	1204273	1204673	401	*	4.7734	3.90505	5.31166	-1.11613	2.2069e-06	6.23399e-05
1877	LG01	21608	22008	401	*	5.0854	3.92639	5.71969	-1.49345	2.33133e-09	1.63422e-07	1954	LG01	1239793	1240193	401	*	5.19299	4.47298	5.67109	-1.00993	1.70986e-06	4.94341e-05
1878	LG01	23550	23950	401	*	3.9658	2.99065	4.54238	-0.770108	0.000608789	0.0100432	1955	LG01	1242174	1242574	401	*	5.16652	4.47362	5.63264	-0.967563	3.83113e-06	0.000102035
1879	LG01	24966	25366	401	*	4.85843	3.61796	5.51539	-1.53888	9.69753e-09	6.051e-07	1957	LG01	1257134	1257534	401	*	4.76519	3.41229	5.4509	-1.64009	1.90303e-10	1.1718e-08
1880	LG01	25662	26062	401	*	6.71588	5.81527	7.26614	-1.36007	3.08596e-19	7.56248e-17	1959	LG01	1320560	1320960	401	*	5.99407	5.34884	6.43832	-0.995369	1.23477e-09	6.54256e-08
1881	LG01	27798	28198	401	*	4.44762	3.40607	5.04617	-1.0842	1.08524e-05	0.000338841	1961	LG01	1348631	1349031	401	*	4.71078	4.05487	5.16003	-0.815624	0.000349913	0.00564533
1882	LG01	30016	30416	401	*	4.33114	3.36099	4.90601	-0.930027	7.29222e-05	0.00176497	1969	LG01	1681979	1682379	401	*	4.62693	3.80707	5.14648	-1.07612	6.12111e-06	0.000155816
1883	LG01	33227	33627	401	*	4.16288	2.98755	4.80185	-1.08796	2.76203e-05	0.00076632	1971	LG01	1767644	1768044	401	*	5.03289	4.35242	5.49341	-0.958366	7.03417e-06	0.000175927
1884	LG01	35756	36156	401	*	4.54627	3.68814	5.08066	-0.869621	8.49928e-05	0.00201617	1974	LG01	1831902	1832302	401	*	4.43796	3.65291	4.94352	-0.990754	4.27937e-05	0.000888095
1885	LG01	37086	37486	401	*	4.13995	2.39996	4.90601	-1.82355	9.1061e-08	4.70798e-06	1982	LG01	1941810	1942210	401	*	6.74923	6.01039	7.23546	-1.14733	3.3257e-17	4.98445e-15
1886	LG01	41073	41473	401	*	5.30049	4.33629	5.87332	-1.25244	1.44829e-08	8.73212e-07	1983	LG01	1943048	1943448	401	*	5.99129	5.48338	6.36621	-0.802403	1.91164e-06	5.46473e-05
1887	LG01	47342	47742	401	*	4.52316	3.61517	5.07611	-0.949424	3.16556e-05	0.000862927	1986	LG01	1958167	1958567	401	*	5.41013	4.45307	5.98049	-1.31425	1.18049e-09	6.27686e-08
1888	LG01	49812	50212	401	*	3.96487	2.9214	4.56404	-0.786888	0.00056249	0.00943825	1989	LG01	1966053	1966453	401	*	5.56328	4.82067	6.05112	-1.06886	1.17949e-07	4.35766e-06
1889	LG01	55947	56347	401	*	5.37054	4.66814	5.8409	-0.866475	7.77908e-06	0.000251609	1990	LG01	1970254	1970654	401	*	6.27262	5.56467	6.74543	-1.0903	1.9956e-12	1.64117e-10
1890	LG01	61519	61919	401	*	4.79021	3.4942	5.46173	-1.57979	1.30297e-08	7.90299e-07	1992	LG01	2044830	2045230	401	*	4.58496	3.65158	5.14702	-1.18199	9.57343e-07	2.93555e-05
1891	LG01	63650	64050	401	*	4.34847	3.57532	4.84913	-0.705098	0.000834208	0.0127577	1995	LG01	2169188	2169588	401	*	5.25137	4.72917	5.63397	-0.762584	0.000107198	0.00199661
1892	LG01	66442	66842	401	*	4.65307	3.61705	5.24984	-1.12703	4.76149e-06	0.000164654	2003	LG01	2317007	2317407	401	*	7.24458	6.2206	7.83745	-1.55906	1.12853e-38	7.74987e-36
1901	LG01	526053	526453	401	*	3.78724	2.8621	4.34636	-0.652672	0.00217703	0.0262414	2005	LG01	2325270	2325670	401	*	5.18266	4.75323	5.51315	-0.581639	0.0012494	0.0167861
1912	LG01	671737	672137	401	*	4.56718	5.19959	3.41469	1.25881	1.98908e-06	7.54597e-05	2008	LG01	2332495	2332895	401	*	4.65673	4.14429	5.03409	-0.658243	0.00112591	0.01537
1925	LG01	801449	801849	401	*	6.34146	6.67219	5.91164	0.619743	3.81756e-05	0.00101271	2011	LG01	2374986	2375386	401	*	4.74916	3.8472	5.29991	-1.18466	5.25075e-07	1.69561e-05
1940	LG01	861446	861846	401	*	4.60276	3.83267	5.10215	-0.785394	0.000201286	0.00411405	2022	LG01	2470647	2471047	401	*	5.08077	4.27922	5.59302	-1.08009	1.48922e-06	4.37973e-05
1941	LG01	862397	862797	401	*	4.54379	3.72594	5.06254	-0.850149	8.58173e-05	0.00203256	2025	LG01	2473513	2473913	401	*	6.41586	5.83221	6.83024	-0.927482	4.0627e-10	2.34706e-08
1945	LG01	909916	910316	401	*	7.50673	7.06627	7.84369	-0.71269	3.36948e-11	3.25804e-09	2026	LG01	2496822	2497222	401	*	5.13902	4.69011	5.48089	-0.612979	0.00118468	0.0160194
1946	LG01	918336	918736	401	*	6.86006	7.20286	6.40956	0.688924	1.87228e-07	9.05233e-06	2032	LG01	2604803	2605203	401	*	5.60873	5.0158	6.02773	-0.88637	9.39763e-07	2.8882e-05
1953	LG01	1204273	1204673	401	*	4.86726	5.31166	4.22171	0.689106	0.000526919	0.00897519	2035	LG01	2618307	2618707	401	*	4.62916	4.09393	5.01868	-0.663147	0.00129459	0.0172882
1955	LG01	1242174	1242574	401	*	5.22123	5.63264	4.64348	0.683052	0.000266331	0.00515898	2036	LG01	2633501	2633901	401	*	5.82673	5.15867	6.28159	-1.01498	7.8725e-09	3.59198e-07
1957	LG01	1257134	1257534	401	*	4.88334	5.4509	3.93432	1.06574	4.93298e-06	0.000169908	2037	LG01	2634876	2635276	401	*	5.82538	5.37837	6.16616	-0.692206	4.35836e-05	0.000902331
1982	LG01	1941810	1942210	401	*	6.86973	7.23546	6.37859	0.74634	2.14421e-08	1.24168e-06	2038	LG01	2649332	2649732	401	*	6.42382	5.61943	6.93721	-1.23468	2.00531e-16	2.74797e-14
1984	LG01	1950628	1951028	401	*	6.22052	5.80785	6.54103	-0.589795	0.000102798	0.00235935	2050	LG01	2809187	2809587	401	*	4.67117	3.9247	5.16066	-0.955153	3.92706e-05	0.000821997
1985	LG01	1951342	1951742	401	*	5.35393	4.59802	5.8474	-0.955466	1.28178e-06	5.10152e-05	2051	LG01	2816429	2817209	781	*	5.09657	4.64669	5.439	-0.631407	0.000710313	0.0103972
1986	LG01	1958167	1958567	401	*	5.33305	5.98049	4.12754	1.57391	6.05166e-10	4.70019e-08	2056	LG01	3003537	3003937	401	*	5.58519	5.0616	5.96853	-0.787582	1.24074e-05	0.000293923
2001	LG01	2304508	2304908	401	*	4.32137	3.68913	4.75948	-0.587306	0.00330357	0.0352638	2060	LG01	3290871	3291271	401	*	4.71597	4.17793	5.10697	-0.682487	0.00106962	0.014729
2003	LG01	2317007	2317407	401	*	7.48869	7.83745	7.02779	0.739664	4.89136e-11	4.58047e-09	2067	LG01	3592222	3592622	401	*	5.14052	4.59669	5.53454	-0.776615	0.000127098	0.00232172
2006	LG01	2327248	2327648	401	*	4.36398	4.89815	3.50642	0.787264	0.000331996	0.00618453	2076	LG01	3613347	3613747	401	*	4.65498	4.08751	5.0612	-0.721357	0.000751986	0.0109126
2016	LG01	2422020	2422420	401	*	4.33982	3.40313	4.90304	-0.845151	0.000208522	0.00423207	2079	LG01	3619167	3619567	401	*	4.98801	4.3785	5.41516	-0.842839	6.29098e-05	0.0012513
2022	LG01	2470647	2471047	401	*	5.11449	5.59302	4.39348	0.809201	6.51364e-05	0.001604	2081	LG01	3627467	3627867	401	*	5.35454	4.83268	5.73696	-0.747371	0.000150738	0.00270199
2025	LG01	2473513	2473913	401	*	6.46297	6.83024	5.96905	0.72362	7.94948e-07	3.31251e-05	2083	LG01	3630567	3630967	401	*	5.59705	4.98093	6.02742	-0.920876	8.95637e-07	2.76527e-05
2027	LG01	2562324	2562724	401	*	4.45189	3.82891	4.88557	-0.618785	0.00184585	0.0232814	2088	LG01	3642185	3642585	401	*	5.14817	4.19669	5.7166	-1.29959	2.69548e-09	1.34498e-07
2055	LG01	3000295	3000695	401	*	5.72266	5.16199	6.1254	-0.723419	3.89758e-05	0.00103146	2095	LG01	3715564	3715964	401	*	5.09726	4.04277	5.69994	-1.37997	3.06793e-09	1.51527e-07
2063	LG01	3384046	3384446	401	*	6.32647	5.673	6.77457	-0.946265	1.76249e-09	1.26502e-07	2097	LG01	3877984	3878384	401	*	5.51596	5.04207	5.87209	-0.715715	7.14418e-05	0.0013979
2064	LG01	3577873	3578273	401	*	4.25191	3.21197	4.84994	-0.931018	0.00010256	0.00235433	2099	LG01	4283658	4284058	401	*	5.51968	4.86621	5.96779	-0.973279	2.48472e-07	8.53882e-06
2067	LG01	3592222	3592622	401	*	5.14611	5.53454	4.61292	0.619926	0.000818823	0.0125985	2100	LG01	4288328	4288728	401	*	4.91175	4.35653	5.31168	-0.764536	0.000267566	0.00447662
2088	LG01	3642185	3642585	401	*	5.35543	5.7166	4.87252	0.587113	0.00109607	0.0156975	2101	LG01	4317224	4317624	401	*	5.25924	4.49571	5.7559	-1.06962	2.48724e-07	8.54265e-06
2095	LG01	3715564	3715964	401	*	5.25229	5.69994	4.59981	0.737426	0.000153111	0.0032787	2113	LG01	4414725	4415125	401	*	4.89046	4.36659	5.27396	-0.687964	0.000748633	0.0108678
2098	LG01	4019776	4020176	401	*	6.04089	5.555	6.40372	-0.685198	1.0404e-05	0.000326181	2121	LG01	4438390	4438790	401	*	4.79168	4.29559	5.16014	-0.618232	0.00177503	0.0224721
2137	LG01	4496359	4496759	401	*	5.91383	6.24476	5.48366	0.589185	0.000231926	0.00461205	2122	LG01	4440318	4440718	401	*	5.0906	4.33125	5.58552	-1.03529	1.60446e-06	4.67006e-05
2149	LG01	4665387	4665787	401	*	5.54403	5.95158	4.97394	0.722401	5.85819e-05	0.00146455	2127	LG01	4466211	4466611	401	*	4.45166	5.02287	3.49215	1.15492	6.80918e-06	0.000171145
2150	LG01	4667810	4668210	401	*	4.96995	5.65439	3.62226	1.68169	1.9083e-09	1.36123e-07	2133	LG01	4489866	4490266	401	*	6.2798	5.67732	6.70352	-0.938187	1.12596e-09	6.01322e-08
2151	LG01	4668724	4669124	401	*	4.79221	5.41531	3.67135	1.31365	3.54651e-07	1.61019e-05	2137	LG01	4496359	4496759	401	*	5.93644	5.54381	6.24476	-0.610758	0.000143167	0.0025838
2152	LG01	4669320	4669720	401	*	4.67402	5.09162	4.08394	0.606454	0.00196399	0.0243545	2139	LG01	4526805	4527205	401	*	5.57796	4.99546	5.99177	-0.881676	2.55907e-06	7.11796e-05
2169	LG01	5121383	5121783	401	*	6.24709	5.54568	6.717	-1.01642	2.76681e-10	2.29874e-08	2140	LG01	4531406	4531806	401	*	5.4516	4.77041	5.91245	-0.998458	2.48555e-07	8.53925e-06
2190	LG01	5416006	5416406	401	*	4.56813	5.06427	3.80585	0.759968	0.0003134	0.00589505	2141	LG01	4542259	4542659	401	*	3.61209	2.72521	4.15729	-0.909861	0.000417647	0.00658003
2197	LG01	5517436	5517836	401	*	5.18138	5.77967	4.14067	1.30652	3.45261e-08	1.92419e-06	2145	LG01	4576744	4577144	401	*	5.15018	4.44034	5.62382	-1.01549	9.84588e-07	3.01377e-05
2208	LG01	5882029	5882429	401	*	6.37272	6.84591	5.66391	1.01753	5.92453e-10	4.61916e-08	2149	LG01	4665387	4665787	401	*	5.48012	4.77522	5.95158	-1.02154	1.76847e-07	6.26335e-06
2209	LG01	5896622	5897022	401	*	6.28153	6.7143	5.66042	0.859379	2.18023e-07	1.04006e-05	2150	LG01	4667810	4668210	401	*	5.12525	4.28081	5.65439	-1.1457	2.14057e-07	7.44238e-06
2210	LG01	5897996	5898396	401	*	4.45228	4.87693	3.8479	0.581976	0.00331091	0.0353168	2151	LG01	4668724	4669124	401	*	4.95177	4.26461	5.41531	-0.919518	3.33938e-05	0.000710987
2269	LG01	6316320	6316720	401	*	5.64327	5.17431	5.99661	-0.614159	0.000286704	0.00548542	2160	LG01	4975946	4976346	401	*	4.5804	4.06475	4.95949	-0.598367	0.00283714	0.0330226
2324	LG01	6688599	6688999	401	*	5.66324	5.21021	6.00749	-0.597739	0.000344166	0.00636347	2164	LG01	5012281	5012681	401	*	5.29315	4.61278	5.75362	-0.982303	1.45512e-06	4.28775e-05
2347	LG01	7235394	7235794	401	*	6.97632	6.58983	7.28084	-0.609244	7.59825e-07	3.18691e-05	2165	LG01	5015013	5015413	401	*	5.58616	4.83737	6.07663	-1.10035	5.46875e-09	2.57446e-07
2352	LG01	7720674	7721074	401	*	6.17543	5.59381	6.5888	-0.818264	3.38339e-07	1.5478e-05	2166	LG01	5019484	5019884	401	*	5.01421	4.16244	5.54617	-1.15317	1.78191e-07	6.30396e-06
2354	LG01	7728365	7728765	401	*	5.33475	5.73652	4.77595	0.642761	0.000608744	0.0100432	2170	LG01	5188672	5189072	401	*	4.29357	3.74818	4.68841	-0.584219	0.00391119	0.0426947
2358	LG01	7740045	7740445	401	*	4.7148	4.0482	5.16899	-0.673427	0.000840695	0.0128366	2172	LG01	5204278	5204678	401	*	5.19307	4.51055	5.65452	-0.973026	2.34545e-06	6.57797e-05
2372	LG01	7783535	7783935	401	*	7.20382	7.55922	6.73119	0.739611	2.0209e-09	1.43314e-07	2190	LG01	5416006	5416406	401	*	4.67826	4.14966	5.06427	-0.630085	0.00207734	0.0256711
2389	LG01	7987385	7987785	401	*	4.13037	4.8642	2.561	1.50411	1.89184e-06	7.23994e-05	2192	LG01	5451734	5452134	401	*	4.87329	4.10382	5.37243	-1.05412	2.29409e-06	6.4488e-05
2394	LG01	8117012	8117412	401	*	4.47163	5.0058	3.61409	0.823469	0.000189208	0.00391192	2193	LG01	5486922	5487322	401	*	4.64348	3.89816	5.13247	-0.959891	3.12471e-05	0.000671751
2401	LG01	8143763	8144163	401	*	5.78708	6.23747	5.12871	0.876108	7.81825e-07	3.26567e-05	2195	LG01	5500745	5501145	401	*	5.513	5.01721	5.88129	-0.736303	9.11173e-05	0.00173079
2402	LG01	8146989	8147389	401	*	6.9039	7.32731	6.30204	0.908806	3.45934e-11	3.33452e-09	2197	LG01	5517436	5517836	401	*	5.32084	4.64409	5.77967	-0.966071	2.58646e-06	7.1843e-05
2405	LG01	8192741	8193141	401	*	4.95534	5.57304	3.8524	1.33059	1.51628e-07	7.47683e-06	2198	LG01	5518762	5519162	401	*	5.20546	4.63066	5.61538	-0.8355	2.60407e-05	0.000571352
2406	LG01	8193626	8194026	401	*	4.82284	5.51315	3.45087	1.63406	1.65986e-08	9.88999e-07	2200	LG01	5573026	5573426	401	*	4.74973	3.87226	5.29142	-1.12649	2.2635e-06	6.3687e-05
2407	LG01	8204331	8204731	401	*	5.71469	6.36079	4.51401	1.64712	6.9804e-13	8.54449e-11	2201	LG01	5758201	5758601	401	*	4.70929	4.02304	5.17243	-0.92534	3.43606e-05	0.000729525
2409	LG01	8207994	8208394	401	*	4.50379	5.17254	3.2186	1.37756	1.14819e-06	4.61297e-05	2202	LG01	5849958	5850358	401	*	5.4406	4.78384	5.89024	-0.962245	7.80758e-07	2.44402e-05
2415	LG01	8357883	8358283	401	*	4.81107	5.32371	4.00852	0.860884	5.95103e-05	0.00148322	2203	LG01	5857706	5858106	401	*	4.5963	3.93805	5.04663	-0.817041	0.000382762	0.00609282
2416	LG01	8360609	8361385	777	*	6.06196	6.51447	5.39899	0.907005	1.38578e-07	6.9005e-06	2204	LG01	5875608	5876008	401	*	5.99799	5.37049	6.43384	-0.948082	2.77272e-08	1.15025e-06
2417	LG01	8362902	8363302	401	*	5.98055	6.31781	5.5396	0.601565	0.000197003	0.00404284	2206	LG01	5880701	5881101	401	*	4.75014	4.24906	5.12134	-0.601752	0.00258327	0.0306458
2429	LG01	8506659	8507059	401	*	5.1435	5.67182	4.30118	0.986681	4.15702e-06	0.0001457	2207	LG01	5881406	5881806	401	*	4.45497	3.81383	4.8973	-0.744217	0.000875808	0.0124581
2443	LG01	8758034	8758434	401	*	4.69111	3.96131	5.17345	-0.751603	0.000281485	0.00540088	2208	LG01	5882029	5882429	401	*	6.35479	5.60446	6.84591	-1.14564	5.88391e-13	5.22417e-11
2445	LG01	8770490	8770890	401	*	4.67932	4.07905	5.10195	-0.62267	0.00148824	0.0198524	2209	LG01	5896622	5897022	401	*	6.17887	5.31802	6.7143	-1.24944	6.47412e-13	5.71066e-11
2469	LG01	9007603	9008003	401	*	5.36696	5.76155	4.82205	0.670705	0.00020469	0.004171	2216	LG01	5921276	5921676	401	*	5.63895	4.9126	6.11981	-1.07214	4.93338e-09	2.34881e-07
2489	LG01	9199308	9199708	401	*	5.66104	6.0635	5.10092	0.725728	3.52818e-05	0.000946899	2230	LG01	5986009	5986409	401	*	5.39958	4.93118	5.7526	-0.692488	0.000177933	0.00312766
2513	LG01	9549033	9549433	401	*	5.08922	5.82397	3.5153	1.9751	1.61064e-11	1.62333e-09	2309	LG01	6521187	6521587	401	*	5.26365	4.7801	5.62517	-0.702931	0.000201226	0.00348071
2514	LG01	9562640	9563040	401	*	5.69143	6.13201	5.054	0.806374	1.07477e-05	0.000336178	2334	LG01	6712322	6712722	401	*	4.50614	3.90349	4.92994	-0.678309	0.00172599	0.0219979
2518	LG01	9796527	9796927	401	*	4.37955	4.91335	3.523	0.807063	0.000254726	0.00497949	2338	LG01	6839069	6839469	401	*	4.03265	3.09491	4.59624	-1.08071	3.67678e-05	0.000774411
2519	LG01	9978444	9978844	401	*	4.53994	5.13302	3.5153	1.04524	1.80223e-05	0.000527857	2342	LG01	6952263	6952663	401	*	4.12542	3.28486	4.65307	-0.958291	0.000180189	0.00316136
2520	LG01	10116527	10116927	401	*	4.45386	4.89725	3.81048	0.599606	0.00285363	0.0317986	2353	LG01	7721449	7721849	401	*	5.28436	4.73703	5.68021	-0.810054	3.10092e-05	0.000667922
2521	LG01	10143075	10143475	401	*	5.55437	6.17326	4.44755	1.48377	9.84832e-11	8.77613e-09	2354	LG01	7728365	7728765	401	*	5.24516	4.49423	5.73652	-1.01076	3.31926e-06	8.98967e-05
2544	LG01	10264360	10264760	401	*	6.05353	5.57704	6.41111	-0.661974	3.08538e-05	0.000843519	2355	LG01	7729284	7729684	401	*	5.03238	4.15122	5.57546	-1.17829	2.12365e-07	7.38993e-06
2546	LG01	10272250	10272650	401	*	5.46308	4.42584	6.06024	-1.39691	3.60641e-10	2.9361e-08	2363	LG01	7756049	7756449	401	*	5.11232	4.55715	5.51223	-0.797185	7.50878e-05	0.00145658
2548	LG01	10290135	10290535	401	*	5.0931	5.5865	4.33735	0.8983	9.20559e-06	0.000293224	2372	LG01	7783535	7783935	401	*	7.11082	6.45671	7.55922	-1.04143	2.78997e-17	4.21268e-15
2562	LG01	10327494	10327894	401	*	5.6459	6.20606	4.71786	1.24408	3.85263e-09	2.58723e-07	2374	LG01	7797926	7798326	401	*	4.67657	4.19439	5.03733	-0.583037	0.00270051	0.0317239
2563	LG01	10328346	10328746	401	*	5.29768	5.86637	4.34543	1.17543	2.38909e-07	1.13082e-05	2389	LG01	7987385	7987785	401	*	4.35141	3.54852	4.8642	-0.913793	0.000246499	0.00416312
2564	LG01	10330033	10330433	401	*	4.89572	5.35648	4.21474	0.73459	0.000258787	0.00504256	2391	LG01	8091929	8092329	401	*	4.42223	3.74563	4.88099	-0.823156	0.000382012	0.00608433
2566	LG01	10331874	10332274	401	*	5.64835	6.1268	4.92754	0.947853	3.79423e-07	1.71318e-05	2393	LG01	8110218	8110618	401	*	5.99842	5.49338	6.37177	-0.794628	8.41313e-07	2.61204e-05
2567	LG01	10333802	10334202	401	*	7.01595	7.43528	6.42235	0.905299	1.18982e-11	1.2277e-09	2394	LG01	8117012	8117412	401	*	4.51346	3.76023	5.0058	-0.915635	0.000138091	0.00250522
2606	LG01	10743275	10743675	401	*	5.27451	5.68898	4.69069	0.698535	0.000181611	0.00378317	2397	LG01	8128623	8129023	401	*	5.04747	4.33076	5.52413	-0.989352	4.39079e-06	0.000115121
2611	LG01	10762031	10762431	401	*	5.55319	5.96762	4.96944	0.75264	2.24758e-05	0.000639199	2399	LG01	8132449	8132849	401	*	5.18694	4.60198	5.60197	-0.825158	7.05303e-05	0.00138162
2620	LG01	10792475	10792875	401	*	5.32716	4.57214	5.82025	-0.922835	3.87078e-06	0.000136573	2401	LG01	8143763	8144163	401	*	5.82366	5.24115	6.23747	-0.887348	4.30517e-07	1.41316e-05
2627	LG01	10804488	10804888	401	*	5.9702	6.46073	5.22125	1.0371	8.05328e-09	5.09566e-07	2402	LG01	8146989	8147389	401	*	6.7472	5.76166	7.32731	-1.48555	8.47241e-26	2.67486e-23
2628	LG01	10809582	10809982	401	*	5.0634	5.51369	4.40525	0.75565	0.000115812	0.00260491	2405	LG01	8192741	8193141	401	*	4.9702	3.9152	5.57304	-1.36345	7.02883e-09	3.24479e-07
2640	LG01	11042282	11042682	401	*	3.68038	2.79782	4.22398	-0.61777	0.00314526	0.034098	2406	LG01	8193626	8194026	401	*	4.8733	3.69485	5.51315	-1.47777	2.3778e-09	1.19876e-07
2669	LG01	11324272	11324672	401	*	6.48642	6.99334	5.698	1.15309	1.89429e-12	2.18869e-10	2407	LG01	8204331	8204731	401	*	5.80974	4.90694	6.36079	-1.29896	6.75958e-12	5.16097e-10
2672	LG01	11328862	11329262	401	*	5.58603	6.1277	4.70863	1.14945	2.77343e-08	1.57381e-06	2408	LG01	8206744	8207144	401	*	4.31465	3.70328	4.74272	-0.615199	0.00359148	0.0398998
2673	LG01	11331212	11331612	401	*	5.01349	5.4836	4.31164	0.779985	0.000109532	0.00248862	2409	LG01	8207994	8208394	401	*	4.5152	3.27334	5.17254	-1.45611	4.87693e-08	1.93723e-06
2674	LG01	11331702	11332102	401	*	4.81143	5.21393	4.2512	0.589954	0.00223425	0.0267118	2410	LG01	8210354	8210754	401	*	4.77656	3.83066	5.34303	-1.19152	1.32541e-06	3.94958e-05
2675	LG01	11336555	11336955	401	*	6.20296	6.68023	5.48486	1.0142	2.46881e-09	1.71968e-07	2414	LG01	8355010	8355410	401	*	4.70658	3.8245	5.25	-1.14297	1.3249e-06	3.94904e-05
2679	LG01	11356089	11356489	401	*	4.98835	5.42767	4.35357	0.711719	0.000284183	0.00544319	2415	LG01	8357883	8358283	401	*	4.82279	4.049	5.32371	-1.02193	1.04985e-05	0.000252742
2705	LG01	11534122	11534522	401	*	5.20561	5.58492	4.68955	0.613822	0.000785479	0.012206	2416	LG01	8360609	8361385	777	*	5.83866	4.52575	6.51447	-1.79626	3.24388e-20	6.57155e-18
2718	LG01	11618827	11619227	401	*	6.20278	6.59231	5.6675	0.743458	3.87972e-06	0.000136809	2417	LG01	8362902	8363302	401	*	5.62709	4.25341	6.31781	-1.85949	1.18907e-19	2.29415e-17
2720	LG01	11621563	11621963	401	*	5.45311	5.82401	4.95256	0.629402	0.0003629	0.00664516	2418	LG01	8369168	8369568	401	*	4.66533	3.84735	5.18413	-1.0541	8.71206e-06	0.000213197
2721	LG01	11623053	11623847	795	*	6.11678	6.45051	5.68186	0.612478	8.65618e-05	0.00204581	2419	LG01	8370147	8370547	401	*	5.14475	4.30989	5.67018	-1.16047	5.83198e-08	2.27715e-06
2730	LG01	11675299	11675699	401	*	5.96284	5.33594	6.3984	-0.864062	2.5499e-07	1.19714e-05	2423	LG01	8429282	8429682	401	*	5.0962	4.43998	5.54559	-0.940928	5.76212e-06	0.000147574
2755	LG01	11871693	11872093	401	*	6.55649	7.00853	5.89455	0.971996	1.4152e-10	1.2287e-08	2424	LG01	8433428	8433828	401	*	5.25182	4.51867	5.73561	-1.04065	3.68056e-07	1.223e-05
2756	LG01	11872916	11873316	401	*	7.38734	7.75136	6.8993	0.770762	3.6152e-11	3.47648e-09	2425	LG01	8434767	8435167	401	*	5.02692	4.40151	5.46176	-0.892539	2.43455e-05	0.000538035
2764	LG01	11952627	11953027	401	*	4.16226	4.798	2.99821	1.00067	7.1882e-05	0.00174396	2426	LG01	8435727	8436127	401	*	4.99166	4.4277	5.39608	-0.789038	0.000159458	0.00284154
2772	LG01	12094769	12095169	401	*	3.89253	4.40716	3.08505	0.682188	0.0013103	0.0180269	2427	LG01	8462546	8462946	401	*	5.1442	4.14828	5.7278	-1.34244	5.25373e-10	2.95781e-08
2775	LG01	12112872	12113272	401	*	5.35055	5.74491	4.80607	0.657357	0.000334346	0.00621878	2429	LG01	8506659	8507059	401	*	5.14023	4.28944	5.67182	-1.1596	1.52482e-07	5.47861e-06
2784	LG01	12281943	12282343	401	*	5.15946	5.6617	4.38251	0.926563	7.62641e-06	0.000247792	2430	LG01	8527046	8527446	401	*	4.2328	3.59705	4.67258	-0.720354	0.0012624	0.0169309
2792	LG01	12599744	12600144	401	*	5.39709	5.79825	4.83949	0.669121	0.000265692	0.00515074	2432	LG01	8548318	8548718	401	*	4.17273	3.45246	4.65094	-0.846014	0.000392173	0.00622144
2794	LG01	12605696	12606096	401	*	5.28356	5.98022	3.88477	1.81311	1.61691e-11	1.6283e-09	2438	LG01	8690125	8690525	401	*	5.31012	4.50719	5.82292	-1.13826	2.21763e-08	9.35949e-07
2813	LG01	12691646	12692046	401	*	6.06553	6.55336	5.32293	1.03844	2.69321e-09	1.86423e-07	2439	LG01	8700884	8701284	401	*	4.96514	4.17897	5.47116	-1.08603	6.61239e-07	2.09361e-05
2814	LG01	12693065	12693465	401	*	5.95568	6.37637	5.35935	0.815886	1.17505e-06	4.71224e-05	2450	LG01	8886855	8887255	401	*	5.11024	4.52868	5.52357	-0.823574	8.42472e-05	0.0016162
2816	LG01	12699981	12700381	401	*	8.67059	8.22071	9.01303	-0.76006	1.47204e-22	4.73352e-20	2474	LG01	9025781	9026181	401	*	4.5974	3.93488	5.04971	-0.830778	0.000338315	0.00548004
2840	LG01	13116218	13116618	401	*	4.70006	5.1852	3.96377	0.762684	0.000236506	0.00468654	2476	LG01	9120689	9121089	401	*	4.82027	4.32685	5.18726	-0.650646	0.00105656	0.0145755
2841	LG01	13117125	13117525	401	*	4.84772	5.35708	4.05333	0.867373	4.93886e-05	0.00126864	2477	LG01	9125936	9126336	401	*	5.51169	4.68353	6.0345	-1.18953	9.23807e-10	4.9995e-08
2850	LG01	13229390	13229790	401	*	5.32372	5.6816	4.84669	0.580881	0.00115489	0.016338	2482	LG01	9153268	9153668	401	*	4.55957	3.81313	5.04903	-0.941078	6.65684e-05	0.00131442
2854	LG01	13271960	13272360	401	*	5.20944	5.64292	4.58685	0.729618	0.000129878	0.00286562	2485	LG01	9181517	9181917	401	*	6.20335	5.58676	6.63394	-0.967311	1.08247e-09	5.79367e-08
2857	LG01	13276085	13276485	401	*	5.41755	5.8559	4.7848	0.790627	2.14802e-05	0.000614189	2489	LG01	9199308	9199708	401	*	5.57077	4.81664	6.0635	-1.10474	7.70403e-09	3.52172e-07
2861	LG01	13290499	13290899	401	*	5.64664	6.1333	4.90679	0.968463	3.24108e-07	1.48943e-05	2498	LG01	9334205	9334605	401	*	5.51441	4.51364	6.09963	-1.39859	2.27266e-12	1.85024e-10
2865	LG01	13329299	13329699	401	*	4.41971	5.0058	3.41632	0.963627	5.68615e-05	0.00142623	2513	LG01	9549033	9549433	401	*	5.19006	4.0324	5.82397	-1.53038	2.2488e-11	1.59012e-09
2870	LG01	13376085	13376485	401	*	5.56638	6.28262	4.08082	1.98186	4.3267e-15	6.9657e-13	2514	LG01	9562640	9563040	401	*	5.59109	4.71567	6.13201	-1.23316	7.91597e-10	4.33613e-08
2881	LG01	13468912	13469312	401	*	5.17322	5.57577	4.61292	0.655873	0.000429312	0.00761349	2518	LG01	9796527	9796927	401	*	4.49626	3.90719	4.91335	-0.675771	0.00175184	0.0222504
2882	LG01	13470656	13471056	401	*	5.31784	5.77265	4.64987	0.793401	4.67479e-05	0.00121182	2519	LG01	9978444	9978844	401	*	4.51307	3.40271	5.13302	-1.33848	2.89684e-07	9.83825e-06
2883	LG01	13471371	13471771	401	*	4.92784	5.35882	4.31046	0.679271	0.000485253	0.00840087	2520	LG01	10116527	10116927	401	*	4.3436	3.43365	4.89725	-1.08976	2.08668e-05	0.000468221
2884	LG01	13472287	13472687	401	*	5.84812	6.56104	4.37769	2.00206	2.36624e-17	4.86661e-15	2521	LG01	10143075	10143475	401	*	5.65742	4.84689	6.17326	-1.17021	1.52957e-09	7.96568e-08
2901	LG01	13688994	13689394	401	*	5.61799	6.03499	5.02908	0.754683	2.51827e-05	0.00070594	2525	LG01	10181285	10181685	401	*	5.66124	4.89274	6.15998	-1.12086	1.37794e-09	7.24743e-08
2902	LG01	13692903	13693303	401	*	5.12222	5.52368	4.56404	0.627105	0.000931742	0.0138587	2543	LG01	10262558	10262958	401	*	5.32396	4.87841	5.66388	-0.645181	0.000453698	0.0070665
2905	LG01	13698372	13698772	401	*	5.75319	6.16076	5.18305	0.740553	2.30612e-05	0.000652945	2552	LG01	10306282	10306682	401	*	5.08687	4.61928	5.43944	-0.631134	0.00102214	0.0141747
2912	LG01	13720067	13720467	401	*	4.87244	4.15938	5.34751	-0.599734	0.00334925	0.0356027	2555	LG01	10311320	10311720	401	*	5.84289	4.79181	6.44449	-1.49905	5.37713e-16	7.043e-14
2918	LG01	13736863	13737263	401	*	5.06844	4.55548	5.44609	-0.611176	0.00080437	0.0124217	2559	LG01	10319634	10320034	401	*	4.88479	4.24549	5.32624	-0.852753	9.26737e-05	0.00175623
2920	LG01	13764875	13765275	401	*	4.70664	5.27491	3.75558	1.04717	7.17648e-06	0.00023546	2562	LG01	10327494	10327894	401	*	5.78648	5.1924	6.20606	-0.902016	1.25042e-06	3.75281e-05
2928	LG01	13778255	13778655	401	*	5.47468	6.02612	4.57079	1.19063	1.87662e-08	1.10462e-06	2563	LG01	10328346	10328746	401	*	5.34055	4.5047	5.86637	-1.1304	1.74403e-07	6.18941e-06
2929	LG01	13780084	13780484	401	*	6.63797	7.16718	5.79334	1.25535	7.07691e-15	1.10708e-12	2565	LG01	10330902	10331302	401	*	5.63572	5.21714	5.95978	-0.636079	0.00019019	0.00331056
2930	LG01	13781747	13782147	401	*	5.67475	6.2569	4.68313	1.35306	1.60731e-10	1.38461e-08	2566	LG01	10331874	10332274	401	*	5.72903	5.17798	6.1268	-0.838926	2.84527e-06	7.82804e-05
2935	LG01	13835889	13836289	401	*	4.97351	5.53291	4.04758	1.09186	1.65092e-06	6.41382e-05	2567	LG01	10333802	10334202	401	*	6.89618	6.0256	7.43528	-1.33283	3.02817e-23	8.01905e-21
2936	LG01	13837355	13837755	401	*	5.15184	5.93005	3.34082	2.23346	2.3742e-13	3.07659e-11	2569	LG01	10339233	10339633	401	*	5.16568	4.51122	5.61424	-0.935632	5.55905e-06	0.000142824
2937	LG01	13838531	13838931	401	*	5.15119	5.81272	3.89359	1.60439	1.45301e-09	1.0601e-07	2595	LG01	10515745	10516145	401	*	5.55311	4.98809	5.95807	-0.839059	1.14058e-05	0.000272479
2960	LG01	14075137	14075537	401	*	5.656	6.02079	5.16657	0.630674	0.00024539	0.004835	2606	LG01	10743275	10743675	401	*	5.35407	4.91715	5.68898	-0.607464	0.000919881	0.0129877
2970	LG01	14124159	14124559	401	*	6.56826	7.04195	5.85831	1.04686	1.49311e-11	1.51366e-09	2609	LG01	10756500	10756900	401	*	5.59655	4.96397	6.03482	-0.930556	4.93129e-07	1.60267e-05
2978	LG01	14162464	14162864	401	*	4.53572	3.8957	4.97753	-0.614104	0.00220656	0.0264864	2610	LG01	10757403	10757803	401	*	5.2464	4.67494	5.65463	-0.829171	3.1448e-05	0.000675236
3002	LG01	14293253	14293653	401	*	4.9828	5.38198	4.42905	0.621386	0.00102445	0.014936	2627	LG01	10804488	10804888	401	*	5.92058	5.04723	6.46073	-1.27758	6.25135e-13	5.52619e-11
3013	LG01	14390941	14391341	401	*	5.3429	5.78807	4.69571	0.792867	2.9942e-05	0.00082136	2628	LG01	10809582	10809982	401	*	5.06668	4.41557	5.51369	-0.914626	1.68142e-05	0.000385543
3053	LG01	14899565	14899965	401	*	6.50568	6.82798	6.09003	0.613401	1.97528e-05	0.000569891	2630	LG01	10811577	10811977	401	*	5.86088	5.06561	6.37059	-1.17127	4.6297e-11	3.1005e-09
3081	LG01	15301526	15301926	401	*	5.27216	5.74438	4.56554	0.862409	1.01842e-05	0.000320282	2631	LG01	10812247	10812647	401	*	4.8864	4.2544	5.32439	-0.859384	8.56855e-05	0.00163914
3090	LG01	15422817	15423217	401	*	5.94263	6.59069	4.73488	1.68093	2.11086e-14	3.12135e-12	2632	LG01	10813210	10813610	401	*	4.95269	4.43375	5.33355	-0.694956	0.000594027	0.00892069
3093	LG01	15459139	15459539	401	*	6.84758	7.37092	6.01808	1.24886	3.09823e-16	5.62914e-14	2652	LG01	11173539	11173939	401	*	5.30701	4.8653	5.64471	-0.632872	0.000576176	0.00868587
3098	LG01	15497662	15498062	401	*	4.94315	5.54504	3.89115	1.24068	4.94105e-07	2.17367e-05	2669	LG01	11324272	11324672	401	*	6.43478	5.51119	6.99334	-1.37077	1.71884e-18	2.95509e-16
3099	LG01	15504263	15504663	401	*	5.96979	6.36106	5.43122	0.730841	1.03026e-05	0.000323503	2672	LG01	11328862	11329262	401	*	5.63399	4.87751	6.1277	-1.10026	1.43515e-08	6.26816e-07
3108	LG01	15693777	15694177	401	*	4.16089	4.63607	3.44755	0.622775	0.00237271	0.0278462	2673	LG01	11331212	11331612	401	*	4.87223	3.78997	5.4836	-1.38249	7.09393e-09	3.26988e-07
3118	LG01	15738103	15738503	401	*	6.25659	6.78469	5.41485	1.21816	2.26445e-12	2.58688e-10	2674	LG01	11331702	11332102	401	*	4.80208	4.22346	5.21393	-0.73572	0.000573566	0.00864868
3130	LG01	15849186	15849586	401	*	5.15968	5.63206	4.4527	0.825299	3.30654e-05	0.000895149	2675	LG01	11336555	11336955	401	*	6.2295	5.57039	6.68023	-1.01279	4.10349e-10	2.36699e-08
3194	LG01	16266636	16267036	401	*	7.96638	7.61985	8.24558	-0.582421	1.25281e-09	9.22817e-08	2679	LG01	11356089	11356489	401	*	4.9912	4.3624	5.42767	-0.867146	5.81299e-05	0.00116808
3247	LG01	17682295	17682695	401	*	3.95186	4.49165	3.07944	0.71143	0.00102153	0.0149042	2684	LG01	11405235	11405635	401	*	5.14455	4.60884	5.53432	-0.757774	0.0001521	0.00272319
3264	LG01	17770966	17771366	401	*	5.29039	4.71072	5.70278	-0.715094	9.18109e-05	0.00214411	2690	LG01	11481338	11481738	401	*	5.64831	5.12413	6.03197	-0.799142	1.60911e-05	0.000370781
3265	LG01	17772435	17772835	401	*	5.51944	4.94564	5.92887	-0.73796	3.09718e-05	0.000846553	2705	LG01	11534122	11534522	401	*	5.17628	4.60403	5.58492	-0.823772	4.57111e-05	0.000941886
3279	LG01	17808639	17809039	401	*	5.33844	4.76279	5.74879	-0.712133	9.14687e-05	0.00213948	2718	LG01	11618827	11619227	401	*	6.12284	5.42244	6.59231	-1.05509	4.70791e-10	2.67405e-08
3310	LG01	18102539	18102939	401	*	4.96219	4.28775	5.41997	-0.752524	0.000152911	0.00327614	2720	LG01	11621563	11621963	401	*	5.46551	4.98739	5.82401	-0.707598	0.000132344	0.00240923
3312	LG01	18105672	18106072	401	*	4.73027	4.13355	5.15116	-0.628387	0.0012952	0.0178656	2721	LG01	11623053	11623847	795	*	6.1209	5.69295	6.45051	-0.676881	2.09766e-05	0.000470338
3337	LG01	18632290	18632690	401	*	5.0912	5.45937	4.59565	0.582254	0.00149816	0.0199519	2740	LG01	11773253	11773653	401	*	5.57406	4.85864	6.05015	-1.0369	3.77988e-08	1.53097e-06
3395	LG01	19232771	19233171	401	*	4.92323	5.34778	4.31907	0.673031	0.000512236	0.00877844	2748	LG01	11827813	11828213	401	*	4.75498	4.08301	5.21163	-0.899533	5.54387e-05	0.00111899
3471	LG01	19891880	19892280	401	*	4.86173	5.26391	4.30214	0.6132	0.00126051	0.0175102	2753	LG01	11865224	11865624	401	*	4.93553	4.4474	5.2996	-0.658607	0.000730817	0.0106537
3484	LG01	20091250	20091650	401	*	5.58549	5.99801	5.00556	0.745064	2.67342e-05	0.000744453	2755	LG01	11871693	11872093	401	*	6.48324	5.64876	7.00853	-1.2675	2.34736e-17	3.57547e-15
3549	LG01	20358801	20359201	401	*	4.50785	5.05291	3.62135	0.842531	0.000168491	0.00355188	2756	LG01	11872916	11873316	401	*	7.21666	6.35773	7.75136	-1.34439	2.35639e-29	9.8426e-27
3550	LG01	20360973	20361373	401	*	5.51288	5.86604	5.04423	0.595866	0.00058213	0.00970084	2758	LG01	11874846	11875246	401	*	6.19751	6.66074	5.51104	1.04645	2.3753e-10	1.43355e-08
3556	LG01	20412200	20412600	401	*	4.84003	4.2373	5.26386	-0.643425	0.000984698	0.0144781	2761	LG01	11881478	11881878	401	*	5.20218	4.62409	5.61377	-0.830843	4.62828e-05	0.000952213
3560	LG01	20479162	20479562	401	*	4.81174	5.33232	3.98927	0.620752	0.00295743	0.0326085	2764	LG01	11952627	11953027	401	*	4.16013	2.98868	4.798	-1.26063	6.34527e-06	0.000160681
3561	LG01	20480751	20481151	401	*	5.20712	5.78973	4.21413	1.25247	5.20461e-08	2.81791e-06	2771	LG01	12070759	12071159	401	*	5.23115	4.40155	5.75452	-1.16068	2.00363e-08	8.53035e-07
3566	LG01	20493188	20493588	401	*	5.80458	6.15274	5.34472	0.604539	0.000335958	0.00624494	2772	LG01	12094769	12095169	401	*	5.05831	5.50534	4.40716	0.874009	7.80256e-05	0.00150777
3580	LG01	20583158	20583558	401	*	5.83744	6.23753	5.28191	0.743734	1.12713e-05	0.00035057	2774	LG01	12110470	12110870	401	*	4.82206	4.01703	5.3357	-1.0427	7.38943e-06	0.000183979
3622	LG01	21118543	21118943	401	*	5.04382	4.31277	5.52671	-0.859967	1.9681e-05	0.000567955	2775	LG01	12112872	12113272	401	*	5.0752	3.78621	5.74491	-1.67371	7.6782e-13	6.70945e-11
3637	LG01	21187014	21187414	401	*	4.9104	5.33579	4.30451	0.660081	0.000661425	0.0107067	2776	LG01	12113763	12114163	401	*	4.306	3.67437	4.74382	-0.66177	0.00240945	0.0289254
3646	LG01	21218137	21218537	401	*	5.86737	6.2253	5.39026	0.644894	8.9684e-05	0.00210365	2777	LG01	12134209	12134609	401	*	4.79198	3.72913	5.3973	-1.35353	2.56908e-08	1.07199e-06
3670	LG01	21421511	21421911	401	*	11.0494	10.7093	11.3243	-0.607739	2.89286e-50	1.85067e-46	2780	LG01	12164853	12165253	401	*	5.17697	4.4365	5.6639	-1.02575	1.06295e-06	3.23733e-05
3692	LG01	21764206	21764606	401	*	4.05394	3.10537	4.62135	-0.824405	0.000286969	0.00548822	2784	LG01	12281943	12282343	401	*	5.17013	4.41872	5.6617	-1.0428	1.03367e-06	3.15606e-05
3723	LG01	21907625	21908025	401	*	5.72666	5.11868	6.15307	-0.793634	7.14338e-06	0.000234658	2786	LG01	12293144	12293544	401	*	5.02243	5.44365	4.42502	0.799998	0.000185958	0.00324712
3726	LG01	21932613	21933013	401	*	4.7483	5.19984	4.08745	0.661874	0.00103893	0.0150982	2789	LG01	12310171	12310571	401	*	5.10891	4.4361	5.56594	-0.947239	8.45244e-06	0.00020768
3730	LG01	21982931	21983331	401	*	5.07166	5.55519	4.3391	0.835688	3.91263e-05	0.001035	2792	LG01	12599744	12600144	401	*	5.317	4.58972	5.79825	-1.03216	6.44788e-07	2.04632e-05
3731	LG01	21983937	21984337	401	*	5.86993	6.2884	5.27808	0.787667	4.6124e-06	0.000159953	2793	LG01	12604624	12605024	401	*	4.48655	3.47393	5.07569	-1.22389	2.30946e-06	6.48902e-05
3734	LG01	21991544	21991944	401	*	6.36789	6.69005	5.95246	0.605269	4.47397e-05	0.00116498	2794	LG01	12605696	12606096	401	*	5.37365	4.30681	5.98022	-1.44774	2.67735e-11	1.86708e-09
3737	LG01	22002012	22002412	401	*	6.36976	6.83617	5.67622	0.991989	1.36071e-09	9.96352e-08	2813	LG01	12691646	12692046	401	*	6.22335	5.79474	6.55336	-0.684702	1.19728e-05	0.00028485
3756	LG01	22226585	22226985	401	*	6.37395	6.69026	5.96822	0.593826	4.82946e-05	0.00124474	2814	LG01	12693065	12693465	401	*	5.93331	5.29062	6.37637	-0.974567	1.0767e-08	4.79036e-07
3800	LG01	22401144	22401544	401	*	6.93716	7.35702	6.34251	0.902608	2.72559e-11	2.67173e-09	2817	LG01	12711828	12712228	401	*	4.41556	3.64718	4.91425	-0.928216	0.000143295	0.00258534
3801	LG01	22411571	22411971	401	*	5.89794	6.28271	5.37168	0.717335	1.20991e-05	0.000373735	2818	LG01	12712876	12713276	401	*	4.98283	4.15762	5.50448	-1.13037	2.86413e-07	9.73804e-06
3803	LG01	22418127	22418527	401	*	5.18527	5.69092	4.39997	0.94137	4.9366e-06	0.000169984	2837	LG01	13105540	13105940	401	*	6.05663	5.63777	6.38085	-0.673091	1.72102e-05	0.000393879
3809	LG01	22425681	22426081	401	*	5.07544	5.71885	3.88436	1.50682	4.69841e-09	3.10714e-07	2840	LG01	13116218	13116618	401	*	4.73976	4.09199	5.1852	-0.851375	0.000152595	0.00273045
3810	LG01	22427360	22427760	401	*	4.7735	5.39237	3.66672	1.27237	6.80736e-07	2.89458e-05	2841	LG01	13117125	13117525	401	*	4.87369	4.14147	5.35708	-0.972464	1.91621e-05	0.000433573
3846	LG01	22920886	22921286	401	*	5.51627	5.9502	4.89277	0.778491	2.73621e-05	0.000760198	2842	LG01	13122977	13123377	401	*	5.55404	4.83054	6.03366	-1.06019	2.28404e-08	9.59977e-07
3849	LG01	22947945	22948345	401	*	4.4911	3.8965	4.91094	-0.590987	0.0026568	0.0301948	2850	LG01	13229390	13229790	401	*	5.27801	4.71567	5.6816	-0.809005	4.34787e-05	0.000900664
3856	LG01	22969279	22969679	401	*	6.44645	6.76276	6.04072	0.599592	2.56173e-05	0.000716307	2851	LG01	13231463	13231863	401	*	5.0341	4.36111	5.49121	-0.945461	8.58887e-06	0.000210598
3860	LG01	22996828	22997228	401	*	4.35555	4.88069	3.52142	0.776673	0.000364702	0.00667211	2854	LG01	13271960	13272360	401	*	5.25566	4.7247	5.64292	-0.763222	0.000134274	0.00244108
3874	LG01	23040996	23041396	401	*	4.60813	3.99166	5.03866	-0.613912	0.00198268	0.0245163	2857	LG01	13276085	13276485	401	*	5.49286	5.00658	5.8559	-0.726446	9.64982e-05	0.00181653
3932	LG01	23603371	23603771	401	*	4.78463	4.01563	5.28358	-0.813686	0.000109399	0.00248643	2859	LG01	13278471	13278871	401	*	4.39667	3.84189	4.79638	-0.63545	0.00239471	0.0287909
3937	LG01	23622826	23623226	401	*	7.18193	7.5927	6.60547	0.889048	5.46997e-12	5.94701e-10	2861	LG01	13290499	13290899	401	*	5.57286	4.64404	6.1333	-1.31117	2.06435e-11	1.47427e-09
3942	LG01	23638712	23639112	401	*	4.53068	4.97467	3.886	0.636952	0.00147627	0.0197252	2865	LG01	13329299	13329699	401	*	4.51917	3.77938	5.0058	-0.89515	0.000222002	0.00380276
3951	LG01	23674508	23674908	401	*	5.2441	5.96098	3.75558	1.92532	1.78625e-12	2.07769e-10	2870	LG01	13376085	13376485	401	*	5.85449	5.24299	6.28262	-0.928607	2.12736e-07	7.40071e-06
3986	LG01	24115816	24116216	401	*	6.35629	6.67017	5.95457	0.581886	8.45072e-05	0.0020074	2873	LG01	13391236	13391636	401	*	3.85476	3.00158	4.38726	-0.822525	0.000918382	0.0129711
3989	LG01	24122794	24123194	401	*	4.97419	5.39497	4.37769	0.670768	0.000489924	0.00846366	2875	LG01	13392481	13392881	401	*	4.51661	3.84189	4.97451	-0.865358	0.000175828	0.00309558
3990	LG01	24127321	24127721	401	*	6.29503	6.70908	5.71206	0.83054	1.19607e-07	6.04752e-06	2880	LG01	13467352	13467752	401	*	5.43649	4.78581	5.88329	-0.934575	6.23457e-06	0.000158406
3999	LG01	24161157	24161557	401	*	5.76076	6.14602	5.23359	0.702691	3.06871e-05	0.000839716	2881	LG01	13468912	13469312	401	*	5.11098	4.42105	5.57577	-0.96851	4.07398e-06	0.000107791
4000	LG01	24162309	24162709	401	*	5.66672	6.0195	5.19874	0.608412	0.000340786	0.00631385	2882	LG01	13470656	13471056	401	*	5.32264	4.66508	5.77265	-0.933385	8.0218e-06	0.000198141
4001	LG01	24165668	24166068	401	*	4.84914	5.46132	3.76427	1.30208	2.09049e-07	1.00236e-05	2884	LG01	13472287	13472687	401	*	6.04281	5.22627	6.56104	-1.20174	9.10546e-12	6.79833e-10
4008	LG01	24354530	24354930	401	*	5.06543	5.49177	4.45758	0.697198	0.000272172	0.00525452	2886	LG01	13492388	13492788	401	*	5.17552	4.63712	5.5667	-0.77251	0.000114096	0.00210766
4014	LG01	24401531	24401931	401	*	5.34653	5.71985	4.84154	0.614425	0.000609714	0.0100516	2901	LG01	13688994	13689394	401	*	5.45151	4.45594	6.03499	-1.38583	1.07715e-11	7.99314e-10
4015	LG01	24426295	24426695	401	*	5.22469	5.65516	4.60835	0.708156	0.000212642	0.00429488	2902	LG01	13692903	13693303	401	*	4.90628	3.80438	5.52368	-1.43265	2.19656e-09	1.11108e-07
4016	LG01	24429057	24429457	401	*	5.87284	6.32412	5.21254	0.892137	3.07351e-07	1.4221e-05	2905	LG01	13698372	13698772	401	*	5.48757	4.18499	6.16076	-1.7473	1.85162e-16	2.55465e-14
4018	LG01	24460690	24461090	401	*	5.01635	5.54363	4.17674	0.991455	3.55623e-06	0.000126799	2913	LG01	13725889	13726289	401	*	5.92222	5.36404	6.32368	-0.86836	1.80919e-07	6.39078e-06
4026	LG01	24824780	24825180	401	*	4.86744	5.37223	4.08425	0.856982	5.14341e-05	0.00131175	2918	LG01	13736863	13737263	401	*	5.10954	5.50887	4.55548	0.77821	0.000129838	0.00236715
4027	LG01	24825602	24826002	401	*	5.09847	5.54537	4.44759	0.734372	0.000167385	0.00353365	2920	LG01	13764875	13765275	401	*	4.90701	4.41193	5.27491	-0.623366	0.00158019	0.0204115
4031	LG01	24899426	24899826	401	*	4.94379	5.52331	3.95999	1.17905	4.57277e-07	2.02411e-05	2921	LG01	13766418	13766818	401	*	4.52932	4.00469	4.91322	-0.622633	0.00226275	0.0274626
4052	LG01	25002287	25002687	401	*	4.89756	5.31337	4.31107	0.644093	0.000820044	0.0126093	2928	LG01	13778255	13778655	401	*	5.64047	5.11254	6.02612	-0.792274	1.79944e-05	0.000410284
4055	LG01	25009405	25009805	401	*	4.45555	5.00503	3.55704	0.883441	8.9424e-05	0.00210021	2929	LG01	13780084	13780484	401	*	6.59476	5.63172	7.16718	-1.45407	6.32059e-22	1.50346e-19
4098	LG01	25396076	25396476	401	*	4.33618	4.81538	3.61366	0.656442	0.00147994	0.0197634	2930	LG01	13781747	13782147	401	*	5.88226	5.37485	6.2569	-0.788542	6.0901e-06	0.000155092
4103	LG01	25666629	25667029	401	*	5.11853	5.72716	4.04512	1.35892	2.01619e-08	1.17652e-06	2932	LG01	13787548	13787948	401	*	4.59262	4.04425	4.989	-0.666003	0.00160285	0.0206472
4123	LG01	25751599	25751999	401	*	6.32116	6.66772	5.86411	0.649583	2.07606e-05	0.000596359	2936	LG01	13837355	13837755	401	*	5.37425	4.45836	5.93005	-1.26259	2.93339e-09	1.45295e-07
4140	LG01	25829654	25830054	401	*	4.82003	4.23871	5.23325	-0.648129	0.000719691	0.0114084	2937	LG01	13838531	13838931	401	*	5.25706	4.34155	5.81272	-1.24647	1.36484e-08	5.96966e-07
4142	LG01	25834274	25834674	401	*	5.8691	5.24003	6.3057	-0.86369	3.54853e-07	1.61019e-05	2959	LG01	14049841	14050241	401	*	5.65627	4.91974	6.14151	-1.08051	4.63873e-09	2.21983e-07
4143	LG01	25837955	25838355	401	*	5.5949	4.83082	6.09179	-1.00854	1.26071e-07	6.34792e-06	2960	LG01	14075137	14075537	401	*	5.59307	4.98239	6.02079	-0.900298	1.57465e-06	4.60093e-05
4144	LG01	25840115	25840515	401	*	5.57919	4.53626	6.17818	-1.43624	2.72936e-11	2.67328e-09	2966	LG01	14110959	14111359	401	*	5.23775	4.33871	5.78743	-1.24812	2.96212e-09	1.46599e-07
4145	LG01	25842527	25842927	401	*	5.8576	4.71088	6.48833	-1.36561	1.50213e-07	7.41606e-06	2969	LG01	14120995	14121395	401	*	5.90742	5.41048	6.27635	-0.779994	2.8997e-06	7.95618e-05
4146	LG01	25843870	25844270	401	*	4.80071	4.10481	5.26818	-0.743922	0.000242762	0.00479255	2970	LG01	14124159	14124559	401	*	6.59686	5.94987	7.04195	-1.01161	2.58923e-12	2.09814e-10
4174	LG01	26005078	26005478	401	*	6.3795	5.98273	6.69036	-0.587292	3.90355e-05	0.00103282	2992	LG01	14202737	14203137	401	*	4.52831	3.90888	4.96028	-0.762146	0.000581108	0.00875045
4187	LG01	26109655	26110055	401	*	5.96378	6.3816	5.37325	0.806241	1.55317e-06	6.08013e-05	2995	LG01	14220752	14221152	401	*	6.22935	5.32663	6.78037	-1.3469	4.57599e-17	6.79135e-15
4211	LG01	26225673	26226073	401	*	4.62085	5.03432	4.03903	0.603528	0.00192267	0.0239914	3013	LG01	14390941	14391341	401	*	5.33727	4.67801	5.78807	-0.946844	2.51142e-06	6.99504e-05
4234	LG01	26348847	26349247	401	*	5.82331	6.18481	5.33979	0.636732	0.000156259	0.00333757	3031	LG01	14671691	14672091	401	*	4.58638	4.04786	4.97761	-0.612089	0.00279822	0.0326444
4269	LG01	26510797	26511197	401	*	5.12085	5.57376	4.45703	0.783989	5.3123e-05	0.00134804	3045	LG01	14864060	14864460	401	*	5.42358	4.83585	5.83999	-0.867853	4.87163e-06	0.000126798
4313	LG01	26661920	26662320	401	*	5.02192	5.42682	4.45703	0.649601	0.000558629	0.00939031	3048	LG01	14866433	14866833	401	*	4.52815	3.67273	5.06151	-1.08112	9.28772e-06	0.000226101
4348	LG01	26818501	26818901	401	*	4.83085	5.22564	4.28553	0.598858	0.00165951	0.0215414	3053	LG01	14899565	14899965	401	*	6.4523	5.94296	6.82798	-0.817057	3.04326e-08	1.25223e-06
4361	LG01	26873286	26873686	401	*	4.86083	5.32167	4.17966	0.745992	0.000195025	0.00400698	3057	LG01	14910206	14910606	401	*	5.62967	5.14738	5.99049	-0.72097	6.68206e-05	0.00131873
4362	LG01	26878555	26878955	401	*	4.31186	4.76109	3.65598	0.595058	0.00311247	0.0338209	3069	LG01	15270258	15270658	401	*	4.34115	4.75229	3.76395	0.582726	0.00449985	0.0477483
4392	LG01	27016664	27017064	401	*	5.11809	4.59799	5.49957	-0.610091	0.000942846	0.0139896	3081	LG01	15301526	15301926	401	*	5.37766	4.88472	5.74438	-0.721468	0.000149244	0.00267797
4393	LG01	27023795	27024195	401	*	4.59588	5.10414	3.80418	0.806392	0.000163131	0.00345507	3090	LG01	15422817	15423217	401	*	5.95975	4.81231	6.59069	-1.61392	2.65026e-17	4.02171e-15
4396	LG01	27040771	27041171	401	*	6.49956	6.92803	5.88736	0.895732	2.80834e-09	1.92964e-07	3093	LG01	15459139	15459539	401	*	6.93655	6.31215	7.37092	-0.988961	1.9614e-13	1.85243e-11
4412	LG01	27214512	27214912	401	*	6.79559	7.38855	5.77134	1.53422	1.33417e-22	4.31298e-20	3097	LG01	15482127	15482527	401	*	4.86072	4.32221	5.25196	-0.718414	0.00044951	0.00700848
4413	LG01	27216115	27216515	401	*	5.76997	6.16043	5.23295	0.708681	3.24682e-05	0.000882098	3098	LG01	15497662	15498062	401	*	4.99369	4.09005	5.54504	-1.20682	1.9163e-07	6.73391e-06
4414	LG01	27217899	27218299	401	*	6.38589	6.81917	5.76374	0.898883	9.81287e-09	6.11042e-07	3099	LG01	15504263	15504663	401	*	5.92759	5.30505	6.36106	-0.945217	4.68574e-08	1.86922e-06
4415	LG01	27222438	27222838	401	*	6.64133	7.09337	5.9794	0.981552	5.73937e-11	5.30096e-09	3118	LG01	15738103	15738503	401	*	6.41193	5.90798	6.78469	-0.808436	5.8116e-08	2.27053e-06
4416	LG01	27225261	27225661	401	*	8.87655	8.50173	9.1738	-0.648054	5.0041e-20	1.31088e-17	3130	LG01	15849186	15849586	401	*	5.19306	4.55894	5.63206	-0.90111	1.5359e-05	0.000355395
4423	LG01	27272399	27272799	401	*	5.77186	6.12605	5.30139	0.627471	0.000171868	0.00361365	3131	LG01	15850134	15850534	401	*	4.4446	3.878	4.85038	-0.654072	0.00195999	0.024437
4432	LG01	27334159	27334559	401	*	5.84407	6.25703	5.26325	0.77623	5.37256e-06	0.000183385	3167	LG01	16121853	16122253	401	*	5.24261	5.64012	4.69209	0.781809	0.000107492	0.00200086
4444	LG01	27383547	27383947	401	*	5.03367	5.4152	4.51348	0.5989	0.00126556	0.0175684	3194	LG01	16266636	16267036	401	*	7.14531	6.43342	7.61985	-1.13989	5.114e-24	1.43227e-21
4449	LG01	27424544	27424944	401	*	4.56301	5.03663	3.85323	0.705635	0.000615399	0.010123	3205	LG01	16365982	16366382	401	*	5.04049	4.53317	5.41507	-0.706268	0.000356573	0.00573527
4452	LG01	27463319	27463719	401	*	4.50818	5.01769	3.71341	0.76895	0.000329029	0.00613584	3244	LG01	17623001	17623401	401	*	4.83753	4.34862	5.20203	-0.615008	0.00169978	0.0217162
4483	LG01	27588308	27588708	401	*	6.44874	6.76649	6.04064	0.600027	3.07439e-05	0.000841081	3333	LG01	18259538	18259938	401	*	6.21262	5.806	6.52947	-0.665461	1.15712e-05	0.000276126
4484	LG01	27589377	27589777	401	*	4.81323	5.2002	4.28282	0.58483	0.00198357	0.0245223	3349	LG01	18691216	18691616	401	*	5.18633	5.59529	4.61344	0.805389	8.98511e-05	0.00170946
4498	LG01	27655460	27655860	401	*	10.2504	9.72283	10.6359	-0.900284	4.95882e-74	1.20549e-69	3476	LG01	19939776	19940176	401	*	6.63396	5.92128	7.10886	-1.11644	1.35748e-15	1.68714e-13
4499	LG01	27662425	27662825	401	*	4.26154	4.79969	3.39352	0.809107	0.000246762	0.00485732	3484	LG01	20091250	20091650	401	*	5.68651	5.2887	5.99801	-0.585649	0.000524458	0.00801356
4535	LG01	27815702	27816102	401	*	5.36886	5.79774	4.7558	0.772988	2.20798e-05	0.000628819	3485	LG01	20094978	20095378	401	*	5.03374	4.42615	5.45995	-0.845869	4.83037e-05	0.000988937
4554	LG01	27875870	27876270	401	*	5.10945	5.72553	4.01184	1.38378	2.17734e-08	1.25787e-06	3486	LG01	20095846	20096246	401	*	5.85339	5.26574	6.26977	-0.897938	1.6258e-07	5.8071e-06
4555	LG01	27877154	27877554	401	*	6.13781	6.54518	5.56806	0.797284	7.72322e-07	3.2293e-05	3526	LG01	20250308	20250708	401	*	6.05421	5.47704	6.46533	-0.902223	2.96556e-08	1.22274e-06
4573	LG01	27986142	27986542	401	*	4.46194	4.91282	3.8025	0.628103	0.00185986	0.0233942	3530	LG01	20263372	20263772	401	*	6.37901	5.97342	6.69524	-0.655781	5.86873e-06	0.000150051
4605	LG01	28251968	28252368	401	*	7.13726	6.65741	7.49672	-0.757239	1.57184e-10	1.35598e-08	3550	LG01	20360973	20361373	401	*	5.54411	5.12907	5.86604	-0.606425	0.000516845	0.00791315
4623	LG01	28304531	28304931	401	*	6.76185	7.11191	6.29867	0.700298	2.87621e-07	1.33948e-05	3561	LG01	20480751	20481151	401	*	5.43342	4.95918	5.78973	-0.679244	0.000311913	0.0051075
4640	LG01	28372405	28372805	401	*	6.19912	6.51771	5.78963	0.584326	0.000117851	0.00264246	3566	LG01	20493188	20493588	401	*	5.81936	5.38502	6.15274	-0.65302	0.000176657	0.00310837
4641	LG01	28375449	28375849	401	*	6.63607	7.01599	6.11887	0.770092	6.24684e-08	3.32736e-06	3580	LG01	20583158	20583558	401	*	5.89462	5.44392	6.23753	-0.698376	3.56851e-05	0.000754806
4645	LG01	28384085	28384485	401	*	4.95253	5.40592	4.28766	0.749118	0.000155094	0.00331663	3604	LG01	21030219	21030619	401	*	5.59605	5.1641	5.92803	-0.629609	0.000358743	0.00576789
4647	LG01	28394122	28394522	401	*	6.39075	6.70797	5.98351	0.593718	4.8404e-05	0.00124703	3621	LG01	21105676	21106076	401	*	7.05097	6.5239	7.43617	-0.867171	3.14709e-13	2.90455e-11
4667	LG01	28577704	28578104	401	*	6.46906	6.07055	6.78099	-0.592667	2.8824e-05	0.000794639	3646	LG01	21218137	21218537	401	*	5.87259	5.40474	6.2253	-0.716046	2.45011e-05	0.000541278
4679	LG01	28614533	28614933	401	*	8.19808	7.72277	8.555	-0.790297	4.64195e-19	1.12396e-16	3667	LG01	21293280	21293680	401	*	4.25001	3.57299	4.70896	-0.798599	0.000571037	0.00861161
4713	LG01	28758763	28759163	401	*	5.29102	5.67104	4.77364	0.612868	0.000783911	0.0121847	3676	LG01	21684215	21684615	401	*	4.96697	5.33717	4.4677	0.632131	0.00151791	0.0197371
4717	LG01	28772647	28773047	401	*	6.23522	6.55477	5.82414	0.591317	8.21718e-05	0.0019615	3703	LG01	21812017	21812417	401	*	4.94956	5.30815	4.47126	0.59493	0.00208039	0.0256983
4747	LG01	28871255	28871655	401	*	5.0874	5.47235	4.56081	0.610547	0.000958389	0.0141787	3726	LG01	21932613	21933013	401	*	4.7467	4.08236	5.19984	-0.831658	0.000288071	0.00476785
4782	LG01	29035047	29035447	401	*	4.27516	3.4901	4.78071	-0.719238	0.000700958	0.011171	3730	LG01	21982931	21983331	401	*	4.9609	3.93255	5.55519	-1.35261	5.39827e-09	2.54622e-07
4790	LG01	29066114	29066514	401	*	5.29898	5.80504	4.51269	0.989707	8.99123e-07	3.69968e-05	3731	LG01	21983937	21984337	401	*	5.7505	4.8831	6.2884	-1.25194	1.68303e-11	1.21987e-09
4838	LG01	29627947	29628347	401	*	4.44387	4.86581	3.84501	0.581902	0.00319763	0.0344597	3732	LG01	21988385	21988785	401	*	6.48303	5.85889	6.91726	-0.981643	1.04619e-11	7.76816e-10
4867	LG01	29783069	29783469	401	*	5.26254	5.67177	4.68912	0.689033	0.000198532	0.00406598	3734	LG01	21991544	21991944	401	*	6.14206	5.2476	6.69005	-1.33055	1.0076e-15	1.27577e-13
4868	LG01	29784105	29784505	401	*	5.82034	6.26362	5.1772	0.855858	1.04717e-06	4.24704e-05	3737	LG01	22002012	22002412	401	*	6.27479	5.34332	6.83617	-1.3759	9.2629e-17	1.32459e-14
4869	LG01	29789386	29789786	401	*	6.30397	6.6423	5.86117	0.641364	1.92149e-05	0.000556487	3742	LG01	22017458	22017858	401	*	5.23998	5.62798	4.70762	0.743278	0.00020814	0.00358653
4871	LG01	29796561	29796961	401	*	5.0402	5.48988	4.38338	0.752022	0.000134725	0.00295593	3756	LG01	22226585	22226985	401	*	6.28619	5.72292	6.69026	-0.890836	5.15728e-09	2.44393e-07
4872	LG01	29799177	29799577	401	*	6.94432	7.39752	6.27984	1.00523	5.23408e-13	6.51847e-11	3782	LG01	22342248	22342648	401	*	4.04084	3.38003	4.49235	-0.653863	0.00278102	0.0324751
4876	LG01	29809433	29809833	401	*	6.47062	6.88573	5.8855	0.852389	1.28154e-08	7.79246e-07	3790	LG01	22378890	22379290	401	*	6.37457	5.69394	6.83516	-1.06369	9.53512e-13	8.18498e-11
4885	LG01	29894701	29895101	401	*	5.09454	5.52213	4.48415	0.701515	0.000250119	0.00490987	3794	LG01	22386179	22386579	401	*	5.85338	5.26358	6.27083	-0.899814	2.73555e-07	9.32695e-06
4905	LG01	29999122	29999522	401	*	5.98472	6.40378	5.39168	0.818781	8.76195e-07	3.61512e-05	3800	LG01	22401144	22401544	401	*	6.90445	6.24136	7.35702	-1.06215	5.68609e-16	7.42368e-14
4906	LG01	30000198	30000598	401	*	5.47667	5.83153	5.00502	0.600252	0.000524796	0.0089428	3803	LG01	22418127	22418527	401	*	5.27301	4.68228	5.69092	-0.838003	3.39113e-05	0.000720967
4907	LG01	30002503	30002903	401	*	4.91691	5.32469	4.34636	0.640014	0.000788612	0.0122374	3809	LG01	22425681	22426081	401	*	5.23916	4.51548	5.71885	-1.01582	1.16624e-06	3.52452e-05
4930	LG01	30098376	30098776	401	*	4.17957	4.6346	3.51113	0.593503	0.00332684	0.0354189	3810	LG01	22427360	22427760	401	*	4.82797	3.88796	5.39237	-1.20761	3.70275e-07	1.22919e-05
4931	LG01	30103163	30103563	401	*	4.81782	5.27317	4.14869	0.730655	0.000250462	0.00491503	3838	LG01	22708871	22709271	401	*	4.75777	4.24859	5.13337	-0.62165	0.00198929	0.0247541
4934	LG01	30122256	30122656	401	*	4.3496	4.81479	3.65879	0.651698	0.00140161	0.0189591	3844	LG01	22896002	22896402	401	*	5.30278	4.64669	5.75211	-0.94567	3.14298e-06	8.54843e-05
4941	LG01	30146099	30146499	401	*	5.91043	6.28656	5.40026	0.690115	2.87104e-05	0.000792405	3846	LG01	22920886	22921286	401	*	5.42914	4.60544	5.9502	-1.16826	1.07224e-08	4.774e-07
4945	LG01	30152978	30153378	401	*	5.83627	6.2985	5.15201	0.906416	6.3407e-07	2.72625e-05	3847	LG01	22936001	22936401	401	*	4.636	4.05373	5.04968	-0.731128	0.000698137	0.01024
4949	LG01	30167493	30167893	401	*	4.8201	5.21165	4.281	0.584028	0.00216708	0.0261681	3856	LG01	22969279	22969679	401	*	6.43167	6.00124	6.76276	-0.707271	8.10233e-07	2.52587e-05
4963	LG01	30239781	30240181	401	*	6.60755	6.97487	6.11352	0.73072	2.90158e-07	1.35078e-05	3862	LG01	23004944	23005344	401	*	4.68477	4.14722	5.07551	-0.674194	0.00106874	0.0147218
4968	LG01	30264777	30265177	401	*	4.73072	5.17455	4.08638	0.692655	0.000484468	0.00838848	3863	LG01	23016952	23017352	401	*	6.90513	6.47605	7.23541	-0.716296	7.14242e-09	3.29098e-07
4984	LG01	30348018	30348418	401	*	5.43891	5.80443	4.94817	0.617534	0.000438868	0.0077513	3865	LG01	23021877	23022277	401	*	6.38872	5.98879	6.70151	-0.654131	1.02997e-05	0.000248487
5027	LG01	30519773	30520173	401	*	5.103	5.48196	4.5876	0.60206	0.00106028	0.015314	3868	LG01	23027870	23028270	401	*	4.2344	4.66595	3.61583	0.643988	0.00285521	0.0331979
5032	LG01	30545438	30545838	401	*	4.57984	5.00596	3.97245	0.617814	0.00174718	0.0223736	3872	LG01	23037619	23038019	401	*	6.57809	5.94051	7.01874	-1.00076	3.40377e-12	2.70057e-10
5043	LG01	30633181	30633581	401	*	4.4211	4.9755	3.50908	0.906102	6.86494e-05	0.00167744	3885	LG01	23108354	23108754	401	*	6.58039	5.87999	7.04986	-1.09802	6.3466e-15	7.41046e-13
5051	LG01	30655442	30655842	401	*	4.90253	5.38116	4.18128	0.810282	6.58574e-05	0.00161844	3888	LG01	23113830	23114230	401	*	5.0228	4.3674	5.47181	-0.921129	1.55818e-05	0.000360002
5055	LG01	30666451	30666851	401	*	4.28068	4.76036	3.55704	0.662245	0.00134447	0.0183685	3901	LG01	23381776	23382176	401	*	4.71324	4.19397	5.09427	-0.66158	0.00120145	0.0162226
5061	LG01	30679955	30680355	401	*	5.3463	5.73745	4.80795	0.664799	0.000233087	0.0046324	3910	LG01	23481127	23481527	401	*	4.83589	4.15015	5.29879	-0.908968	3.62952e-05	0.000766184
5064	LG01	30693060	30693460	401	*	4.95201	5.50313	4.04905	1.07959	1.38444e-06	5.4707e-05	3913	LG01	23520220	23520620	401	*	6.10038	5.68661	6.42154	-0.660884	3.5688e-05	0.000754806
5065	LG01	30703431	30703831	401	*	7.66953	7.21575	8.01421	-0.739754	5.63039e-13	6.9621e-11	3937	LG01	23622826	23623226	401	*	6.99381	5.9512	7.5927	-1.5703	2.20154e-31	1.04123e-28
5131	LG01	30945289	30945689	401	*	6.7521	6.2635	7.11642	-0.746675	1.52384e-08	9.15134e-07	3977	LG01	24001746	24002146	401	*	5.99608	6.37364	5.48328	0.796037	2.40359e-06	6.72242e-05
5138	LG01	30984511	30984911	401	*	4.76502	5.15957	4.22018	0.587153	0.00214232	0.0259671	3986	LG01	24115816	24116216	401	*	6.35079	5.94	6.67017	-0.66604	9.48888e-06	0.000230721
5145	LG01	31121906	31122306	401	*	6.08027	6.46201	5.55969	0.721792	8.20164e-06	0.000264287	3990	LG01	24127321	24127721	401	*	6.36445	5.91076	6.70908	-0.72252	1.75494e-06	5.05122e-05
5147	LG01	31129063	31129463	401	*	5.22385	5.6125	4.69026	0.64432	0.000416569	0.0074287	3991	LG01	24132484	24132884	401	*	5.40542	4.83275	5.81428	-0.837048	1.51039e-05	0.000350157
5151	LG01	31147580	31147980	401	*	7.11326	7.81341	5.69949	2.0419	1.42316e-39	2.33763e-36	4000	LG01	24162309	24162709	401	*	5.64201	5.12933	6.0195	-0.785066	1.55099e-05	0.000358613
5162	LG01	31246182	31246582	401	*	6.4674	6.86144	5.92354	0.802083	4.40155e-08	2.40778e-06	4015	LG01	24426295	24426695	401	*	5.08556	4.13071	5.65516	-1.27746	1.48838e-08	6.47736e-07
5167	LG01	31260664	31261064	401	*	5.07731	5.49207	4.49289	0.673295	0.000400943	0.00719862	4028	LG01	24852960	24853360	401	*	4.78634	5.19575	4.21258	0.73332	0.000607412	0.00909696
5200	LG01	31368689	31369089	401	*	6.00344	6.40934	5.43656	0.781007	2.43271e-06	9.04575e-05	4080	LG01	25155507	25155907	401	*	6.51696	6.15415	6.80661	-0.596923	1.47608e-05	0.000343251
5214	LG01	31419024	31419424	401	*	5.9097	5.44782	6.25902	-0.632765	8.27972e-05	0.00197256	4084	LG01	25261519	25261919	401	*	4.37038	3.64991	4.84867	-0.842702	0.000428103	0.00672211
5215	LG01	31421050	31421450	401	*	6.03016	6.43803	5.45944	0.784052	2.10452e-06	7.93683e-05	4085	LG01	25265788	25266188	401	*	4.60123	4.09388	4.97583	-0.600806	0.00280948	0.0327539
5217	LG01	31424238	31424638	401	*	6.0531	6.40645	5.58412	0.654387	3.72736e-05	0.000990946	4086	LG01	25299778	25300178	401	*	5.065	4.49943	5.47024	-0.78594	0.000139688	0.00253118
5223	LG01	31450746	31451146	401	*	4.55417	4.99043	3.92581	0.63112	0.00149781	0.0199517	4087	LG01	25300722	25301122	401	*	4.84993	4.1649	5.31251	-0.920249	2.72869e-05	0.000595356
5232	LG01	31473864	31474264	401	*	6.17692	6.57983	5.61592	0.792975	5.0864e-07	2.23115e-05	4088	LG01	25332394	25332794	401	*	4.68126	4.07797	5.10537	-0.762962	0.000449009	0.00700244
5257	LG01	31559453	31559853	401	*	5.01057	5.42431	4.42821	0.650311	0.000683029	0.0109724	4090	LG01	25350249	25350649	401	*	4.59856	3.90799	5.06364	-0.821297	0.000392144	0.00622144
5273	LG01	31632861	31633261	401	*	4.52573	4.99045	3.83595	0.685016	0.00075752	0.0118472	4091	LG01	25354025	25354425	401	*	4.7295	4.24124	5.09364	-0.602324	0.00224344	0.0272801
5280	LG01	31651230	31651630	401	*	4.7932	5.23681	4.14933	0.702113	0.000375416	0.00681892	4103	LG01	25666629	25667029	401	*	5.33768	4.80251	5.72716	-0.78012	7.47617e-05	0.00145118
5312	LG01	31773870	31774270	401	*	5.13117	5.53325	4.57177	0.634704	0.000813013	0.0125265	4104	LG01	25667803	25668203	401	*	5.56284	5.12733	5.89691	-0.646068	0.000272231	0.00454216
5354	LG01	31957451	31957851	401	*	4.34307	4.79811	3.6746	0.61219	0.00253739	0.0292008	4108	LG01	25679881	25680281	401	*	4.6494	3.94862	5.11904	-0.907155	8.3017e-05	0.00159512
5381	LG01	32225423	32225823	401	*	7.88232	7.38823	8.24968	-0.808051	1.95724e-16	3.61553e-14	4123	LG01	25751599	25751999	401	*	6.22835	5.59346	6.66772	-0.988349	9.1797e-10	4.97226e-08
5391	LG01	32263367	32263767	401	*	4.53558	4.97233	3.90617	0.621569	0.00191053	0.0238694	4141	LG01	25832109	25832509	401	*	5.72196	6.25006	4.88023	1.20607	4.44328e-10	2.53798e-08
5392	LG01	32268708	32269108	401	*	5.04075	5.42442	4.51655	0.603621	0.00120339	0.0168886	4144	LG01	25840115	25840515	401	*	4.98452	5.32603	4.53626	0.583045	0.00166003	0.0212553
5396	LG01	32277491	32277891	401	*	5.42201	5.82232	4.86607	0.701943	8.30109e-05	0.00197688	4177	LG01	26018107	26018507	401	*	10.8337	10.4898	11.1112	-0.620281	9.11106e-55	1.24432e-51
5550	LG01	32999363	32999763	401	*	4.84916	5.26113	4.27032	0.611402	0.00156556	0.0206392	4377	LG01	26932460	26932860	401	*	5.35726	4.82665	5.74433	-0.773928	6.33005e-05	0.00125763
5657	LG01	33499067	33499467	401	*	5.56688	5.99851	4.94814	0.806072	6.11335e-06	0.000205213	4396	LG01	27040771	27041171	401	*	6.39224	5.53045	6.92803	-1.30001	2.21847e-17	3.39615e-15
5661	LG01	33516950	33517350	401	*	6.10415	6.77662	4.80442	1.82674	5.24468e-18	1.15487e-15	4412	LG01	27214512	27214912	401	*	7.03125	6.55527	7.38855	-0.790801	1.23227e-10	7.78899e-09
5670	LG01	33611354	33611754	401	*	5.77964	6.17393	5.23529	0.724103	2.0418e-05	0.00058741	4414	LG01	27217899	27218299	401	*	6.45965	5.97968	6.81917	-0.774034	2.04327e-07	7.13678e-06
5686	LG01	33735540	33735940	401	*	4.72116	5.19781	4.00448	0.77193	0.000161403	0.00342562	4415	LG01	27222438	27222838	401	*	6.7393	6.26904	7.09337	-0.7714	2.26392e-08	9.52665e-07
5691	LG01	33761645	33762045	401	*	4.37169	4.86361	3.61944	0.718558	0.00061821	0.0101565	4432	LG01	27334159	27334559	401	*	5.90799	5.44659	6.25703	-0.721932	2.03942e-05	0.000458549
5692	LG01	33762321	33762721	401	*	4.47882	4.8962	3.88916	0.59141	0.00260409	0.029752	4452	LG01	27463319	27463719	401	*	4.57552	3.93472	5.01769	-0.771195	0.000635129	0.00945498
5728	LG01	33991244	33991644	401	*	5.357	5.70925	4.88995	0.587058	0.000795757	0.0123231	4480	LG01	27578636	27579036	401	*	5.38753	4.95654	5.71894	-0.600654	0.000776883	0.0112318
5737	LG01	34036369	34036769	401	*	5.05245	5.44015	4.52066	0.605441	0.00125528	0.0174476	4483	LG01	27588308	27588708	401	*	6.46161	6.07455	6.76649	-0.638175	8.85024e-06	0.000216405
5797	LG01	34266147	34266547	401	*	4.65261	5.09358	4.01436	0.671259	0.000738819	0.0116401	4487	LG01	27615653	27616053	401	*	5.35082	5.76665	4.76427	0.857865	1.33313e-05	0.000313597
5930	LG01	34854489	34854889	401	*	4.02698	3.15446	4.56681	-0.686824	0.00138628	0.018806	4529	LG01	27805204	27805604	401	*	4.9938	5.47592	4.26454	0.988519	8.61241e-06	0.000211099
5937	LG01	34870278	34870678	401	*	4.37983	3.69258	4.84341	-0.665322	0.00111812	0.0159403	4623	LG01	28304531	28304931	401	*	6.72897	6.20614	7.11191	-0.847082	4.69391e-10	2.66984e-08
5944	LG01	34922010	34922410	401	*	5.68135	5.13127	6.07862	-0.724293	2.49368e-05	0.000699531	4624	LG01	28309427	28309827	401	*	5.64315	5.2215	5.96902	-0.628632	0.000269307	0.0045008
5954	LG01	34944957	34945357	401	*	4.9294	4.07707	5.46158	-1.00745	3.15359e-06	0.000114253	4641	LG01	28375449	28375849	401	*	6.63059	6.10313	7.01599	-0.845525	1.52539e-09	7.94735e-08
6091	LG01	35511267	35511667	401	*	4.68777	5.13467	4.03687	0.685504	0.000564775	0.00946352	4684	LG01	28630080	28630480	401	*	4.46016	4.86442	3.8965	0.623784	0.00284444	0.0330853
6140	LG01	35927743	35928143	401	*	6.4666	6.87318	5.89841	0.829934	2.6015e-08	1.4804e-06	4717	LG01	28772647	28773047	401	*	6.20989	5.75576	6.55477	-0.731826	2.04732e-06	5.81701e-05
6171	LG01	36071389	36071789	401	*	5.04484	5.49183	4.39377	0.738197	0.000155059	0.00331646	4869	LG01	29789386	29789786	401	*	6.33322	5.93935	6.6423	-0.634858	2.04366e-05	0.000459418
6233	LG01	36809405	36809805	401	*	4.47265	3.65642	4.99076	-0.827694	0.000132098	0.00290511	4872	LG01	29799177	29799577	401	*	6.88033	6.0664	7.39752	-1.25648	1.30183e-20	2.74241e-18
6234	LG01	36878067	36878467	401	*	4.21352	4.77796	3.27337	0.839649	0.000223796	0.00447605	4945	LG01	30152978	30153378	401	*	5.86076	5.22929	6.2985	-0.955174	1.5926e-07	5.70194e-06
6242	LG01	37858130	37858530	401	*	4.55698	4.972	3.97206	0.596488	0.0023345	0.027504	4963	LG01	30239781	30240181	401	*	6.64388	6.21359	6.97487	-0.69899	4.95528e-07	1.60961e-05
6265	LG01	37912552	37912952	401	*	4.92881	5.37285	4.28402	0.718758	0.0002535	0.00496102	4980	LG01	30332740	30333140	401	*	5.64461	6.04987	5.079	0.834819	1.46717e-05	0.000341442
6269	LG01	37947516	37947916	401	*	5.4376	5.81357	4.92774	0.631798	0.000392446	0.00707532	5151	LG01	31147580	31147980	401	*	7.53008	7.17717	7.81341	-0.608591	1.20867e-08	5.33454e-07
6271	LG01	37964201	37964601	401	*	4.88289	5.30258	4.28859	0.653222	0.000741422	0.0116675	5192	LG01	31337967	31338367	401	*	6.90317	6.51411	7.20929	-0.656073	1.88808e-07	6.64321e-06
6311	LG01	38140537	38140937	401	*	8.98454	8.60823	9.28272	-0.651276	1.78607e-21	5.29503e-19	5209	LG01	31399508	31399908	401	*	6.24184	5.73933	6.61382	-0.805078	1.23867e-07	4.55416e-06
6326	LG01	38193949	38194349	401	*	10.1342	9.79889	10.4061	-0.595776	1.84932e-31	1.23508e-28	5215	LG01	31421050	31421450	401	*	5.93462	5.15479	6.43803	-1.16011	2.95981e-11	2.05463e-09
6355	LG01	38345149	38345549	401	*	4.40049	4.8479	3.74852	0.616977	0.00213505	0.0258946	5220	LG01	31432525	31432925	401	*	4.34201	4.82544	3.6097	0.794977	0.000851856	0.0121572
6400	LG01	38976712	38977112	401	*	4.73425	5.14609	4.15566	0.592027	0.00244314	0.0284013	5234	LG01	31485954	31486354	401	*	4.87774	4.28132	5.29847	-0.801284	0.00016463	0.00292556
6405	LG01	38993521	38993921	401	*	5.00224	5.38403	4.48155	0.585877	0.00170929	0.0220482	5351	LG01	31934459	31934859	401	*	5.33213	5.68435	4.86515	0.655545	0.000533583	0.00812744
6408	LG01	39004519	39004919	401	*	4.45176	4.88037	3.83928	0.592739	0.00277365	0.0311732	5361	LG01	32027167	32027567	401	*	5.70413	5.2988	6.02021	-0.60892	0.000304516	0.00499784
6428	LG01	39143593	39143993	401	*	4.94876	5.3594	4.37256	0.654513	0.00056889	0.0095259	5536	LG01	32911301	32911701	401	*	4.69856	4.20948	5.06315	-0.596791	0.00235141	0.0283349
6437	LG01	39169327	39169727	401	*	6.35163	6.94871	5.31464	1.52034	1.30784e-17	2.76947e-15	5658	LG01	33507088	33507488	401	*	5.9619	5.38572	6.37253	-0.896309	1.24879e-07	4.58026e-06
6442	LG01	39210529	39210929	401	*	4.29123	4.7456	3.62422	0.624178	0.0020799	0.0253981	5661	LG01	33516950	33517350	401	*	6.42467	5.95817	6.77662	-0.741402	1.72036e-06	4.96901e-05
6454	LG01	39244165	39244565	401	*	5.06948	5.46033	4.53172	0.623506	0.000763345	0.0119214	5784	LG01	34220292	34220692	401	*	4.93473	4.40219	5.32282	-0.719569	0.000493671	0.00761301
6458	LG01	39255864	39256264	401	*	7.06135	7.5321	6.35805	1.07585	2.63728e-15	4.36138e-13	5787	LG01	34230908	34231308	401	*	4.61471	5.00641	4.07531	0.593107	0.00344286	0.0385945
6466	LG01	39294931	39295331	401	*	4.61213	5.02158	4.03829	0.585371	0.00261333	0.0298291	6099	LG01	35540368	35540768	401	*	6.91793	6.36537	7.31649	-0.817086	1.6998e-05	0.000389391
6467	LG01	39306290	39306690	401	*	4.79064	5.19967	4.21762	0.618578	0.00132573	0.0181856	6139	LG01	35925420	35925820	401	*	6.08533	5.62794	6.43208	-0.738036	3.73219e-06	9.96372e-05
6482	LG01	39362255	39362655	401	*	7.09605	6.66269	7.42886	-0.684907	8.95104e-09	5.62855e-07	6140	LG01	35927743	35928143	401	*	6.53784	6.10016	6.87318	-0.719854	4.14103e-07	1.36112e-05
6486	LG01	39423857	39424257	401	*	5.15782	5.5466	4.62398	0.643501	0.000443144	0.0078118	6244	LG01	37863866	37864266	401	*	6.33784	5.90176	6.67225	-0.709512	1.13111e-06	3.42689e-05
6518	LG01	39574675	39575075	401	*	5.11329	5.50533	4.57326	0.622238	0.000891521	0.0134148	6326	LG01	38193949	38194349	401	*	9.49021	9.097	9.79889	-0.698389	8.5952e-38	5.52776e-35
6539	LG01	39648166	39648566	401	*	5.10472	5.49344	4.57101	0.632987	0.00060111	0.00994621	6359	LG01	38401413	38401813	401	*	4.57665	4.05673	4.95803	-0.624667	0.00203364	0.0252182
6560	LG01	39692184	39692584	401	*	5.03326	5.42891	4.48631	0.632095	0.000713681	0.0113381	6458	LG01	39255864	39256264	401	*	7.03565	6.27261	7.5321	-1.20451	4.68118e-21	1.02154e-18
6567	LG01	39712879	39713279	401	*	5.20181	5.56542	4.71451	0.587087	0.0011344	0.0161176	6658	LG01	40079460	40079860	401	*	6.3504	5.97256	6.64954	-0.601727	4.68867e-05	0.000963008
6573	LG01	39747221	39747621	401	*	4.98251	5.39352	4.40557	0.643306	0.00078256	0.0121669	6670	LG01	40115505	40115905	401	*	6.40919	6.78659	5.89667	0.818627	5.48859e-08	2.15972e-06
6612	LG01	39945216	39945616	401	*	4.41854	4.92807	3.62373	0.768584	0.000337454	0.00626837	6735	LG01	40308345	40308745	401	*	6.4194	6.05084	6.7127	-0.60213	4.1338e-05	0.000860235
6630	LG01	39994889	39995289	401	*	5.45626	5.83098	4.9487	0.643986	0.00023913	0.0047316	6784	LG01	40550558	40550958	401	*	5.19057	4.70099	5.55545	-0.681887	0.000414456	0.00653468
6674	LG01	40123014	40123414	401	*	4.80419	5.30019	4.04224	0.84099	5.46611e-05	0.00137972	6838	LG01	40718915	40719315	401	*	6.54113	5.75786	7.04596	-1.20114	3.45966e-17	5.17884e-15
6687	LG01	40158901	40159301	401	*	5.86743	6.27598	5.29534	0.772763	4.28435e-06	0.000149473	6839	LG01	40720880	40721280	401	*	5.58465	4.79926	6.09034	-1.12864	2.43239e-08	1.01775e-06
6691	LG01	40172984	40173384	401	*	5.08327	5.58454	4.30867	0.923489	6.65327e-06	0.000220897	6843	LG01	40728175	40728575	401	*	6.13305	5.58705	6.5282	-0.850508	1.57744e-07	5.65097e-06
6695	LG01	40185530	40185930	401	*	5.43279	5.84554	4.8524	0.71516	0.000102013	0.00234354	6852	LG01	40748486	40748886	401	*	5.64476	5.0668	6.05628	-0.875393	1.44694e-06	4.26571e-05
6699	LG01	40203089	40203489	401	*	4.79496	5.18748	4.25402	0.591187	0.0019012	0.0237797	6862	LG01	40876758	40877158	401	*	4.22691	4.74847	3.40193	0.883299	0.000431515	0.00676521
6708	LG01	40235604	40236004	401	*	4.86057	5.28781	4.25089	0.667435	0.00060442	0.00999293	6889	LG01	41043182	41043582	401	*	5.25115	4.77881	5.60641	-0.654155	0.000557202	0.00843366
6715	LG01	40255790	40256190	401	*	4.99231	5.39385	4.43398	0.642084	0.000648536	0.0105444	6907	LG01	41147271	41147671	401	*	5.29961	4.70786	5.71802	-0.856364	1.65719e-05	0.000380634
6728	LG01	40286796	40287196	401	*	5.02101	5.4724	4.36048	0.729238	0.00021619	0.00435353	6908	LG01	41147929	41148329	401	*	4.78364	4.27076	5.16124	-0.652513	0.00118361	0.0160102
6735	LG01	40308345	40308745	401	*	6.35341	6.7127	5.87386	0.687708	5.10195e-06	0.000175033	6921	LG01	41220335	41220735	401	*	5.23	4.77752	5.57393	-0.631571	0.000795199	0.011459
6756	LG01	40379220	40379620	401	*	5.23241	5.66149	4.61895	0.74481	7.13254e-05	0.00173196	6934	LG01	41262831	41263231	401	*	4.24854	3.64673	4.67193	-0.62612	0.00309323	0.0354099
6766	LG01	40488150	40488550	401	*	4.40188	4.84459	3.75993	0.625712	0.00181248	0.0229726	6942	LG01	41390448	41390848	401	*	5.78489	5.34604	6.12092	-0.677887	8.1654e-05	0.00157241
6779	LG01	40533248	40533648	401	*	6.14492	6.5038	5.66609	0.673938	1.57334e-05	0.000469416	6986	LG01	41862380	41862780	401	*	4.80206	3.81565	5.38246	-1.26558	1.76507e-07	6.2531e-06
6780	LG01	40540077	40540477	401	*	5.47242	5.9354	4.78649	0.879002	3.0221e-06	0.000110212	7015	LG01	42667768	42668168	401	*	6.18261	5.74429	6.51834	-0.704167	5.07433e-06	0.000131595
6789	LG01	40567420	40567820	401	*	5.39075	5.78779	4.84112	0.681852	0.000147531	0.00318231	7061	LG01	43005080	43005480	401	*	7.64808	6.78722	8.18352	-1.35596	5.71817e-38	3.73679e-35
6790	LG01	40572033	40572433	401	*	4.99714	5.37108	4.49101	0.582417	0.00168655	0.0218201	7062	LG01	43008019	43008419	401	*	6.61973	6.12682	6.98643	-0.801555	1.32184e-08	5.78989e-07
6792	LG01	40576217	40576617	401	*	5.34281	5.69748	4.87149	0.582546	0.00104194	0.0151275	7125	LG01	43196709	43197109	401	*	4.12371	4.63898	3.3146	0.862934	0.000534333	0.00813772
6821	LG01	40652958	40653358	401	*	5.66172	5.22591	5.99597	-0.585323	0.000372939	0.00678603	7160	LG01	43323465	43323865	401	*	5.18919	4.71857	5.54346	-0.648221	0.000677081	0.00998413
6827	LG01	40683615	40684015	401	*	5.9689	6.3599	5.43085	0.736113	7.28858e-06	0.00023873	7248	LG01	43660805	43661205	401	*	4.73368	4.20439	5.12006	-0.67008	0.0012279	0.0165357
6839	LG01	40720880	40721280	401	*	5.64233	6.09034	4.98907	0.81901	1.21893e-05	0.000375948	7496	LG01	45206413	45206813	401	*	4.81613	4.31529	5.18719	-0.646074	0.00130543	0.0174062
6843	LG01	40728175	40728575	401	*	6.14692	6.5282	5.6272	0.725541	4.97588e-06	0.00017124	7497	LG01	45207032	45207432	401	*	5.85708	5.29133	6.26242	-0.86938	5.19665e-07	1.68038e-05
6852	LG01	40748486	40748886	401	*	5.69688	6.05628	5.21715	0.630244	0.000190553	0.00393305	7571	LG01	45838116	45838516	401	*	6.18493	5.57967	6.61	-0.946372	2.71239e-09	1.35285e-07
6869	LG01	40984185	40984585	401	*	5.28009	5.84084	4.35039	1.18318	8.95439e-08	4.64337e-06	7572	LG01	45839976	45840376	401	*	5.28319	4.80473	5.64187	-0.648635	0.000888974	0.0126203
6870	LG01	40985815	40986215	401	*	4.77003	5.20148	4.15167	0.670103	0.000615329	0.010123	7573	LG01	45841893	45842293	401	*	6.42531	5.87421	6.82311	-0.876437	2.7833e-09	1.38481e-07
6893	LG01	41052223	41052623	401	*	4.91227	5.63349	3.40354	1.88419	1.12969e-10	9.99369e-09	7574	LG01	45843185	45843585	401	*	5.49283	4.52133	6.06817	-1.35071	6.01491e-11	3.95623e-09
6894	LG01	41055537	41055937	401	*	4.49919	5.02042	3.67507	0.844738	0.000107047	0.00244258	7575	LG01	45845312	45845712	401	*	5.79082	4.98351	6.30537	-1.15722	1.97231e-09	1.00223e-07
6907	LG01	41147271	41147671	401	*	5.28456	5.71802	4.66205	0.750766	6.56961e-05	0.00161516	7579	LG01	45856166	45856566	401	*	6.34286	5.94783	6.65265	-0.641514	1.20251e-05	0.000285871
6921	LG01	41220335	41220735	401	*	5.19032	5.57393	4.66624	0.6185	0.000778343	0.0121183	7583	LG01	45863674	45864074	401	*	6.19988	5.83189	6.49283	-0.592858	0.000117652	0.00216578
6924	LG01	41229714	41230114	401	*	5.03802	5.44972	4.45971	0.657428	0.000545281	0.0092259	7584	LG01	45865616	45866016	401	*	7.72175	7.03561	8.18484	-1.11461	1.67733e-28	6.72869e-26
6927	LG01	41238049	41238449	401	*	4.61148	5.10319	3.85975	0.768623	0.000259436	0.00505441	7608	LG01	45998538	45998938	401	*	6.42612	5.93128	6.79389	-0.797736	4.45841e-08	1.7838e-06
6930	LG01	41253231	41253631	401	*	4.60166	5.1333	3.75076	0.880455	6.27957e-05	0.00155391	7609	LG01	46000601	46001001	401	*	5.48404	4.91828	5.88938	-0.848583	5.32925e-06	0.000137502
6931	LG01	41255749	41256149	401	*	4.14813	4.61407	3.45562	0.597498	0.00331681	0.0353554	7615	LG01	46009798	46010198	401	*	5.06768	5.41115	4.61602	0.582474	0.00193913	0.0242168
6961	LG01	41475832	41476232	401	*	4.64138	5.06152	4.04617	0.599153	0.00232725	0.0274508	7636	LG01	46263943	46264343	401	*	5.3106	4.82395	5.67385	-0.691753	0.000293819	0.00484977
6967	LG01	41501054	41501454	401	*	4.72751	5.17425	4.07698	0.656065	0.00105541	0.0152713	7645	LG01	46277270	46277670	401	*	3.75929	4.37776	2.65383	0.863543	0.000774731	0.0112052
6982	LG01	41842524	41842924	401	*	4.64684	5.23974	3.62275	1.12412	4.39745e-06	0.000152979	7759	LG01	46820616	46821016	401	*	5.39596	4.82001	5.80647	-0.857847	9.07306e-06	0.000221319
6986	LG01	41862380	41862780	401	*	4.75358	5.38246	3.61317	1.30067	6.20359e-07	2.67203e-05	7799	LG01	46942244	46942644	401	*	6.24279	5.86083	6.5445	-0.603356	6.69976e-05	0.00132179
7001	LG01	42196217	42196617	401	*	5.90341	6.33111	5.29278	0.819158	1.7917e-06	6.8918e-05	7829	LG01	47155453	47155853	401	*	6.14315	5.76052	6.44527	-0.605588	9.53064e-05	0.00179772
7006	LG01	42399702	42400102	401	*	5.27578	5.7185	4.63379	0.773051	4.45588e-05	0.00116126	7830	LG01	47156266	47156666	401	*	5.79332	5.34487	6.13493	-0.678087	9.248e-05	0.00175338
7010	LG01	42647303	42647703	401	*	5.86118	6.20694	5.40552	0.620788	0.000135443	0.00296846	7831	LG01	47160379	47160779	401	*	5.7986	5.27928	6.17967	-0.806668	2.95764e-06	8.09469e-05
7014	LG01	42665903	42666303	401	*	4.32257	4.77782	3.65365	0.583755	0.00382022	0.0389979	7832	LG01	47162036	47162436	401	*	6.10468	5.69008	6.42634	-0.657796	3.57137e-05	0.000755089
7015	LG01	42667768	42668168	401	*	6.14915	6.51834	5.65174	0.702805	6.03258e-06	0.000203063	7852	LG01	47235082	47235482	401	*	6.15035	5.3512	6.66163	-1.19411	5.47395e-13	4.89595e-11
7050	LG01	42786188	42786588	401	*	4.68516	5.10688	4.08674	0.628814	0.00132734	0.0182056	7853	LG01	47235660	47236060	401	*	6.51457	5.79015	6.99459	-1.12366	1.88018e-14	2.04233e-12
7061	LG01	43005080	43005480	401	*	7.67442	8.18352	6.88068	1.24561	3.56464e-27	1.62888e-24	7855	LG01	47299594	47299994	401	*	4.13011	4.64876	3.31252	0.884095	0.000418306	0.00658789
7075	LG01	43041482	43041882	401	*	4.49625	4.94655	3.83807	0.624405	0.00193263	0.0240811	7867	LG01	47361913	47362313	401	*	4.91709	5.27002	4.44887	0.580874	0.00238918	0.0287359
7082	LG01	43065005	43065405	401	*	4.84701	5.24876	4.28824	0.624985	0.00103905	0.0150982	7942	LG01	47602246	47602646	401	*	5.93272	5.2658	6.38706	-1.01112	5.56789e-09	2.61636e-07
7099	LG01	43123793	43124193	401	*	4.8423	5.26269	4.24656	0.646784	0.000840135	0.0128338	7944	LG01	47605404	47605804	401	*	6.39059	5.86481	6.7751	-0.839597	4.1633e-08	1.67511e-06
7111	LG01	43160424	43160824	401	*	4.74413	5.17245	4.13223	0.665855	0.00069655	0.0111241	7948	LG01	47618466	47618866	401	*	6.53327	5.93512	6.95485	-0.953122	6.97463e-11	4.56279e-09
7122	LG01	43187941	43188341	401	*	4.74324	5.22519	4.01436	0.783524	0.000149348	0.00321582	7972	LG01	47686942	47687342	401	*	5.8562	5.42675	6.18671	-0.667199	7.10891e-05	0.00139189
7141	LG01	43253515	43253915	401	*	4.20382	4.6931	3.45782	0.64916	0.00177771	0.0226571	7988	LG01	47735648	47736048	401	*	6.06705	5.62213	6.40661	-0.7041	1.99693e-05	0.000450078
7151	LG01	43294236	43294636	401	*	5.88806	6.3643	5.1723	0.998707	1.10808e-08	6.81616e-07	8121	LG01	48595200	48595600	401	*	5.44853	5.88763	4.81419	0.916762	4.861e-06	0.000126548
7192	LG01	43425854	43426254	401	*	4.55126	4.96018	3.97844	0.587699	0.00261246	0.0298247	8122	LG01	48596560	48596960	401	*	5.37681	5.73375	4.90147	0.652532	0.000739449	0.0107563
7197	LG01	43439994	43440394	401	*	4.12046	4.59449	3.40973	0.621204	0.00248239	0.0287366	8170	LG01	48791813	48792213	401	*	4.64824	4.06131	5.06427	-0.732584	0.000743285	0.0108031
7198	LG01	43443520	43443920	401	*	4.91708	5.31325	4.36913	0.610876	0.00122771	0.017145	8222	LG01	49107424	49107824	401	*	6.70824	6.25913	7.05024	-0.748708	1.44277e-08	6.29692e-07
7212	LG01	43477951	43478351	401	*	4.54047	4.99038	3.88314	0.656877	0.00107997	0.0155389	8224	LG01	49111925	49112325	401	*	6.78493	6.06564	7.26272	-1.13532	1.23577e-17	1.96094e-15
7225	LG01	43593013	43593413	401	*	4.8366	5.22446	4.30451	0.582415	0.00205138	0.0251507	8226	LG01	49115605	49116005	401	*	5.54228	5.9787	4.91359	0.923746	1.22826e-06	3.69543e-05
7263	LG01	43740388	43740788	401	*	4.5938	5.10296	3.7999	0.785563	0.000241137	0.00476588	8229	LG01	49123036	49123436	401	*	5.33013	5.82413	4.57298	1.05319	7.13794e-07	2.24829e-05
7264	LG01	43744447	43744847	401	*	5.38813	5.81636	4.77642	0.76703	2.59746e-05	0.000725128	8245	LG01	49190219	49190619	401	*	5.41971	4.79353	5.85493	-0.922548	2.76597e-06	7.62884e-05
7265	LG01	43750209	43750609	401	*	4.23246	4.71024	3.51318	0.642098	0.0018361	0.0231903	8263	LG01	49386305	49386705	401	*	5.14458	5.52181	4.63238	0.692965	0.000547366	0.00830928
7321	LG01	44032920	44033320	401	*	4.38939	4.82888	3.75423	0.590842	0.00314843	0.0341263	8267	LG01	49406070	49406470	401	*	5.26423	5.67373	4.69027	0.813608	6.88339e-05	0.00135166
7363	LG01	44199374	44199774	401	*	4.31765	4.76218	3.67182	0.613297	0.00229811	0.0271965	8291	LG01	49480490	49480890	401	*	6.85819	5.96527	7.40561	-1.36707	2.08426e-24	6.08993e-22
7371	LG01	44221378	44221778	401	*	4.77613	5.21258	4.14738	0.675479	0.00059163	0.00982011	8293	LG01	49487877	49488277	401	*	6.06551	5.64674	6.38968	-0.661489	3.47545e-05	0.000737245
7405	LG01	44373766	44374166	401	*	4.29785	4.78191	3.56407	0.685122	0.000974323	0.014362	8294	LG01	49489095	49489495	401	*	6.1085	5.46819	6.55044	-0.978728	4.83652e-09	2.30631e-07
7424	LG01	44434576	44434976	401	*	4.37158	5.00432	3.21795	1.18434	6.41481e-06	0.000213622	8295	LG01	49490955	49491355	401	*	6.7328	5.95482	7.23545	-1.21002	4.19302e-19	7.72214e-17
7497	LG01	45207032	45207432	401	*	5.89494	6.26242	5.40063	0.66782	4.96535e-05	0.00127409	8296	LG01	49494138	49494538	401	*	7.59349	6.95578	8.0342	-1.04331	2.47459e-24	7.14456e-22
7533	LG01	45470923	45471323	401	*	10.9013	10.5718	11.1693	-0.590273	1.83466e-47	8.57703e-44	8297	LG01	49497092	49497492	401	*	6.1044	5.60846	6.47277	-0.784608	1.28231e-06	3.83903e-05
7543	LG01	45611569	45611969	401	*	8.01635	7.57588	8.35332	-0.729913	8.69311e-15	1.33753e-12	8355	LG01	50153336	50153736	401	*	4.38065	3.7626	4.81194	-0.73036	0.00106917	0.0147261
7546	LG01	45622745	45623145	401	*	5.20618	5.75485	4.30989	1.10787	3.89234e-07	1.75098e-05	8381	LG01	50458906	50459306	401	*	7.05793	6.55346	7.43097	-0.835638	5.47074e-12	4.22202e-10
7571	LG01	45838116	45838516	401	*	6.18826	6.61	5.58978	0.843376	1.46345e-07	7.24569e-06	8420	LG01	50628979	50629379	401	*	3.80601	3.02038	4.3118	-0.770396	0.00128598	0.0171936
7572	LG01	45839976	45840376	401	*	5.19039	5.64187	4.52967	0.748595	0.000133954	0.00294272	8598	LG01	51389853	51390627	775	*	5.38007	4.85892	5.76211	-0.783942	3.47695e-05	0.000737324
7573	LG01	45841893	45842293	401	*	6.33405	6.82311	5.58856	1.08054	3.7927e-11	3.63854e-09	8626	LG01	51504765	51505165	401	*	4.68094	5.09101	4.10584	0.681348	0.00151114	0.0196632
7574	LG01	45843185	45843585	401	*	5.62695	6.06817	4.98815	0.808319	1.20782e-05	0.000373185	8627	LG01	51507853	51508253	401	*	5.10055	5.59705	4.33743	1.03759	3.52344e-06	9.46671e-05
7575	LG01	45845312	45845712	401	*	5.59876	6.30537	4.15667	1.92559	3.99065e-14	5.67989e-12	8638	LG01	51554807	51555207	401	*	6.27787	6.77117	5.52237	1.14615	1.31755e-12	1.11214e-10
7583	LG01	45863674	45864074	401	*	6.14593	6.49283	5.68829	0.641143	4.12101e-05	0.00108418	8640	LG01	51558692	51559092	401	*	4.98616	5.51886	4.13245	1.13632	7.22542e-07	2.27408e-05
7584	LG01	45865616	45866016	401	*	7.69922	8.18484	6.96182	1.16853	2.39429e-25	9.89883e-23	8650	LG01	51599885	51600285	401	*	4.63771	5.02562	4.10551	0.616582	0.00248014	0.029616
7590	LG01	45918774	45919174	401	*	4.82324	4.1325	5.28839	-0.727342	0.000328943	0.00613519	8651	LG01	51605239	51605639	401	*	4.91142	5.3332	4.31288	0.788927	0.000299863	0.00493345
7608	LG01	45998538	45998938	401	*	6.44951	6.79389	5.99625	0.665376	4.27443e-06	0.000149169	8662	LG01	51626883	51627283	401	*	5.84703	5.43506	6.16712	-0.650133	7.42048e-05	0.00144276
7646	LG01	46280336	46280736	401	*	4.82406	5.35883	3.96493	0.972696	9.37463e-06	0.000297905	8666	LG01	51638760	51639160	401	*	6.05158	5.15891	6.59891	-1.30795	5.75033e-14	5.85387e-12
7722	LG01	46662311	46662711	401	*	4.79019	5.26117	4.08638	0.752272	0.000229626	0.00457689	8667	LG01	51641652	51642052	401	*	5.60025	5.13465	5.95168	-0.686124	0.000154913	0.00276703
7740	LG01	46759040	46759440	401	*	4.49886	5.00275	3.71789	0.790237	0.000208041	0.00422654	8668	LG01	51642747	51643147	401	*	6.03156	5.37234	6.48234	-1.00011	1.42609e-09	7.48449e-08
7744	LG01	46764594	46764994	401	*	4.38351	4.81517	3.76471	0.582536	0.00346222	0.0364438	8674	LG01	51680711	51681111	401	*	6.42892	5.9258	6.80122	-0.813389	1.30107e-08	5.70919e-07
7765	LG01	46837857	46838257	401	*	4.4083	4.87834	3.70661	0.660066	0.00128357	0.0177545	8677	LG01	51748137	51748537	401	*	10.5502	10.0785	10.9051	-0.824556	7.78341e-80	1.93076e-76
7767	LG01	46843321	46843721	401	*	5.09108	5.46011	4.59396	0.583267	0.00146569	0.0196292	8715	LG01	52399407	52399807	401	*	4.73187	4.11969	5.16032	-0.790018	0.000416494	0.00656357
7771	LG01	46855031	46855431	401	*	7.29592	7.67421	6.78175	0.809652	1.0963e-11	1.13602e-09	8724	LG01	52423709	52424109	401	*	5.75422	5.22692	6.13954	-0.811818	3.42196e-06	9.22873e-05
7772	LG01	46860444	46860844	401	*	5.40384	5.77262	4.90717	0.605155	0.000734565	0.0115881	8731	LG01	52437440	52437840	401	*	4.48519	3.94302	4.87834	-0.620691	0.00267014	0.0314431
7799	LG01	46942244	46942644	401	*	6.21126	6.5445	5.77717	0.615911	5.45773e-05	0.00137832	8736	LG01	52528416	52528816	401	*	4.5268	3.99896	4.91241	-0.595817	0.00317211	0.0361605
7822	LG01	47131156	47131556	401	*	5.50904	4.79597	5.9841	-0.903161	2.50617e-06	9.29018e-05	8744	LG01	53194714	53195114	401	*	4.60389	3.9854	5.03541	-0.778741	0.000493491	0.00761119
7830	LG01	47156266	47156666	401	*	5.77148	6.13493	5.28447	0.642525	0.000141304	0.00307033	8755	LG01	53653217	53653617	401	*	4.46794	3.78925	4.92765	-0.85454	0.000234154	0.00398341
7832	LG01	47162036	47162436	401	*	6.05442	6.42634	5.552	0.695971	1.39046e-05	0.000420672	8768	LG01	53729506	53729906	401	*	5.19929	4.39741	5.71166	-1.09015	6.52392e-07	2.06883e-05
7841	LG01	47196976	47197376	401	*	5.61612	6.05573	4.98071	0.815653	6.61641e-06	0.000219733	8787	LG01	53980247	53980647	401	*	6.38739	6.94348	5.47069	1.36975	8.70927e-19	1.54906e-16
7852	LG01	47235082	47235482	401	*	6.152	6.66163	5.35692	1.12965	1.49072e-10	1.28966e-08	8806	LG01	54100837	54101237	401	*	6.48389	5.71403	6.98319	-1.17904	5.99171e-15	7.02984e-13
7853	LG01	47235660	47236060	401	*	6.54465	6.99459	5.88726	0.966146	1.88458e-10	1.60679e-08	8807	LG01	54101868	54102268	401	*	5.62909	5.14632	5.99018	-0.731576	4.67724e-05	0.000961309
7861	LG01	47343037	47343437	401	*	4.71703	5.18638	4.01688	0.746049	0.000258742	0.00504251	8808	LG01	54103687	54104087	401	*	4.82909	4.35621	5.18465	-0.585497	0.00268701	0.0316034
7878	LG01	47401766	47402166	401	*	5.21939	5.63382	4.63564	0.700342	0.000158185	0.00336968	8814	LG01	54269795	54270195	401	*	5.33616	4.865	5.69075	-0.673163	0.000352697	0.00568496
7880	LG01	47410676	47411076	401	*	5.06619	5.49186	4.45971	0.706118	0.00021006	0.00425591	8817	LG01	54586458	54586858	401	*	5.81471	4.6562	6.44886	-1.62309	2.2389e-17	3.42312e-15
7884	LG01	47416536	47416936	401	*	4.35086	4.8122	3.66856	0.638879	0.00172131	0.0221402	8819	LG01	54643243	54643643	401	*	6.35231	5.88591	6.7042	-0.764797	3.09098e-08	1.27143e-06
7892	LG01	47455981	47456381	401	*	5.04572	5.42817	4.52379	0.607302	0.00109152	0.0156529	8820	LG01	54685714	54686114	401	*	4.98954	4.18322	5.50369	-1.07454	1.5719e-06	4.59511e-05
7911	LG01	47507979	47508379	401	*	4.24929	4.7581	3.45624	0.685811	0.0011947	0.0167924	8829	LG01	54965403	54965803	401	*	4.57644	3.72987	5.10641	-1.04411	2.02554e-05	0.000456102
7916	LG01	47523755	47524155	401	*	5.36781	5.77217	4.80396	0.705277	9.0818e-05	0.00212614	8830	LG01	55000180	55000580	401	*	5.35751	4.87649	5.71763	-0.675513	0.00038409	0.00611075
7931	LG01	47563494	47563894	401	*	5.30484	5.72544	4.70869	0.719475	0.000109814	0.00249306	8832	LG01	55039703	55040103	401	*	4.87274	4.40082	5.22775	-0.59076	0.00206742	0.0255719
7941	LG01	47590923	47591323	401	*	5.74084	6.31308	4.77835	1.33713	4.12742e-11	3.93481e-09	8833	LG01	55127675	55128075	401	*	6.79804	5.68299	7.4194	-1.63359	1.00557e-29	4.25879e-27
7942	LG01	47602246	47602646	401	*	5.9921	6.38706	5.44647	0.744973	6.72341e-06	0.000222739	8840	LG01	55185105	55185505	401	*	5.50554	4.75578	5.99641	-1.08666	1.26146e-08	5.54342e-07
7943	LG01	47603993	47604393	401	*	5.07091	5.6152	4.18647	1.06784	1.1624e-06	4.66611e-05	8841	LG01	55186563	55186963	401	*	5.28231	4.51287	5.78143	-1.09932	5.74532e-08	2.24867e-06
7944	LG01	47605404	47605804	401	*	6.21884	6.7751	5.30167	1.32798	3.33721e-13	4.21356e-11	8846	LG01	55226911	55227311	401	*	4.59772	3.93856	5.04847	-0.850055	0.000195268	0.00338826
7948	LG01	47618466	47618866	401	*	6.55069	6.95485	5.98722	0.826056	2.34366e-08	1.34628e-06	8848	LG01	55227793	55228193	401	*	5.8662	5.11279	6.35862	-1.12894	1.30804e-10	8.22516e-09
7972	LG01	47686942	47687342	401	*	5.8088	6.18671	5.29534	0.685547	4.14604e-05	0.00108962	8852	LG01	55309618	55310018	401	*	7.15632	6.61223	7.55048	-0.896153	2.78863e-13	2.58747e-11
7988	LG01	47735648	47736048	401	*	5.99599	6.40661	5.41983	0.785878	2.6613e-06	9.8233e-05	8859	LG01	55353793	55354193	401	*	6.72356	6.15581	7.12991	-0.912041	4.06237e-11	2.74628e-09
8026	LG01	47860780	47861180	401	*	4.33761	4.7976	3.65831	0.641938	0.00157272	0.0207107	8860	LG01	55354735	55355135	401	*	6.98347	6.32898	7.43205	-1.04652	1.47135e-16	2.04392e-14
8108	LG01	48546471	48546871	401	*	5.33718	5.7618	4.73286	0.74718	4.91981e-05	0.00126508	8861	LG01	55358856	55359256	401	*	6.66152	6.24755	6.9828	-0.677134	1.61898e-06	4.70558e-05
8128	LG01	48625529	48625929	401	*	6.24949	6.6086	5.77026	0.686757	6.30835e-06	0.000210828	8863	LG01	55399764	55400164	401	*	4.9531	3.83392	5.5757	-1.44069	1.66285e-09	8.58619e-08
8132	LG01	48649150	48649550	401	*	5.1184	5.49029	4.61606	0.591781	0.00122786	0.017145	8864	LG01	55403354	55403754	401	*	4.74312	4.03975	5.21391	-0.941169	2.79903e-05	0.00060939
8133	LG01	48650309	48650709	401	*	4.96929	5.41615	4.3185	0.745718	0.000139649	0.00304037	8865	LG01	55405165	55405565	401	*	4.87103	3.79412	5.48075	-1.37214	1.2178e-08	5.37094e-07
8158	LG01	48737304	48737704	401	*	5.10812	5.51292	4.54342	0.668376	0.000338435	0.0062833	8866	LG01	55424501	55424901	401	*	4.78824	3.61495	5.42663	-1.47024	3.34364e-09	1.64011e-07
8170	LG01	48791813	48792213	401	*	4.65465	5.06427	4.08046	0.580834	0.00290951	0.0322439	8867	LG01	55425823	55426223	401	*	4.56116	3.91734	5.00476	-0.82529	0.000275995	0.00459531
8218	LG01	49096346	49096746	401	*	4.4798	4.89705	3.89038	0.583512	0.00301055	0.0330175	8869	LG01	55455573	55455973	401	*	4.70194	4.19294	5.07744	-0.639746	0.00153384	0.0199122
8225	LG01	49113349	49113749	401	*	5.48681	4.79627	5.95188	-0.866973	4.95566e-06	0.000170592	8870	LG01	55523520	55523920	401	*	5.48211	4.58077	6.03262	-1.26452	2.3564e-10	1.42497e-08
8226	LG01	49115605	49116005	401	*	5.51633	4.91359	5.94018	-0.783808	9.75125e-06	0.000307941	8871	LG01	55619753	55620153	401	*	4.9341	3.71883	5.58422	-1.58111	2.63414e-11	1.84117e-09
8243	LG01	49181380	49181780	401	*	4.74234	5.21217	4.04114	0.750221	0.000221961	0.00444669	8872	LG01	55642549	55642949	401	*	5.26702	4.12445	5.89654	-1.55067	1.06719e-12	9.09021e-11
8247	LG01	49197407	49197807	401	*	4.79936	5.19596	4.25057	0.594976	0.00186295	0.0234194	8873	LG01	55689384	55689784	401	*	4.93892	3.80342	5.56637	-1.45136	1.6596e-09	8.57671e-08
8251	LG01	49215660	49216060	401	*	5.52445	5.01961	5.89769	-0.650544	0.000168266	0.00354835	8875	LG01	55821488	55821888	401	*	5.4125	4.82516	5.82873	-0.86292	8.18863e-06	0.000201851
8265	LG01	49399978	49400378	401	*	5.05626	5.44988	4.51322	0.639624	0.000547603	0.0092536	8880	LG01	55836316	55836716	401	*	6.41001	5.68732	6.88928	-1.12075	7.47828e-14	7.48842e-12
8273	LG01	49419217	49419617	401	*	4.64318	5.18752	3.75859	0.960358	1.87475e-05	0.000545028	8881	LG01	55838657	55839057	401	*	5.59644	5.06993	5.98134	-0.793524	1.44541e-05	0.000336958
8291	LG01	49480490	49480890	401	*	6.95585	7.40561	6.29882	1.00177	2.16615e-13	2.80998e-11	8882	LG01	55839672	55840072	401	*	6.63083	5.8212	7.14631	-1.24129	1.93428e-17	2.97987e-15
8294	LG01	49489095	49489495	401	*	6.14971	6.55044	5.59296	0.772737	1.93401e-06	7.36923e-05	8901	LG01	56067331	56067731	401	*	4.76364	4.18742	5.17428	-0.738623	0.000527802	0.00805959
8296	LG01	49494138	49494538	401	*	7.59452	8.0342	6.95898	1.00994	1.32259e-19	3.34918e-17	8902	LG01	56073720	56074120	401	*	5.80096	5.39008	6.1204	-0.621524	0.000278526	0.00463131
8381	LG01	50458906	50459306	401	*	7.02346	7.43097	6.45343	0.878125	1.11932e-11	1.15889e-09	8903	LG01	56075919	56076319	401	*	5.9299	5.51079	6.25427	-0.643492	0.000155936	0.00278326
8437	LG01	50735997	50736397	401	*	6.40913	6.00495	6.72451	-0.595261	3.66776e-05	0.000977668	8905	LG01	56083532	56083932	401	*	5.80682	5.37599	6.13813	-0.646549	0.00014361	0.00259065
8438	LG01	50739689	50740089	401	*	5.00105	4.40551	5.42134	-0.669639	0.000477407	0.00828509	8922	LG01	56207111	56207511	401	*	5.68748	4.94841	6.17381	-1.09648	2.43509e-09	1.22359e-07
8440	LG01	50741779	50742179	401	*	5.31769	4.74422	5.72695	-0.703505	0.000117077	0.00262899	8933	LG01	56688035	56688435	401	*	4.90439	4.37658	5.28998	-0.681496	0.00092537	0.0130455
8552	LG01	51156951	51157351	401	*	4.33863	4.81806	3.61557	0.66653	0.00126243	0.017533	8936	LG01	56834673	56835073	401	*	4.58508	4.02412	4.98797	-0.666372	0.0015412	0.019995
8568	LG01	51210829	51211229	401	*	4.65802	5.10616	4.00448	0.681455	0.000647388	0.0105313	8937	LG01	56836766	56837166	401	*	5.38538	4.88767	5.75473	-0.737889	9.2776e-05	0.00175735
8641	LG01	51561336	51561736	401	*	5.98888	6.31739	5.56279	0.594157	0.000147352	0.0031796	8940	LG01	57218916	57219316	401	*	5.45065	4.90002	5.84822	-0.80445	3.46497e-05	0.000735148
8666	LG01	51638760	51639160	401	*	6.00286	6.59891	4.96908	1.46633	3.18208e-13	4.02479e-11	8945	LG01	57242604	57243004	401	*	6.51266	5.79292	6.99064	-1.11437	8.07075e-15	9.28099e-13
8667	LG01	51641652	51642052	401	*	5.39693	5.95168	4.48395	1.18397	3.3102e-08	1.85332e-06	8960	LG01	57337533	57337933	401	*	4.72385	5.1405	4.13567	0.740606	0.000681237	0.010032
8676	LG01	51746292	51746692	401	*	8.25561	7.86055	8.56541	-0.667476	4.37083e-15	7.02744e-13	8962	LG01	57351788	57352188	401	*	4.69972	3.93197	5.19814	-0.997109	1.66251e-05	0.000381639
8681	LG01	51800847	51801247	401	*	4.43195	3.76265	4.88738	-0.651461	0.00129446	0.0178614	8963	LG01	57352424	57352824	401	*	5.20153	4.50032	5.67135	-0.980824	4.95567e-06	0.00012871
8715	LG01	52399407	52399807	401	*	4.73044	5.16032	4.11531	0.620331	0.00171636	0.0220977	8968	LG01	57398894	57399294	401	*	5.71629	5.19454	6.09864	-0.787485	1.12364e-05	0.00026875
8738	LG01	52974079	52974479	401	*	5.0719	4.49399	5.48339	-0.66503	0.000449483	0.00789747	8969	LG01	57401904	57402304	401	*	5.57955	5.11739	5.92903	-0.697603	9.62418e-05	0.00181227
8746	LG01	53225281	53225681	401	*	5.03023	5.58371	4.12074	1.09616	9.94143e-07	4.05361e-05	8970	LG01	57404174	57404574	401	*	5.68798	5.14094	6.08369	-0.831417	3.05756e-06	8.33288e-05
8768	LG01	53729506	53729906	401	*	5.24914	5.71166	4.56426	0.791345	6.15607e-05	0.00152615	8971	LG01	57408833	57409233	401	*	5.86715	5.4457	6.19291	-0.655928	8.80085e-05	0.00167961
8777	LG01	53824541	53824941	401	*	9.88471	9.45666	10.2144	-0.743317	9.74858e-44	2.69305e-40	8974	LG01	57423638	57424038	401	*	5.32454	4.76366	5.72738	-0.812205	4.02476e-05	0.000839844
8778	LG01	53825109	53825509	401	*	9.38375	9.00076	9.6861	-0.665351	2.52282e-25	1.03949e-22	8976	LG01	57427752	57428152	401	*	5.34258	4.47676	5.8799	-1.20949	7.08809e-09	3.26967e-07
8779	LG01	53826501	53826901	401	*	8.49953	8.12412	8.79715	-0.642532	3.62129e-16	6.55011e-14	8977	LG01	57432667	57433067	401	*	7.07603	6.33112	7.56485	-1.17717	7.85962e-20	1.54087e-17
8787	LG01	53980247	53980647	401	*	6.52474	5.47069	7.12728	-1.56774	5.56633e-22	1.71288e-19	8985	LG01	57628102	57628502	401	*	5.92587	5.30059	6.36065	-0.950304	2.43698e-08	1.01932e-06
8806	LG01	54100837	54101237	401	*	6.43527	6.98319	5.54101	1.31373	1.69728e-14	2.53446e-12	8986	LG01	57629712	57630112	401	*	5.51345	4.94136	5.92201	-0.852144	6.43063e-06	0.000162639
8807	LG01	54101868	54102268	401	*	5.59973	5.99018	5.06272	0.69249	7.22135e-05	0.00174956	8990	LG01	57661822	57662222	401	*	4.79876	4.24053	5.20024	-0.730531	0.000524302	0.0080132
8817	LG01	54586458	54586858	401	*	5.9402	6.44886	5.1475	1.0895	4.23653e-09	2.82784e-07	9000	LG01	57716392	57716792	401	*	5.45349	4.82516	5.88973	-0.913074	3.43883e-06	9.26395e-05
8819	LG01	54643243	54643643	401	*	7.14793	6.7042	7.4868	-0.699668	5.56719e-09	3.62643e-07	9003	LG01	57730374	57730774	401	*	7.15643	6.46093	7.62372	-1.11297	1.57925e-20	3.28694e-18
8820	LG01	54685714	54686114	401	*	5.11178	5.50369	4.57199	0.612735	0.0011361	0.0161343	9004	LG01	57732685	57733085	401	*	6.01719	5.07214	6.58337	-1.38241	6.58457e-15	7.67358e-13
8829	LG01	54965403	54965803	401	*	4.63591	5.10641	3.93319	0.694108	0.000725248	0.0114694	9005	LG01	57735601	57736001	401	*	7.50097	6.72958	8.0009	-1.2312	8.8813e-31	4.00788e-28
8833	LG01	55127675	55128075	401	*	6.98826	7.4194	6.37053	0.93408	1.07561e-11	1.11553e-09	9011	LG01	57751731	57752131	401	*	5.73494	5.10394	6.17246	-0.941622	3.54959e-07	1.18271e-05
8848	LG01	55227793	55228193	401	*	5.99706	6.35862	5.51346	0.664679	3.78303e-05	0.00100443	9014	LG01	57765677	57766077	401	*	5.70464	5.03156	6.1618	-0.990777	2.93005e-07	9.93208e-06
8849	LG01	55288456	55288856	401	*	9.4988	9.14986	9.77957	-0.613244	2.55997e-25	1.05123e-22	9016	LG01	57779952	57780352	401	*	5.74006	5.27431	6.09158	-0.710775	4.34219e-05	0.00089975
8852	LG01	55309618	55310018	401	*	7.21517	7.55048	6.77754	0.683131	3.0059e-08	1.69623e-06	9017	LG01	57781456	57781856	401	*	4.89976	4.36493	5.28906	-0.700791	0.000665134	0.0098354
8854	LG01	55312212	55312612	401	*	5.00671	5.5656	4.0822	1.121	6.41109e-07	2.75165e-05	9019	LG01	57875769	57876169	401	*	4.84914	4.04947	5.36062	-1.0519	6.51639e-06	0.000164568
8857	LG01	55344539	55344939	401	*	5.2785	5.94523	4.00108	1.66846	7.91711e-11	7.16549e-09	9020	LG01	57922070	57922470	401	*	5.31954	4.43191	5.86501	-1.22159	1.50757e-08	6.54683e-07
8859	LG01	55353793	55354193	401	*	6.68919	7.12991	6.05146	0.946801	9.74369e-11	8.68926e-09	9022	LG01	57966247	57966647	401	*	4.54164	3.97657	4.94662	-0.608102	0.00320918	0.0364829
8860	LG01	55354735	55355135	401	*	6.92668	7.43205	6.14208	1.19451	6.04194e-17	1.1807e-14	9023	LG01	57969185	57969585	401	*	5.34981	3.91124	6.05563	-1.87425	1.33193e-16	1.86301e-14
8861	LG01	55358856	55359256	401	*	6.23207	6.9828	4.57624	2.26603	1.70311e-25	7.16309e-23	9025	LG01	57981834	57982234	401	*	5.03402	4.1094	5.59295	-1.22061	8.46612e-08	3.21681e-06
8862	LG01	55368589	55368989	401	*	4.84788	5.40647	3.92421	1.08001	1.91087e-06	7.29709e-05	9026	LG01	57997667	57998067	401	*	4.79928	4.27253	5.1843	-0.662382	0.00121413	0.0163793
8865	LG01	55405165	55405565	401	*	4.93313	5.48075	4.03971	1.00556	7.44972e-06	0.000243287	9027	LG01	57999488	57999888	401	*	5.76953	4.66242	6.38849	-1.55228	2.10605e-15	2.58837e-13
8873	LG01	55689384	55689784	401	*	5.11435	5.56637	4.45246	0.736492	0.00019037	0.00392994	9032	LG01	58054907	58055307	401	*	4.38798	3.7801	4.81434	-0.692797	0.00158491	0.0204637
8880	LG01	55836316	55836716	401	*	6.56509	6.88928	6.14626	0.62611	9.22245e-06	0.000293683	9040	LG01	58232330	58232730	401	*	5.37929	4.52041	5.91397	-1.18314	2.00017e-08	8.5216e-07
8882	LG01	55839672	55840072	401	*	6.69668	7.14631	6.03993	0.971113	6.00386e-11	5.51602e-09	9041	LG01	58236692	58237092	401	*	4.48586	3.91227	4.89518	-0.603823	0.00365861	0.0405087
8902	LG01	56073720	56074120	401	*	5.61875	6.1204	4.8432	1.01516	1.57744e-07	7.75638e-06	9042	LG01	58368266	58368666	401	*	5.42398	4.96203	5.77335	-0.673086	0.000306452	0.00502757
8903	LG01	56075919	56076319	401	*	5.90919	6.25427	5.45471	0.605167	0.000260682	0.00507381	9057	LG01	58722932	58723332	401	*	5.37827	4.80643	5.7867	-0.847557	1.00441e-05	0.000243053
8963	LG01	57352424	57352824	401	*	5.13798	5.67135	4.28251	1.01183	3.11791e-06	0.000113196	9061	LG01	58760540	58760940	401	*	5.79918	5.21851	6.21207	-0.895328	3.07227e-07	1.03588e-05
8968	LG01	57398894	57399294	401	*	5.75187	6.09864	5.29446	0.601484	0.000333975	0.00621378	9100	LG01	59490294	59490694	401	*	6.73337	5.98192	7.22496	-1.17524	8.08197e-18	1.31157e-15
8969	LG01	57401904	57402304	401	*	5.58632	5.92903	5.13597	0.58487	0.000590562	0.0098064	9101	LG01	59492900	59493300	401	*	5.22586	4.78351	5.56393	-0.603071	0.0010546	0.0145567
8974	LG01	57423638	57424038	401	*	5.15256	5.72738	4.18257	1.2126	1.07064e-07	5.44278e-06	9106	LG01	59521858	59522258	401	*	6.03932	5.3638	6.49759	-1.02895	2.20637e-09	1.11558e-07
8976	LG01	57427752	57428152	401	*	5.26743	5.8799	4.18162	1.40149	4.91778e-09	3.24163e-07	9107	LG01	59558098	59558498	401	*	5.47785	4.81765	5.92908	-0.969141	4.63121e-07	1.51283e-05
8977	LG01	57432667	57433067	401	*	6.93148	7.56485	5.77568	1.7053	1.45253e-26	6.42018e-24	9108	LG01	59583261	59583661	401	*	4.17535	4.69272	3.36099	0.819674	0.00086018	0.0122616
8982	LG01	57550681	57551081	401	*	4.36669	3.52811	4.89356	-0.745169	0.00057549	0.0096139	9116	LG01	59688310	59688710	401	*	5.05171	4.31883	5.53538	-0.989508	9.6991e-06	0.000235597
8986	LG01	57629712	57630112	401	*	5.5346	5.92201	5.00335	0.671572	0.000139083	0.00303076	9126	LG01	59887283	59887683	401	*	4.92344	4.24812	5.38162	-0.925244	1.71039e-05	0.000391596
8999	LG01	57715722	57716122	401	*	5.43878	4.89799	5.83121	-0.682179	0.000129309	0.00285565	9127	LG01	59888837	59889237	401	*	5.6625	5.08001	6.0763	-0.871741	3.74524e-06	9.99634e-05
9003	LG01	57730374	57730774	401	*	7.19796	7.62372	6.59132	0.942126	6.02635e-14	8.40027e-12	9170	LG01	60457762	60458162	401	*	5.05569	4.46434	5.4739	-0.831891	8.22379e-05	0.0015819
9004	LG01	57732685	57733085	401	*	6.10893	6.58337	5.39729	0.987255	1.28857e-08	7.8313e-07	9173	LG01	60611930	60612330	401	*	5.20641	4.5716	5.64574	-0.891733	2.3096e-05	0.000513128
9005	LG01	57735601	57736001	401	*	7.61255	8.0009	7.0795	0.853518	4.28566e-15	6.90879e-13	9174	LG01	60612545	60612945	401	*	5.53383	4.9461	5.95025	-0.848205	1.66762e-05	0.00038245
9006	LG01	57737679	57738079	401	*	5.12773	5.50195	4.6211	0.58706	0.00150981	0.0200702	9179	LG01	60624840	60625240	401	*	6.6963	6.28932	7.01337	-0.672399	5.16802e-07	1.67201e-05
9014	LG01	57765677	57766077	401	*	5.61336	6.1618	4.7177	1.17856	2.11822e-08	1.22897e-06	9180	LG01	60627280	60627680	401	*	6.52721	5.76702	7.02248	-1.16608	4.17295e-14	4.33153e-12
9016	LG01	57779952	57780352	401	*	5.75517	6.09158	5.31568	0.586991	0.000398286	0.00716466	9194	LG01	60819691	60820091	401	*	5.86744	5.28587	6.28078	-0.894102	1.25368e-07	4.59405e-06
9019	LG01	57875769	57876169	401	*	4.71552	5.36062	3.5184	1.37827	3.29584e-07	1.51402e-05	9198	LG01	60832410	60832810	401	*	7.07495	6.35569	7.55271	-1.14231	4.5869e-21	1.00277e-18
9020	LG01	57922070	57922470	401	*	5.32887	5.86501	4.46615	1.06565	7.28285e-07	3.06626e-05	9199	LG01	60833650	60834050	401	*	6.39639	5.73611	6.84766	-1.0214	8.45918e-11	5.47213e-09
9023	LG01	57969185	57969585	401	*	5.61502	6.05563	4.97751	0.812086	1.11119e-05	0.000345901	9200	LG01	60834719	60835119	401	*	6.11392	5.25411	6.64895	-1.28273	3.35178e-14	3.51821e-12
9025	LG01	57981834	57982234	401	*	5.07502	5.59295	4.25923	0.946029	9.73882e-06	0.000307628	9207	LG01	60889566	60889966	401	*	4.69528	4.03988	5.14429	-0.829878	0.000237309	0.00403031
9027	LG01	57999488	57999888	401	*	5.85792	6.38849	5.00978	1.15831	3.13584e-09	2.14427e-07	9208	LG01	60891418	60891818	401	*	6.35216	5.93888	6.67303	-0.670006	6.72111e-06	0.000169106
9036	LG01	58075763	58076163	401	*	5.21291	4.63299	5.62543	-0.697435	0.000173347	0.00363971	9209	LG01	60898211	60898611	401	*	7.24286	6.53482	7.71571	-1.12505	3.54959e-22	8.64635e-20
9040	LG01	58232330	58232730	401	*	5.14609	5.91397	3.39575	2.16893	5.84052e-13	7.20726e-11	9210	LG01	60899265	60899665	401	*	5.08741	4.43722	5.53398	-0.907081	1.32534e-05	0.000311899
9041	LG01	58236692	58237092	401	*	4.14053	4.89518	2.46372	1.64732	6.95198e-07	2.95046e-05	9211	LG01	60900189	60900589	401	*	5.38519	4.84277	5.77847	-0.799199	3.34537e-05	0.000712136
9043	LG01	58382144	58382544	401	*	4.52286	4.94489	3.92382	0.580061	0.00328363	0.0351189	9212	LG01	60904363	60904763	401	*	5.21279	4.78175	5.54423	-0.602929	0.000914686	0.0129264
9071	LG01	58889371	58889771	401	*	4.11878	4.59135	3.41136	0.608957	0.00295169	0.032571	9213	LG01	60909234	60909634	401	*	6.96562	6.4064	7.3676	-0.916006	1.69603e-13	1.61057e-11
9094	LG01	59415906	59416306	401	*	4.98603	5.37169	4.4581	0.587449	0.00180951	0.0229469	9215	LG01	60914538	60914938	401	*	6.46628	5.76158	6.93765	-1.09997	4.45331e-14	4.6068e-12
9099	LG01	59485161	59485561	401	*	5.50741	5.99602	4.76299	0.962258	6.55388e-07	2.80107e-05	9216	LG01	60917764	60918164	401	*	6.24837	5.28033	6.82253	-1.4235	1.16784e-17	1.858e-15
9100	LG01	59490294	59490694	401	*	6.85994	7.22496	6.37011	0.748909	2.00854e-08	1.17318e-06	9221	LG01	60935109	60935509	401	*	4.81978	4.1509	5.27501	-0.886304	6.72111e-05	0.00132536
9103	LG01	59499994	59500394	401	*	4.90358	5.42854	4.06994	0.927413	1.75777e-05	0.000516702	9227	LG01	61074997	61075397	401	*	5.59204	4.88771	6.06325	-1.03593	5.67829e-08	2.22572e-06
9105	LG01	59513669	59514069	401	*	5.21442	5.75434	4.34167	1.09526	2.8598e-07	1.33286e-05	9234	LG01	61114599	61114999	401	*	6.06098	5.18241	6.60308	-1.2891	6.00424e-13	5.32323e-11
9106	LG01	59521858	59522258	401	*	5.84369	6.49759	4.61458	1.70754	1.23462e-14	1.86884e-12	9235	LG01	61115716	61116116	401	*	6.47544	4.96174	7.19772	-2.08172	1.60262e-32	7.95096e-30
9107	LG01	59558098	59558498	401	*	5.5714	5.92908	5.09473	0.607447	0.000437467	0.00773216	9240	LG01	61145977	61146377	401	*	5.52274	5.10529	5.84612	-0.617919	0.000382624	0.00609141
9112	LG01	59606719	59607119	401	*	5.10693	5.51423	4.53732	0.661212	0.000425975	0.00756978	9242	LG01	61166142	61166542	401	*	4.47149	3.41137	5.07595	-1.27401	1.13292e-06	3.43151e-05
9113	LG01	59675124	59675524	401	*	4.43524	5.28636	2.08496	2.43976	2.74721e-10	2.28401e-08	9243	LG01	61167305	61167705	401	*	4.57558	2.92515	5.3253	-1.85268	7.56973e-11	4.93616e-09
9114	LG01	59676647	59677047	401	*	4.61445	5.1344	3.79355	0.827788	0.000130629	0.00287956	9245	LG01	61215405	61215805	401	*	4.78741	3.9258	5.32313	-1.1376	8.4496e-07	2.62002e-05
9115	LG01	59682438	59682838	401	*	4.85571	5.47071	3.76165	1.30811	2.15433e-07	1.03013e-05	9246	LG01	61220264	61220664	401	*	4.5588	3.90999	5.00474	-0.818574	0.000323857	0.00527748
9116	LG01	59688310	59688710	401	*	4.6741	5.53538	2.22676	2.59592	1.13516e-11	1.17429e-09	9251	LG01	61317901	61318301	401	*	4.71673	3.95577	5.21232	-0.979113	3.4773e-05	0.000737324
9166	LG01	60366478	60366878	401	*	4.50396	4.97373	3.80288	0.702628	0.000605901	0.0100119	9264	LG01	61444761	61445161	401	*	6.23933	5.55889	6.69984	-1.04846	4.21496e-11	2.83996e-09
9173	LG01	60611930	60612330	401	*	5.02684	5.64574	3.91993	1.35404	6.10682e-08	3.26135e-06	9265	LG01	61446501	61446901	401	*	6.67772	6.01646	7.12945	-1.05047	1.11857e-14	1.26241e-12
9174	LG01	60612545	60612945	401	*	5.20925	5.95025	3.60395	2.03038	1.33733e-12	1.58125e-10	9269	LG01	61471218	61471618	401	*	4.82309	4.28599	5.21358	-0.713237	0.000641446	0.00953267
9179	LG01	60624840	60625240	401	*	6.57382	7.01337	5.93856	0.941389	1.66455e-10	1.43088e-08	9278	LG01	61665858	61666258	401	*	4.85654	4.312	5.25093	-0.738606	0.000388851	0.0061776
9180	LG01	60627280	60627680	401	*	6.40411	7.02248	5.29895	1.60329	1.03703e-17	2.21142e-15	9280	LG01	61702584	61702984	401	*	5.07227	4.61662	5.41803	-0.619042	0.00104406	0.0144277
9181	LG01	60630314	60630714	401	*	5.03653	5.41823	4.51602	0.587182	0.00171446	0.0220825	9284	LG01	61707014	61707414	401	*	6.20318	5.75193	6.54641	-0.733062	1.77809e-06	5.11058e-05
9199	LG01	60833650	60834050	401	*	6.29228	6.84766	5.37753	1.31406	3.84519e-13	4.82833e-11	9289	LG01	61726338	61726738	401	*	5.67891	4.84485	6.20402	-1.20088	2.53058e-10	1.51523e-08
9200	LG01	60834719	60835119	401	*	6.24424	6.64895	5.6797	0.796233	5.62439e-07	2.44421e-05	9301	LG01	61941062	61941462	401	*	5.01744	4.54403	5.37329	-0.623196	0.00129695	0.017314
9208	LG01	60891418	60891818	401	*	6.35048	6.67303	5.93442	0.602143	4.44878e-05	0.00115966	9302	LG01	61998785	61999185	401	*	4.92199	4.23947	5.38344	-0.904747	4.56608e-05	0.000941489
9209	LG01	60898211	60898611	401	*	7.36429	7.71571	6.89871	0.73996	1.88505e-10	1.60679e-08	9304	LG01	62020941	62021341	401	*	4.44163	4.88531	3.7976	0.742002	0.00105635	0.0145742
9213	LG01	60909234	60909634	401	*	7.00877	7.3676	6.53005	0.739652	5.33256e-09	3.49104e-07	9306	LG01	62036109	62036509	401	*	6.13203	5.51207	6.56425	-0.958707	1.83321e-09	9.38611e-08
9216	LG01	60917764	60918164	401	*	6.42793	6.82253	5.88299	0.785417	3.13414e-07	1.4452e-05	9308	LG01	62044136	62044536	401	*	4.77166	4.23538	5.16173	-0.682071	0.00104529	0.0144415
9234	LG01	61114599	61114999	401	*	5.9721	6.60308	4.82453	1.60936	5.169e-14	7.24673e-12	9309	LG01	62051977	62052377	401	*	6.72958	6.0684	7.18127	-1.04417	1.79769e-14	1.95972e-12
9235	LG01	61115716	61116116	401	*	6.51233	7.19772	5.16079	1.92421	1.09585e-22	3.60002e-20	9315	LG01	62091286	62091686	401	*	5.63459	4.80279	6.15883	-1.19918	8.68062e-10	4.72728e-08
9242	LG01	61166142	61166542	401	*	4.53786	5.07595	3.66998	0.840772	0.000156217	0.00333757	9326	LG01	62604786	62605186	401	*	4.68672	4.0637	5.12042	-0.766963	0.000658565	0.0097525
9243	LG01	61167305	61167705	401	*	4.60031	5.3253	3.0738	1.70069	6.49885e-08	3.45252e-06	9333	LG01	62635051	62635451	401	*	5.44712	4.80647	5.88922	-0.945108	1.31701e-06	3.92745e-05
9244	LG01	61206357	61206757	401	*	4.61986	5.27302	3.39352	1.37801	4.80274e-07	2.11665e-05	9336	LG01	62663931	62664331	401	*	4.74594	5.13541	4.21081	0.667098	0.00130497	0.0174019
9251	LG01	61317901	61318301	401	*	4.67628	5.21232	3.81381	0.897408	5.62226e-05	0.00141291	9344	LG01	62811117	62811517	401	*	5.12531	4.67138	5.47007	-0.586191	0.00161174	0.0207436
9257	LG01	61360153	61360553	401	*	4.54	4.9717	3.92113	0.594726	0.00276226	0.0310852	9345	LG01	62812375	62812775	401	*	4.6154	4.13563	4.97482	-0.584296	0.00242503	0.0290865
9264	LG01	61444761	61445161	401	*	6.30414	6.69984	5.75708	0.778896	5.10956e-07	2.2405e-05	9346	LG01	62813017	62813417	401	*	6.8005	6.35543	7.14014	-0.73313	2.67021e-08	1.11114e-06
9265	LG01	61446501	61446901	401	*	6.78964	7.12945	6.34431	0.680201	3.19354e-07	1.46924e-05	9355	LG01	62857090	62857490	401	*	4.60223	5.0731	3.89869	0.842569	0.000344268	0.00556459
9271	LG01	61476947	61477347	401	*	4.36649	3.53503	4.89059	-0.750753	0.000523507	0.00892459	9375	LG01	63676256	63676656	401	*	5.72299	5.27769	6.06278	-0.690115	8.86918e-05	0.00169
9272	LG01	61489887	61490287	401	*	5.33532	4.30918	5.92889	-1.34366	3.92195e-09	2.63087e-07	9378	LG01	63690260	63690660	401	*	4.9025	4.42059	5.26311	-0.63946	0.00114594	0.0155908
9273	LG01	61493049	61493449	401	*	5.19718	4.31325	5.74128	-1.1007	3.39908e-07	1.55381e-05	9383	LG01	63716793	63717193	401	*	4.98262	3.79421	5.62529	-1.54915	4.62415e-11	3.09848e-09
9279	LG01	61700745	61701145	401	*	5.65325	5.17468	6.012	-0.623409	0.000265822	0.00515168	9389	LG01	63851032	63851432	401	*	5.80584	4.94248	6.34221	-1.26204	3.76559e-12	2.97019e-10
9281	LG01	61703764	61704164	401	*	5.93528	5.41583	6.31642	-0.704472	1.83709e-05	0.000536132	9390	LG01	63856792	63857192	401	*	6.49663	6.03094	6.84812	-0.758976	1.17509e-07	4.34406e-06
9282	LG01	61705639	61706039	401	*	7.61771	7.16438	7.96213	-0.736787	3.04453e-12	3.40758e-10	9395	LG01	63889729	63890129	401	*	5.69076	5.04719	6.13423	-0.955929	1.20677e-07	4.44359e-06
9283	LG01	61706226	61706626	401	*	6.09748	5.67266	6.42524	-0.589414	0.000190876	0.00393772	9405	LG01	64244800	64245200	401	*	5.31149	4.89446	5.63461	-0.588811	0.000908531	0.0128499
9289	LG01	61726338	61726738	401	*	5.79278	6.20402	5.21539	0.75759	1.33399e-05	0.000406822	9406	LG01	64246247	64246647	401	*	5.4058	4.87003	5.7956	-0.78263	4.69573e-05	0.000964132
9300	LG01	61926791	61927191	401	*	4.46361	4.9566	3.70886	0.734155	0.000470306	0.00819111	9410	LG01	64445516	64445916	401	*	4.56093	3.78677	5.062	-0.980681	4.49699e-05	0.00092803
9309	LG01	62051977	62052377	401	*	6.81983	7.18127	6.33644	0.732985	5.33346e-08	2.87742e-06	9416	LG01	64906304	64906704	401	*	4.60321	4.10085	4.9751	-0.607216	0.00222242	0.0270893
9315	LG01	62091286	62091686	401	*	5.47827	6.15883	4.14635	1.77591	1.35166e-12	1.59509e-10	9417	LG01	64911280	64911680	401	*	4.62056	3.7125	5.17353	-1.11794	5.20628e-06	0.000134701
9326	LG01	62604786	62605186	401	*	4.48815	5.12042	3.33612	1.18629	5.84082e-06	0.000197209	9418	LG01	64915598	64915998	401	*	5.82885	5.07072	6.32325	-1.12741	1.67184e-10	1.03627e-08
9389	LG01	63851032	63851432	401	*	6.00653	6.34221	5.56828	0.603553	0.000165002	0.00348981	9419	LG01	64931946	64932346	401	*	5.09094	4.1573	5.65308	-1.26449	6.49566e-09	3.01239e-07
9390	LG01	63856792	63857192	401	*	6.47925	6.84812	5.98241	0.726178	5.83596e-07	2.52901e-05	9420	LG01	64934255	64934655	401	*	4.70926	3.79436	5.2647	-1.15738	1.85262e-06	5.30599e-05
9420	LG01	64934255	64934655	401	*	4.72096	5.2647	3.83801	0.925035	3.61571e-05	0.000966973	9421	LG01	64942451	64942851	401	*	5.82683	5.30742	6.20794	-0.795719	3.64838e-06	9.76213e-05
9430	LG01	65088855	65089255	401	*	6.10576	6.71996	5.01432	1.20894	2.07275e-06	7.82674e-05	9428	LG01	65084462	65084862	401	*	5.089	4.49061	5.5107	-0.852694	4.41976e-05	0.000913643
9432	LG01	65093994	65094394	401	*	5.52412	5.89737	5.01927	0.626494	0.000400855	0.0071981	9429	LG01	65086158	65086558	401	*	5.26621	4.73487	5.65367	-0.769457	9.95161e-05	0.00186871
9439	LG01	65129986	65130386	401	*	5.24336	5.63116	4.71137	0.621724	0.000787872	0.0122298	9430	LG01	65088855	65089255	401	*	6.09314	4.95975	6.71996	-1.34069	3.55386e-07	1.18381e-05
9454	LG01	67080464	67080864	401	*	4.986	5.81446	2.8289	2.49517	1.53573e-13	2.0246e-11	9432	LG01	65093994	65094394	401	*	5.48504	4.90549	5.89737	-0.845201	1.31523e-05	0.000309698
9455	LG01	67082377	67082777	401	*	4.47088	5.13302	3.21095	1.33442	1.6647e-06	6.45644e-05	9433	LG01	65094652	65095052	401	*	4.47964	3.68749	4.98809	-0.960887	8.75229e-05	0.00167188
9459	LG01	67393226	67393626	401	*	4.38398	4.89842	3.57697	0.733558	0.000631063	0.0103252	9438	LG01	65128844	65129244	401	*	4.70085	3.9645	5.18601	-0.960139	3.16902e-05	0.000679594
9463	LG01	67490195	67490595	401	*	4.92023	5.34664	4.31224	0.651618	0.000854636	0.0130063	9439	LG01	65129986	65130386	401	*	5.0336	3.99514	5.63116	-1.37324	1.86219e-09	9.51045e-08
9468	LG01	67565934	67566334	401	*	4.26242	4.77932	3.44921	0.726266	0.000693045	0.0110915	9445	LG01	65242037	65242437	401	*	4.39575	3.77146	4.83006	-0.724309	0.00114721	0.0156064
9475	LG01	67590434	67590834	401	*	4.72571	4.05286	5.18276	-0.710739	0.000420438	0.00748341	9447	LG01	65749199	65749599	401	*	5.17537	4.45559	5.65337	-1.01835	8.55648e-07	2.64911e-05
9494	LG01	68024988	68025388	401	*	6.15495	6.57506	5.55979	0.819698	6.59959e-07	2.81862e-05	9448	LG01	66151215	66151615	401	*	4.57566	4.02596	4.97274	-0.626884	0.00241122	0.0289408
9495	LG01	68025705	68026105	401	*	5.15386	5.76291	4.07908	1.33706	4.55866e-08	2.48598e-06	9454	LG01	67080464	67080864	401	*	5.34282	4.63752	5.81446	-0.995548	1.63808e-06	4.75652e-05
9501	LG01	68164306	68164706	401	*	4.94452	5.39463	4.28673	0.740805	0.000173954	0.00365056	9455	LG01	67082377	67082777	401	*	4.59055	3.711	5.13302	-1.09612	1.03868e-05	0.0002504
9508	LG01	68381123	68381523	401	*	5.05599	5.54469	4.31137	0.862389	2.34089e-05	0.000661403	9459	LG01	67393226	67393626	401	*	4.34446	3.43365	4.89842	-1.0721	3.26148e-05	0.000696474
9525	LG01	68461976	68462376	401	*	8.72385	8.36187	9.01298	-0.623573	1.09724e-16	2.08389e-14	9494	LG01	68024988	68025388	401	*	5.83146	4.21288	6.57506	-2.1297	1.29733e-25	4.03299e-23
9526	LG01	68581509	68581909	401	*	5.45557	4.89802	5.8567	-0.707021	7.15207e-05	0.00173589	9495	LG01	68025705	68026105	401	*	5.06136	3.64151	5.76291	-1.76851	3.83066e-13	3.49824e-11
9542	LG01	68747393	68747793	401	*	5.37148	5.90554	4.5142	1.06846	4.91868e-07	2.16517e-05	9496	LG01	68026305	68026705	401	*	5.04661	4.37296	5.50402	-0.946365	1.02904e-05	0.000248372
9543	LG01	68748411	68748811	401	*	5.49062	6.23878	3.84832	2.13408	3.55146e-15	5.80997e-13	9508	LG01	68381123	68381523	401	*	5.08809	4.41624	5.54469	-0.935664	1.01164e-05	0.000244656
9557	LG01	68870311	68870711	401	*	4.45954	5.00515	3.57152	0.866899	0.000116132	0.00261065	9510	LG01	68400603	68401003	401	*	4.34253	3.71175	4.77994	-0.763889	0.000651518	0.0096611
9568	LG01	69158156	69158556	401	*	5.95251	6.49309	5.07803	1.21787	2.11024e-10	1.78372e-08	9516	LG01	68417968	68418368	401	*	5.74142	5.29147	6.08389	-0.695914	6.05876e-05	0.00121105
9573	LG01	69222378	69222778	401	*	10.3198	9.9256	10.6291	-0.690159	5.16027e-40	9.0903e-37	9517	LG01	68424090	68424490	401	*	5.70306	5.32003	6.00544	-0.584707	0.000363668	0.00583164
9575	LG01	69306712	69307112	401	*	9.24993	8.83896	9.56941	-0.71019	3.84598e-29	2.10465e-26	9528	LG01	68668283	68668683	401	*	4.72112	3.93595	5.22672	-1.02485	9.28305e-06	0.000226032
9584	LG01	69715395	69715795	401	*	4.7503	5.27351	3.92113	0.864332	7.04933e-05	0.00171609	9530	LG01	68682871	68683271	401	*	5.73949	5.25816	6.09978	-0.74575	1.60813e-05	0.000370626
9598	LG01	70106738	70107138	401	*	10.1236	9.70528	10.4475	-0.729874	5.70853e-48	2.77549e-44	9534	LG01	68692831	68693231	401	*	5.55595	4.99646	5.95808	-0.8398	6.17586e-06	0.000157045
9601	LG01	70109457	70109857	401	*	9.86089	9.45101	10.1797	-0.714697	5.36067e-40	9.30842e-37	9542	LG01	68747393	68747793	401	*	5.36869	4.50407	5.90554	-1.19017	1.66958e-08	7.2066e-07
9604	LG01	70113023	70113423	401	*	10.1162	9.75935	10.402	-0.631505	1.56299e-36	1.75909e-33	9543	LG01	68748411	68748811	401	*	5.64441	4.6158	6.23878	-1.42634	1.60477e-12	1.34154e-10
9620	LG01	70214528	70214928	401	*	6.10463	5.68247	6.43081	-0.601038	8.44738e-05	0.00200739	9554	LG01	68862117	68862517	401	*	5.0864	4.45594	5.52366	-0.896837	1.35047e-05	0.000316952
9624	LG01	70304361	70304761	401	*	6.65672	6.98639	6.22869	0.644491	3.27728e-06	0.000118066	9557	LG01	68870311	68870711	401	*	4.57825	3.96925	5.00515	-0.742615	0.000845686	0.0120848
9626	LG01	70310301	70310701	401	*	6.38985	6.73197	5.94051	0.641959	2.54192e-05	0.000711587	9564	LG01	69115397	69115797	401	*	4.13398	3.49665	4.57451	-0.702335	0.00167351	0.0214166
9627	LG01	70315404	70315804	401	*	4.36579	3.72762	4.80672	-0.599708	0.00274876	0.0309793	9566	LG01	69138860	69139260	401	*	4.08699	4.71916	2.93534	1.14402	4.87182e-05	0.000996415
9635	LG01	70424051	70424451	401	*	4.64255	3.65655	5.22282	-1.04576	1.18481e-05	0.000366634	9568	LG01	69158156	69158556	401	*	5.99274	5.22035	6.49309	-1.15871	3.57398e-11	2.43781e-09
9637	LG01	70607835	70608235	401	*	7.55189	7.19384	7.83852	-0.591374	1.25846e-08	7.66745e-07	9569	LG01	69162855	69163255	401	*	4.47401	3.80287	4.93029	-0.838348	0.000273882	0.00456659
9650	LG01	71099403	71099803	401	*	5.11046	4.35679	5.60298	-0.853084	3.30318e-05	0.000894611	9570	LG01	69182530	69182930	401	*	4.4066	3.83469	4.81506	-0.681568	0.00145463	0.0190364
9659	LG01	71172397	71172797	401	*	4.45536	4.88351	3.8438	0.584353	0.00321236	0.0345695	9572	LG01	69204512	69204912	401	*	5.99789	4.96042	6.59513	-1.48012	5.01744e-17	7.41033e-15
9660	LG01	71180025	71180425	401	*	5.26712	5.77298	4.48132	0.968771	1.79932e-06	6.91891e-05	9584	LG01	69715395	69715795	401	*	4.69914	3.73045	5.27351	-1.21114	7.79005e-07	2.43916e-05
9665	LG01	71217036	71217436	401	*	4.87613	4.30959	5.28187	-0.596343	0.00202913	0.0249586	9585	LG01	69758753	69759153	401	*	5.13618	5.64795	4.33581	1.0693	2.15756e-06	6.10456e-05
9693	LG01	71498424	71498824	401	*	4.47585	5.23763	2.75999	1.92768	8.48106e-09	5.34963e-07	9599	LG01	70107494	70107894	401	*	10.3264	9.91104	10.6486	-0.734428	2.29809e-66	4.36457e-63
9694	LG01	71511016	71511416	401	*	4.57234	5.16153	3.5596	1.05825	1.21324e-05	0.000374667	9600	LG01	70108340	70108740	401	*	9.91323	9.56659	10.1925	-0.623011	5.5363e-38	3.6375e-35
9701	LG01	71529268	71529668	401	*	4.92781	4.07791	5.45906	-0.981825	6.41281e-06	0.000213614	9602	LG01	70110797	70111197	401	*	9.86727	9.46884	10.1791	-0.705043	1.32285e-48	1.3982e-45
9706	LG01	71551693	71552093	401	*	6.0114	6.40046	5.47704	0.735586	6.86039e-06	0.000226536	9603	LG01	70112380	70112780	401	*	10.7055	10.2202	11.068	-0.843676	9.72255e-98	5.13816e-94
9717	LG01	71816053	71816453	401	*	4.87609	4.28771	5.29282	-0.644968	0.000844817	0.0128875	9612	LG01	70159897	70160297	401	*	5.52312	4.98916	5.91196	-0.786265	3.50286e-05	0.000742281
9718	LG01	71818303	71818703	401	*	5.69721	5.17263	6.08108	-0.683849	6.95411e-05	0.00169563	9613	LG01	70187486	70187886	401	*	4.26408	3.694	4.67162	-0.624356	0.00284029	0.0330514
9719	LG01	71903544	71903944	401	*	4.78302	5.34742	3.84302	1.03738	7.52827e-06	0.000245281	9618	LG01	70201581	70201981	401	*	6.22572	5.79105	6.5593	-0.701076	4.30524e-06	0.000113195
9728	LG01	71979544	71979944	401	*	4.65902	3.86307	5.16901	-0.858036	5.67681e-05	0.00142418	9624	LG01	70304361	70304761	401	*	6.41131	5.44057	6.98639	-1.45404	3.03192e-21	6.74962e-19
9729	LG01	71980255	71980655	401	*	4.56136	3.73333	5.08412	-0.81057	0.000198505	0.00406598	9625	LG01	70309289	70309689	401	*	4.8189	3.88332	5.38173	-1.21793	1.48258e-07	5.33845e-06
9730	LG01	71988896	71989296	401	*	5.4842	4.47256	6.07303	-1.35192	1.40545e-09	1.02664e-07	9626	LG01	70310301	70310701	401	*	6.19182	5.31847	6.73197	-1.29439	2.00666e-14	2.17002e-12
9731	LG01	72172949	72173349	401	*	4.59401	5.09168	3.82805	0.708285	0.000744412	0.0117024	9628	LG01	70316696	70317096	401	*	4.93235	4.36771	5.33712	-0.779064	0.000168136	0.00298002
9732	LG01	72224299	72224699	401	*	3.94675	4.59215	2.74858	0.900645	0.0002212	0.00443605	9637	LG01	70607835	70608235	401	*	7.61385	7.93875	7.19384	0.715021	2.08198e-12	1.70529e-10
9734	LG01	72295106	72295506	401	*	5.75065	6.09258	5.30165	0.590742	0.000452889	0.00794124	9638	LG01	70633303	70633703	401	*	4.40357	3.72394	4.86371	-0.830164	0.000357407	0.00574793
9739	LG01	72365691	72366091	401	*	4.31847	4.82972	3.51938	0.699535	0.0010088	0.0147521	9648	LG01	71083060	71083460	401	*	5.38004	4.6053	5.88136	-1.10736	4.26348e-08	1.71201e-06
9750	LG01	72430618	72431018	401	*	4.37824	3.72684	4.82538	-0.608978	0.00248135	0.0287273	9656	LG01	71162978	71163378	401	*	4.92373	5.29283	4.42647	0.614804	0.00185385	0.0233146
9766	LG01	72516680	72517080	401	*	6.01533	5.38162	6.45413	-0.876796	1.60591e-07	7.88364e-06	9676	LG01	71439149	71439549	401	*	5.41556	4.61305	5.92819	-1.14794	7.40574e-09	3.40199e-07
9767	LG01	72522490	72522890	401	*	5.38677	4.61159	5.88827	-0.990965	5.12976e-07	2.24749e-05	9687	LG01	71484745	71485145	401	*	5.14528	4.61178	5.53389	-0.767986	0.000100377	0.00188314
9785	LG01	72798074	72798474	401	*	4.56855	5.1728	3.50908	1.10212	9.43156e-06	0.000299344	9699	LG01	71523164	71523564	401	*	6.20587	5.63414	6.61424	-0.911372	3.6152e-09	1.76335e-07
9800	LG01	72865391	72865791	401	*	5.14414	5.59514	4.48445	0.759545	0.00010201	0.00234354	9700	LG01	71528449	71528849	401	*	4.69782	3.88227	5.21565	-1.05047	7.19484e-06	0.000179649
9802	LG01	72872584	72872984	401	*	4.68872	5.13188	4.0458	0.636773	0.00148396	0.019804	9706	LG01	71551693	71552093	401	*	5.99756	5.43659	6.40046	-0.867311	2.33477e-07	8.06226e-06
9807	LG01	72976198	72976598	401	*	4.96624	5.73455	3.21348	2.13463	7.43812e-12	7.8961e-10	9719	LG01	71903544	71903944	401	*	4.81068	3.94639	5.34742	-1.12609	1.60627e-06	4.6731e-05
9808	LG01	72977105	72977505	401	*	4.98095	5.65405	3.67873	1.63477	2.86218e-09	1.96553e-07	9720	LG01	71931910	71932310	401	*	5.36459	4.1865	6.00435	-1.55684	7.21931e-13	6.34037e-11
9809	LG01	72978015	72978415	401	*	5.13607	5.69166	4.22078	1.11055	7.00333e-07	2.96708e-05	9722	LG01	71942966	71943366	401	*	5.07238	4.54484	5.45783	-0.719919	0.000434804	0.00681063
9811	LG01	73064882	73065282	401	*	5.71839	6.33628	4.61486	1.52272	4.03467e-12	4.45426e-10	9723	LG01	71947176	71947576	401	*	5.54433	5.06353	5.90432	-0.729967	6.2153e-05	0.00123868
9812	LG01	73205936	73206336	401	*	5.5627	6.0215	4.886	0.85451	5.37106e-06	0.000183385	9731	LG01	72172949	72173349	401	*	4.59818	3.8422	5.09168	-0.910812	0.000182004	0.00319046
9816	LG01	73318617	73319017	401	*	4.60856	3.9889	5.04063	-0.638618	0.00123989	0.0172831	9732	LG01	72224299	72224699	401	*	4.06683	3.23225	4.59215	-0.798285	0.00110493	0.0151295
9817	LG01	73320901	73321301	401	*	6.51809	6.8945	6.0074	0.750811	2.35351e-07	1.11658e-05	9734	LG01	72295106	72295506	401	*	5.6479	5.00176	6.09258	-0.968439	2.21172e-07	7.65864e-06
9822	LG01	73374433	73374833	401	*	4.4447	3.68975	4.93776	-0.739588	0.000439396	0.00775724	9735	LG01	72301127	72301527	401	*	5.24631	4.36165	5.79069	-1.2288	6.09634e-09	2.83969e-07
9841	LG01	73692476	73692876	401	*	6.22841	6.6625	5.60456	0.889255	2.55313e-08	1.45423e-06	9739	LG01	72365691	72366091	401	*	4.30921	3.48692	4.82972	-0.955964	0.000158124	0.00281964
9846	LG01	73726629	73727029	401	*	4.46974	4.92908	3.79186	0.634579	0.00175764	0.0224744	9741	LG01	72401619	72402019	401	*	4.66837	4.03321	5.10787	-0.818613	0.000241436	0.00409011
9851	LG01	73823665	73824065	401	*	5.48679	5.85754	4.98653	0.613746	0.000593194	0.00983649	9783	LG01	72794237	72794637	401	*	5.40399	4.87641	5.78946	-0.783688	3.01498e-05	0.000651735
9852	LG01	73829764	73830164	401	*	5.52231	6.09057	4.57126	1.25963	6.7678e-09	4.34332e-07	9785	LG01	72798074	72798474	401	*	4.61051	3.67645	5.1728	-1.14759	4.08056e-06	0.000107918
9875	LG01	74268875	74269275	401	*	6.48296	6.92128	5.85028	0.90803	6.40972e-09	4.13317e-07	9786	LG01	72801390	72801790	401	*	5.41384	4.92219	5.77985	-0.738413	6.50423e-05	0.00128823
9880	LG01	74320747	74321147	401	*	4.73972	5.17294	4.1177	0.659013	0.000825584	0.0126624	9791	LG01	72823894	72824294	401	*	6.97135	6.29311	7.43086	-1.0868	3.99188e-18	6.62859e-16
9896	LG01	74835425	74835825	401	*	4.4391	3.72492	4.91465	-0.671768	0.00110741	0.0158099	9800	LG01	72865391	72865791	401	*	5.01042	4.01114	5.59514	-1.3069	9.05703e-09	4.07885e-07
9898	LG01	74909764	74910164	401	*	5.45965	4.13059	6.1395	-1.78286	6.16523e-13	7.58485e-11	9802	LG01	72872584	72872984	401	*	4.415	2.92645	5.13188	-1.67759	1.58643e-09	8.22658e-08
9902	LG01	75336308	75336708	401	*	4.25475	3.35874	4.80331	-0.838479	0.000187225	0.00388149	9807	LG01	72976198	72976598	401	*	5.29201	4.65044	5.73455	-0.907322	1.21343e-05	0.000288184
9907	LG01	75429030	75429430	401	*	4.20941	4.74358	3.35187	0.71621	0.000939456	0.0139529	9808	LG01	72977105	72977505	401	*	5.23677	4.64731	5.65405	-0.832206	5.98266e-05	0.00119762
9909	LG01	75450098	75450498	401	*	5.05234	5.65255	4.00561	1.29052	9.26604e-08	4.77848e-06	9809	LG01	72978015	72978415	401	*	5.14148	4.24105	5.69166	-1.20867	3.73045e-08	1.51297e-06
9910	LG01	75451005	75451405	401	*	5.21582	5.58603	4.71655	0.596514	0.0010389	0.0150982	9811	LG01	73064882	73065282	401	*	5.79006	4.90043	6.33628	-1.28484	4.69151e-12	3.66251e-10
9911	LG01	75453098	75453498	401	*	5.59867	6.1598	4.66788	1.25099	2.75684e-09	1.89855e-07	9812	LG01	73205936	73206336	401	*	5.6121	5.03834	6.0215	-0.861044	6.09296e-06	0.000155132
9913	LG01	75481261	75481661	401	*	5.23148	5.62438	4.68979	0.646043	0.000445011	0.00783475	9817	LG01	73320901	73321301	401	*	6.48871	5.92208	6.8945	-0.900472	5.29129e-10	2.9762e-08
9931	LG01	75739824	75740224	401	*	5.29811	6.12632	3.14307	2.56688	1.20659e-15	2.05695e-13	9828	LG01	73563521	73563921	401	*	5.64375	5.21079	5.97633	-0.659128	0.00014272	0.00257842
9940	LG01	76541311	76541711	401	*	4.83471	4.1319	5.30524	-0.738167	0.000288987	0.00551868	9833	LG01	73633491	73633891	401	*	4.59872	3.965	5.03754	-0.792599	0.000406901	0.0064274
9942	LG01	76572658	76573058	401	*	5.44321	4.8967	5.83864	-0.682483	0.000135236	0.002965	9841	LG01	73692476	73692876	401	*	6.30951	5.84115	6.6625	-0.750264	6.78827e-07	2.14538e-05
9943	LG01	76573292	76573692	401	*	4.80547	4.26118	5.19973	-0.589196	0.00201288	0.0248014	9848	LG01	73820477	73820877	401	*	4.31537	3.66368	4.76265	-0.765372	0.000784329	0.0113225
9959	LG01	76631427	76631827	401	*	5.39396	5.89688	4.61532	0.967929	1.61874e-06	6.306e-05	9851	LG01	73823665	73824065	401	*	5.33714	4.51509	5.85754	-1.13813	4.43019e-08	1.77426e-06
9973	LG01	76774203	76774603	401	*	5.57396	6.06434	4.82535	0.962752	6.73783e-07	2.8696e-05	9852	LG01	73829764	73830164	401	*	5.59636	4.83868	6.09057	-1.09916	1.97117e-08	8.41276e-07
10006	LG01	77259945	77260345	401	*	5.84115	6.2575	5.25356	0.782323	6.01613e-06	0.000202565	9861	LG01	74005745	74006145	401	*	4.54559	3.96769	4.95708	-0.680693	0.00149619	0.0195027
10007	LG01	77262652	77263052	401	*	5.39153	6.01198	4.27949	1.45378	1.38097e-09	1.00997e-07	9870	LG01	74250695	74251095	401	*	5.02146	4.49943	5.40397	-0.708173	0.000461554	0.00717783
10008	LG01	77263705	77264105	401	*	4.77769	5.21427	4.14865	0.649425	0.0010452	0.0151694	9873	LG01	74264201	74264601	401	*	5.18171	4.48019	5.65167	-0.999282	1.40969e-06	4.165e-05
10019	LG01	77356450	77356850	401	*	4.77504	4.1062	5.23025	-0.720221	0.00032563	0.00608087	9875	LG01	74268875	74269275	401	*	6.26105	5.00837	6.92128	-1.78305	6.90295e-25	2.07687e-22
10023	LG01	77388766	77389166	401	*	4.52383	5.09081	3.57646	0.992059	2.26145e-05	0.000642691	9878	LG01	74314186	74314586	401	*	5.95454	5.30899	6.39894	-0.987713	4.221e-09	2.03274e-07
10026	LG01	77393137	77393537	401	*	5.34728	5.71697	4.84895	0.607452	0.000735712	0.0116026	9879	LG01	74318667	74319067	401	*	5.93709	5.27491	6.38924	-1.00438	2.75736e-09	1.37247e-07
10027	LG01	77394843	77395243	401	*	5.03001	5.67218	3.84338	1.4724	1.57934e-08	9.44731e-07	9887	LG01	74465045	74465445	401	*	4.94699	4.27253	5.40477	-0.941265	7.80472e-06	0.000193329
10028	LG01	77395808	77396208	401	*	5.59631	6.34841	3.93319	2.17165	4.29563e-16	7.68975e-14	9888	LG01	74466344	74466744	401	*	4.56603	3.5339	5.16155	-1.29889	1.74539e-07	6.19243e-06
10029	LG01	77397367	77397767	401	*	5.28525	5.96132	3.97129	1.68632	3.18e-10	2.60465e-08	9907	LG01	75429030	75429430	401	*	4.17297	3.21521	4.74358	-1.05876	6.73888e-05	0.0013286
10030	LG01	77398241	77398641	401	*	5.61212	6.06299	4.95273	0.851208	3.81644e-06	0.000134812	9908	LG01	75448667	75449067	401	*	4.92812	4.28768	5.37011	-0.88765	3.64267e-05	0.000768559
10031	LG01	77414177	77414577	401	*	4.57808	3.79616	5.08236	-0.793393	0.000188998	0.00390884	9909	LG01	75450098	75450498	401	*	5.20527	4.55357	5.65255	-0.92096	1.05763e-05	0.000254262
10033	LG01	77428216	77428616	401	*	4.85366	5.31138	4.17933	0.72693	0.000282205	0.00541218	9910	LG01	75451005	75451405	401	*	5.2062	4.68916	5.58603	-0.740738	0.000169908	0.00300835
10035	LG01	77430229	77430629	401	*	5.64738	6.06447	5.05831	0.7602	1.70875e-05	0.000504491	9911	LG01	75453098	75453498	401	*	5.64667	4.84293	6.1598	-1.16442	1.04058e-09	5.58669e-08
10045	LG01	77556234	77556634	401	*	4.52985	3.82986	4.99913	-0.664918	0.00119479	0.0167924	9929	LG01	75716709	75717109	401	*	4.86447	5.23664	4.3616	0.635972	0.00148022	0.0193214
10051	LG01	77715020	77715420	401	*	5.30483	4.63502	5.76048	-0.829025	1.27069e-05	0.000389539	9931	LG01	75739824	75740224	401	*	5.41408	3.94676	6.12632	-1.8921	5.16453e-16	6.77914e-14
10054	LG01	77755674	77756074	401	*	4.90805	4.28697	5.34082	-0.668834	0.000655018	0.0106341	9934	LG01	75778279	75778679	401	*	4.4858	3.77211	4.96113	-0.9244	7.97633e-05	0.00153892
10064	LG01	77985937	77986337	401	*	4.22341	3.4915	4.70667	-0.623096	0.00251778	0.0290385	9935	LG01	75832364	75832764	401	*	4.62765	4.03145	5.04827	-0.734038	0.00084707	0.0121003
10101	LG01	78495192	78495592	401	*	5.09674	4.45016	5.54162	-0.74891	0.000112853	0.00255014	9945	LG01	76580369	76580769	401	*	4.8976	4.33618	5.30071	-0.757426	0.000256484	0.00431138
10122	LG01	78738974	78739374	401	*	4.48861	3.86363	4.92324	-0.600574	0.00260159	0.0297314	9946	LG01	76581876	76582276	401	*	4.93493	4.20966	5.41531	-1.00705	3.01432e-06	8.22796e-05
10123	LG01	78753598	78753998	401	*	5.02296	4.44581	5.43408	-0.6408	0.000794542	0.0123162	9950	LG01	76594576	76594976	401	*	5.14517	4.37712	5.64372	-1.07708	3.19928e-07	1.07483e-05
10132	LG01	78829202	78829602	401	*	4.57175	3.99031	4.98503	-0.585695	0.00277484	0.0311807	9952	LG01	76608755	76609155	401	*	4.29392	3.67152	4.72732	-0.713989	0.00132376	0.0175966
10133	LG01	78834068	78834468	401	*	4.4868	3.69011	4.99708	-0.749042	0.000452572	0.00793682	9954	LG01	76615041	76615441	401	*	5.53124	4.97857	5.92986	-0.826226	7.67291e-06	0.000190258
10135	LG01	78911033	78911433	401	*	4.45826	3.61517	4.98689	-0.829818	0.000156362	0.00333768	9956	LG01	76621627	76622027	401	*	4.04034	3.18256	4.57459	-0.908897	0.000370585	0.0059238
10140	LG01	78933875	78934275	401	*	5.12052	4.53203	5.53732	-0.687659	0.000267977	0.00518425	9959	LG01	76631427	76631827	401	*	5.28388	4.19632	5.89688	-1.44947	2.48786e-11	1.74797e-09
10148	LG01	79055801	79056201	401	*	4.92317	5.33617	4.34227	0.622134	0.00130303	0.017955	9962	LG01	76635372	76635772	401	*	5.04222	4.24445	5.55293	-1.10635	4.00983e-07	1.32265e-05
10149	LG01	79058983	79059383	401	*	4.61398	5.13257	3.79654	0.803791	0.000201379	0.00411459	9963	LG01	76640430	76640830	401	*	5.06665	4.48261	5.48123	-0.830977	5.62805e-05	0.0011341
10151	LG01	79436397	79436797	401	*	10.1713	9.83486	10.4439	-0.597256	1.53491e-31	1.04228e-28	9966	LG01	76649690	76650090	401	*	5.76352	5.15848	6.1885	-0.906511	5.59928e-07	1.79757e-05
10153	LG01	79552921	79553321	401	*	8.91848	8.38542	9.30684	-0.892056	1.91131e-33	1.50857e-30	9968	LG01	76663244	76663644	401	*	5.05968	4.32525	5.54401	-1.00291	4.27682e-06	0.000112521
10189	LG01	79707000	79707400	401	*	5.11176	4.57214	5.50359	-0.623505	0.000797225	0.0123427	9973	LG01	76774203	76774603	401	*	5.50258	4.57001	6.06434	-1.31111	8.29779e-11	5.37631e-09
10194	LG01	79714194	79714594	401	*	4.87564	4.33937	5.26571	-0.595956	0.00163591	0.0213307	9974	LG01	76785914	76786314	401	*	6.37088	5.79025	6.78375	-0.926265	3.02737e-10	1.79152e-08
10201	LG01	79779774	79780174	401	*	5.05389	5.47233	4.46211	0.663488	0.000553653	0.00932859	9977	LG01	76848379	76848779	401	*	4.39073	3.56507	4.91255	-1.03043	2.85461e-05	0.000620268
10204	LG01	79788263	79788663	401	*	4.68673	5.16099	3.97547	0.727337	0.000411578	0.00735155	9979	LG01	76965511	76965911	401	*	5.80178	5.26484	6.19218	-0.825028	1.58585e-06	4.63029e-05
10218	LG01	80024350	80024750	401	*	4.74189	5.16038	4.15001	0.609989	0.00182485	0.0230884	9982	LG01	77092619	77093019	401	*	4.42567	3.71688	4.89885	-0.804915	0.000606884	0.00909017
10237	LG01	80197049	80197449	401	*	5.29095	4.64996	5.7332	-0.785387	3.03703e-05	0.000831795	9984	LG01	77115325	77115725	401	*	4.87835	4.09503	5.38319	-1.05896	1.6934e-06	4.90195e-05
10253	LG01	80633606	80634006	401	*	10.289	9.87613	10.6096	-0.722433	1.18396e-52	8.99443e-49	9986	LG01	77130119	77130519	401	*	5.98242	5.27571	6.45469	-1.07132	9.67105e-11	6.20653e-09
10255	LG01	80695730	80696130	401	*	8.42641	8.07734	8.70726	-0.597917	1.48694e-13	1.96811e-11	9998	LG01	77172009	77172409	401	*	5.54794	4.77517	6.04844	-1.11049	7.52937e-09	3.45226e-07
10257	LG01	80744762	80745162	401	*	4.92586	5.42859	4.14767	0.849749	5.44085e-05	0.00137488	10006	LG01	77259945	77260345	401	*	5.93633	5.52255	6.2575	-0.635985	0.000147212	0.00264699
10258	LG01	80746388	80746788	401	*	5.28953	5.73715	4.6371	0.771134	6.14971e-05	0.00152519	10007	LG01	77262652	77263052	401	*	5.43835	4.47183	6.01198	-1.31247	4.62073e-10	2.63191e-08
10262	LG01	80973276	80973676	401	*	4.85652	5.3594	4.07801	0.854026	4.98313e-05	0.00127812	10008	LG01	77263705	77264105	401	*	4.71579	3.9479	5.21427	-0.992397	2.35305e-05	0.000521351
10263	LG01	80974865	80975265	401	*	5.25745	5.92886	3.96188	1.67406	1.70733e-10	1.46662e-08	10011	LG01	77296904	77297304	401	*	5.28506	4.6934	5.70343	-0.850927	2.06894e-05	0.000464671
10264	LG01	81087380	81087780	401	*	7.00058	6.43777	7.40442	-0.866171	1.43498e-11	1.45594e-09	10027	LG01	77394843	77395243	401	*	5.00687	3.73487	5.67218	-1.62917	1.25759e-11	9.25862e-10
10288	LG01	81688278	81688678	401	*	5.12865	4.51245	5.55905	-0.726612	0.000136691	0.00298934	10028	LG01	77395808	77396208	401	*	5.79718	4.8939	6.34841	-1.30227	2.3473e-11	1.65495e-09
10294	LG01	81777143	81777543	401	*	6.43136	6.75347	6.016	0.611453	2.32469e-05	0.000657521	10029	LG01	77397367	77397767	401	*	5.38849	4.42429	5.96132	-1.28377	5.88479e-09	2.75326e-07
10305	LG01	81823304	81823704	401	*	4.95489	5.35798	4.39352	0.611348	0.00136689	0.018607	10030	LG01	77398241	77398641	401	*	5.62844	5.00366	6.06299	-0.939058	5.80332e-07	1.85679e-05
10306	LG01	81825217	81825617	401	*	4.58993	5.06151	3.88477	0.698501	0.000666143	0.0107572	10034	LG01	77429047	77429447	401	*	5.67883	5.1226	6.07928	-0.841992	2.86699e-06	7.87708e-05
10310	LG01	81835759	81836159	401	*	6.01116	6.35324	5.56192	0.612723	0.000142555	0.00309365	10035	LG01	77430229	77430629	401	*	5.63235	5.01259	6.06447	-0.928368	5.21617e-07	1.68579e-05
10314	LG01	81849147	81849547	401	*	4.96544	4.35784	5.39166	-0.67063	0.000532737	0.00905526	10046	LG01	77614263	77614663	401	*	5.47573	5.02878	5.81647	-0.657665	0.000303849	0.00498823
10315	LG01	81879124	81879524	401	*	4.58056	3.57806	5.16636	-1.09513	5.7611e-06	0.000194896	10053	LG01	77745440	77745840	401	*	5.26018	4.71504	5.65489	-0.771078	9.12903e-05	0.00173326
10316	LG01	81880470	81880870	401	*	4.60227	3.57358	5.19667	-1.1499	2.67756e-06	9.8773e-05	10055	LG01	77844656	77845056	401	*	5.30303	4.58498	5.78027	-1.02822	3.80001e-07	1.25938e-05
10317	LG01	81887188	81887588	401	*	4.69373	4.04991	5.13732	-0.679735	0.00061988	0.0101789	10067	LG01	78205861	78206261	401	*	5.12952	4.62543	5.50235	-0.706459	0.000330896	0.0053749
10318	LG01	81905817	81906217	401	*	4.91071	3.44898	5.62171	-1.81952	3.09294e-10	2.54018e-08	10069	LG01	78215217	78215617	401	*	5.87443	4.92088	6.44358	-1.37479	3.85514e-14	4.01536e-12
10319	LG01	81918492	81918892	401	*	5.38242	4.2078	6.02119	-1.57101	5.28934e-11	4.91904e-09	10070	LG01	78219831	78220231	401	*	4.88152	4.08243	5.39277	-1.08345	1.7462e-06	5.03084e-05
10320	LG01	81922531	81922931	401	*	4.05436	3.31236	4.54193	-0.600723	0.00346239	0.0364438	10078	LG01	78284416	78284816	401	*	4.51191	3.89028	4.94494	-0.787427	0.000378118	0.00602995
10321	LG01	81944723	81945123	401	*	4.91704	3.72617	5.5604	-1.47074	2.13972e-08	1.23967e-06	10097	LG01	78478052	78478452	401	*	5.58679	5.00998	5.99774	-0.871266	1.80854e-06	5.18828e-05
10322	LG01	81949306	81949706	401	*	5.42152	4.61061	5.93751	-1.03521	3.09602e-07	1.43088e-05	10125	LG01	78773829	78774229	401	*	4.28717	3.69194	4.70731	-0.675568	0.00178782	0.0225988
10324	LG01	81990019	81990419	401	*	5.13575	3.96015	5.7748	-1.52886	1.01965e-09	7.63638e-08	10126	LG01	78774274	78774674	401	*	4.05664	3.38492	4.51318	-0.68382	0.00226303	0.0274628
10325	LG01	82000075	82000475	401	*	4.15424	3.40719	4.64397	-0.639205	0.00206426	0.0252554	10128	LG01	78796215	78796615	401	*	4.80762	4.33691	5.16195	-0.5894	0.00230674	0.027885
10327	LG01	82088449	82088849	401	*	7.70651	7.34167	7.99745	-0.603938	2.73848e-09	1.88912e-07	10138	LG01	78919067	78919467	401	*	5.34769	4.67069	5.80663	-0.973177	8.44248e-07	2.61848e-05
10367	LG02	714633	715033	401	*	5.43136	5.85759	4.82373	0.746608	5.50645e-05	0.00138803	10144	LG01	79045467	79045867	401	*	5.14579	4.40182	5.63421	-1.04891	6.69367e-07	2.11824e-05
10375	LG02	755324	755724	401	*	5.54826	4.85071	6.01646	-0.904531	1.30212e-06	5.17229e-05	10147	LG01	79053585	79053985	401	*	5.04792	4.35787	5.51276	-0.95398	7.61292e-06	0.000188924
10384	LG02	792922	793322	401	*	6.1965	6.52056	5.77791	0.582793	0.000196642	0.00403747	10148	LG01	79055801	79056201	401	*	4.81973	4.00771	5.33617	-1.0591	5.30119e-06	0.00013689
10406	LG02	1040518	1040918	401	*	5.57965	5.99683	4.9904	0.74196	4.35853e-05	0.00113931	10149	LG01	79058983	79059383	401	*	4.67816	4.01109	5.13257	-0.836132	0.000297094	0.0048932
10420	LG02	1102637	1103037	401	*	5.31703	4.55507	5.81303	-0.962756	1.15178e-06	4.625e-05	10152	LG01	79493024	79493424	401	*	4.72025	3.90771	5.23689	-1.067	4.92175e-06	0.00012802
10421	LG02	1113417	1113817	401	*	4.46626	3.57244	5.01401	-0.860768	0.000127089	0.00281583	10156	LG01	79560690	79561090	401	*	4.79962	4.2508	5.19625	-0.735183	0.000447201	0.00698052
10422	LG02	1114227	1114627	401	*	5.84593	6.2592	5.26449	0.771056	7.38568e-06	0.00024139	10157	LG01	79562440	79562840	401	*	5.77009	5.35623	6.09131	-0.633058	0.000141897	0.00256584
10424	LG02	1116256	1116656	401	*	6.23079	6.64263	5.65219	0.815796	3.10102e-07	1.43174e-05	10167	LG01	79616107	79616507	401	*	6.39488	5.81101	6.80937	-0.924358	2.7953e-10	1.6639e-08
10429	LG02	1137890	1138290	401	*	5.21947	5.65565	4.59127	0.724021	0.000171577	0.00360844	10172	LG01	79643945	79644345	401	*	5.74064	4.91095	6.26405	-1.21064	3.20895e-11	2.20616e-09
10444	LG02	1186427	1186827	401	*	6.05158	6.4599	5.47997	0.7864	2.29519e-06	8.58667e-05	10178	LG01	79660352	79660752	401	*	5.98943	5.28736	6.45963	-1.05091	4.77261e-10	2.70701e-08
10448	LG02	1206560	1206960	401	*	4.88009	3.96316	5.43626	-1.0424	4.69045e-06	0.000162475	10179	LG01	79685571	79685971	401	*	5.85613	5.14866	6.32873	-1.06021	1.0154e-09	5.46355e-08
10454	LG02	1234390	1234790	401	*	6.51265	7.07859	5.56828	1.39509	2.90921e-16	5.30952e-14	10198	LG01	79724141	79724541	401	*	4.60727	4.02412	5.0214	-0.721032	0.000803717	0.0115656
10460	LG02	1266013	1266413	401	*	5.83	5.33903	6.19564	-0.650837	0.000119499	0.00267252	10201	LG01	79779774	79780174	401	*	4.90448	3.95463	5.47233	-1.26419	5.45366e-08	2.14806e-06
10471	LG02	1338067	1338467	401	*	4.8647	5.3722	4.07488	0.863289	4.52577e-05	0.00117708	10202	LG01	79781976	79782376	401	*	4.71628	3.95947	5.21013	-0.992103	2.13916e-05	0.000478741
10481	LG02	1465000	1465400	401	*	5.19458	4.3353	5.72941	-1.06905	4.67685e-07	2.06717e-05	10203	LG01	79785657	79786057	401	*	5.90214	5.33807	6.30661	-0.85805	6.3892e-07	2.02981e-05
10488	LG02	1481187	1481587	401	*	6.82174	7.30072	6.09972	1.08688	1.08825e-13	1.46975e-11	10204	LG01	79788263	79788663	401	*	4.75766	4.19584	5.16099	-0.706162	0.000929087	0.0130873
10489	LG02	1482141	1482541	401	*	6.82142	7.27483	6.1565	0.995556	4.99166e-12	5.45626e-10	10205	LG01	79792699	79793099	401	*	4.80921	4.05886	5.30033	-1.01556	7.49694e-06	0.000186465
10492	LG02	1511410	1511810	401	*	5.40039	6.10576	3.96377	1.89376	3.33827e-13	4.21356e-11	10206	LG01	79794519	79794919	401	*	4.53271	3.75706	5.03441	-1.01706	1.88096e-05	0.000426549
10511	LG02	1679946	1680346	401	*	5.53432	5.92888	4.98948	0.685051	0.00012507	0.00277717	10208	LG01	79804622	79805022	401	*	4.85202	3.97158	5.39482	-1.15095	8.64924e-07	2.67646e-05
10523	LG02	2117055	2117455	401	*	5.43608	6.07907	4.24652	1.57968	7.74606e-11	7.03162e-09	10210	LG01	79890160	79890560	401	*	4.59593	3.99896	5.01693	-0.742736	0.000718293	0.0104989
10524	LG02	2118313	2118713	401	*	4.50269	5.12041	3.39969	1.15137	6.48058e-06	0.000215635	10229	LG01	80169006	80169406	401	*	5.20605	4.47204	5.69021	-1.04686	4.44207e-07	1.45535e-05
10526	LG02	2137306	2137706	401	*	5.46236	6.07738	4.36825	1.45099	4.89292e-10	3.8594e-08	10230	LG01	80171549	80171949	401	*	5.83989	4.88022	6.41116	-1.38211	2.23327e-13	2.09942e-11
10538	LG02	2512819	2513219	401	*	5.00911	5.55611	4.11735	1.04196	2.94345e-06	0.000107667	10231	LG01	80172214	80172614	401	*	5.17042	4.52729	5.61369	-0.919277	8.4124e-06	0.000206906
10540	LG02	2516794	2517194	401	*	5.2748	5.653	4.76079	0.613457	0.000780328	0.0121414	10243	LG01	80308618	80309018	401	*	6.4556	5.807	6.90144	-1.0126	4.75924e-12	3.71062e-10
10543	LG02	2533249	2533649	401	*	6.44279	6.82699	5.91759	0.760822	3.80072e-07	1.71548e-05	10246	LG01	80316739	80317139	401	*	4.07024	3.01957	4.67171	-1.16444	1.96047e-05	0.000442682
10544	LG02	2539750	2540150	401	*	6.18911	6.67227	5.45741	1.03422	1.4581e-09	1.06254e-07	10253	LG01	80633606	80634006	401	*	9.60074	9.26008	9.87613	-0.610604	1.09264e-33	5.67564e-31
10545	LG02	2543513	2543913	401	*	5.83847	6.39016	4.93393	1.24234	7.06354e-10	5.42371e-08	10257	LG01	80744762	80745162	401	*	4.82026	3.74776	5.42859	-1.3479	2.57669e-08	1.07443e-06
10546	LG02	2545468	2545868	401	*	5.98498	6.35399	5.48789	0.678679	3.18893e-05	0.000868311	10258	LG01	80746388	80746788	401	*	5.13497	4.08203	5.73715	-1.38884	5.81587e-10	3.24275e-08
10557	LG02	2658211	2658611	401	*	4.84286	5.66215	2.75641	2.38205	7.4075e-12	7.87047e-10	10261	LG01	80791274	80791674	401	*	4.75635	4.21741	5.14781	-0.688769	0.000880909	0.0125175
10558	LG02	2660735	2661135	401	*	4.40628	3.61765	4.9133	-0.7583	0.00037715	0.00684524	10262	LG01	80973276	80973676	401	*	4.86732	4.11471	5.3594	-1.00358	8.5835e-06	0.000210518
10560	LG02	2666705	2667105	401	*	4.31862	5.03214	2.84549	1.50604	9.98675e-07	4.07072e-05	10263	LG01	80974865	80975265	401	*	5.36367	4.42141	5.92886	-1.29104	1.61793e-09	8.37601e-08
10591	LG02	3144751	3145151	401	*	6.7794	7.14209	6.29377	0.736035	7.17545e-08	3.78548e-06	10265	LG01	81091552	81091952	401	*	4.76557	4.19578	5.17296	-0.741154	0.000482409	0.00746111
10594	LG02	3162306	3162706	401	*	5.40057	5.77207	4.89892	0.599749	0.000892435	0.0134268	10267	LG01	81280548	81280948	401	*	4.54651	3.73146	5.06415	-1.03	2.16533e-05	0.000484083
10659	LG02	4096466	4096866	401	*	4.60735	5.1723	3.66577	0.960668	3.53121e-05	0.000947502	10270	LG01	81412371	81412771	401	*	3.78001	2.87294	4.33261	-0.889148	0.000510032	0.00782461
10660	LG02	4102515	4102915	401	*	5.94824	6.36573	5.35836	0.79852	2.39276e-06	8.92421e-05	10289	LG01	81689280	81689680	401	*	4.6774	5.15488	3.95881	0.918524	8.5346e-05	0.00163366
10662	LG02	4105441	4105841	401	*	4.7723	5.28704	3.96454	0.865924	5.48021e-05	0.00138228	10294	LG01	81777143	81777543	401	*	6.39182	5.90805	6.75347	-0.7738	1.49176e-07	5.36776e-06
10663	LG02	4110744	4111144	401	*	4.88776	5.41608	4.04544	0.956956	1.09123e-05	0.000340274	10306	LG01	81825217	81825617	401	*	4.67788	4.15377	5.06151	-0.623536	0.00222655	0.027122
10673	LG02	4138659	4139059	401	*	4.54332	3.92707	4.97374	-0.615424	0.00186729	0.0234569	10309	LG01	81832797	81833197	401	*	4.56947	3.70719	5.10544	-1.11161	3.70498e-06	9.9063e-05
10675	LG02	4161178	4161578	401	*	5.47367	5.85631	4.95139	0.648277	0.000293617	0.00558914	10310	LG01	81835759	81836159	401	*	5.7914	4.85864	6.35324	-1.33218	5.52145e-13	4.92915e-11
10678	LG02	4176541	4176941	401	*	4.78239	5.36174	3.79909	1.07343	6.4051e-06	0.000213416	10314	LG01	81849147	81849547	401	*	3.93362	3.3301	4.35784	-0.646224	0.00269231	0.0316533
10682	LG02	4182564	4182964	401	*	6.27796	6.78493	5.48945	1.13265	5.63393e-11	5.21557e-09	10318	LG01	81905817	81906217	401	*	4.11249	4.56526	3.44898	0.714405	0.00157464	0.0203571
10683	LG02	4184006	4184406	401	*	5.9073	6.50413	4.8711	1.45828	1.53076e-12	1.79599e-10	10319	LG01	81918492	81918892	401	*	4.79541	5.21178	4.2078	0.777526	0.000297637	0.00490147
10710	LG02	4406960	4407360	401	*	6.25993	5.78186	6.6184	-0.676146	1.25834e-05	0.000386565	10327	LG01	82088449	82088849	401	*	7.05075	6.68595	7.34167	-0.6306	1.80541e-08	7.75161e-07
10715	LG02	4426102	4426502	401	*	4.78037	4.21781	5.18407	-0.603203	0.00174858	0.0223891	10328	LG01	82146464	82146864	401	*	4.93588	4.28405	5.38323	-0.878671	5.47721e-05	0.00110738
10725	LG02	4550524	4550924	401	*	4.60867	3.75996	5.13946	-0.887534	5.36347e-05	0.00135904	10340	LG02	160524	160924	401	*	4.75252	4.25937	5.11936	-0.622235	0.00176891	0.0224203
10744	LG02	5348275	5348675	401	*	5.01349	5.42921	4.42716	0.640991	0.000874333	0.0132216	10346	LG02	304404	304804	401	*	5.93291	5.44953	6.29435	-0.76669	1.78266e-06	5.1213e-05
10750	LG02	5651104	5651504	401	*	4.99713	5.51442	4.18295	0.916731	1.81727e-05	0.000531564	10355	LG02	336536	336936	401	*	4.73914	4.08862	5.18587	-0.866731	0.000101712	0.00190553
10757	LG02	5825037	5825437	401	*	7.04057	7.42112	6.52221	0.790793	3.20078e-09	2.18203e-07	10366	LG02	697886	698286	401	*	6.25118	5.71283	6.64233	-0.856171	2.55555e-08	1.06672e-06
10772	LG02	5920691	5921091	401	*	5.02951	4.45227	5.44068	-0.651777	0.00064173	0.0104533	10367	LG02	714633	715033	401	*	5.37771	4.65361	5.85759	-1.03446	3.01404e-07	1.01851e-05
10773	LG02	5955481	5955881	401	*	4.44867	4.97642	3.60785	0.793422	0.000274802	0.00529941	10368	LG02	715844	716244	401	*	5.94682	5.46584	6.30691	-0.754712	3.49287e-06	9.39287e-05
10789	LG02	6056418	6056818	401	*	5.01011	4.38683	5.44392	-0.709942	0.000247558	0.0048714	10378	LG02	764846	765246	401	*	5.00716	4.2215	5.51296	-1.06771	1.35375e-06	4.01924e-05
10794	LG02	6087502	6087902	401	*	4.74274	4.02144	5.22141	-0.762102	0.000210274	0.00425908	10379	LG02	771343	771743	401	*	5.28059	4.77578	5.65381	-0.727331	0.000162769	0.00289545
10799	LG02	6113639	6114039	401	*	6.25839	6.65378	5.71193	0.775378	6.6811e-07	2.85043e-05	10382	LG02	778209	778609	401	*	4.89172	4.09257	5.403	-1.07915	1.10077e-06	3.3408e-05
10805	LG02	6135154	6135554	401	*	7.18963	7.48447	6.81863	0.590707	7.77234e-07	3.24872e-05	10383	LG02	791312	791712	401	*	5.74292	5.13103	6.17124	-0.927129	2.68379e-07	9.16334e-06
10813	LG02	6380800	6381200	401	*	5.84938	6.32489	5.1353	0.954263	1.94883e-07	9.38512e-06	10384	LG02	792922	793322	401	*	6.02809	5.27457	6.52056	-1.12683	8.833e-11	5.69274e-09
10818	LG02	6643728	6644128	401	*	5.29973	6.02022	3.79442	1.94435	1.02625e-12	1.22776e-10	10387	LG02	818032	818432	401	*	4.91081	4.2512	5.36176	-0.914278	2.21326e-05	0.000493618
10819	LG02	6649649	6650049	401	*	4.5868	5.07777	3.8368	0.734349	0.000444128	0.00782316	10397	LG02	981329	981729	401	*	5.04423	4.52507	5.4252	-0.704827	0.000453479	0.007064
10820	LG02	6650491	6650891	401	*	4.81321	5.41658	3.75653	1.18482	1.90803e-06	7.29083e-05	10404	LG02	1028997	1029397	401	*	4.68492	4.19651	5.04915	-0.592304	0.00254495	0.0302678
10823	LG02	6718485	6718885	401	*	4.57413	3.72907	5.10351	-0.852787	0.000104079	0.00238424	10406	LG02	1040518	1040918	401	*	5.48802	4.69498	5.99683	-1.12139	2.09479e-08	8.8873e-07
10831	LG02	6801222	6801622	401	*	4.81612	4.15778	5.26649	-0.714994	0.000319453	0.00598666	10407	LG02	1045668	1046068	401	*	4.84699	4.35085	5.21548	-0.634077	0.00136655	0.0180843
10838	LG02	6824330	6824730	401	*	4.56754	3.57244	5.15086	-1.04298	1.36003e-05	0.000413073	10410	LG02	1066826	1067226	401	*	5.31122	4.74075	5.71896	-0.826077	2.46588e-05	0.000544366
10840	LG02	6834279	6834679	401	*	5.31176	4.74577	5.71722	-0.683742	0.000199071	0.0040745	10422	LG02	1114227	1114627	401	*	5.85375	5.28777	6.2592	-0.86607	9.5141e-07	2.91956e-05
10841	LG02	6838866	6839266	401	*	4.70261	3.65059	5.3045	-1.18678	1.60994e-06	6.2761e-05	10424	LG02	1116256	1116656	401	*	6.15274	5.40529	6.64263	-1.13798	4.50301e-12	3.52214e-10
10842	LG02	6883933	6884333	401	*	4.45103	3.72762	4.93061	-0.687459	0.000897467	0.0134875	10429	LG02	1137890	1138290	401	*	5.22664	4.61332	5.65565	-0.850681	4.83255e-05	0.000989216
10850	LG02	7092962	7093362	401	*	6.62606	7.12215	5.86392	1.12074	1.85171e-12	2.14972e-10	10430	LG02	1140722	1141122	401	*	4.86005	4.24631	5.28926	-0.820304	0.000138972	0.00251932
10853	LG02	7098000	7098400	401	*	6.8634	7.27504	6.28521	0.858676	1.76246e-09	1.26502e-07	10431	LG02	1143341	1143741	401	*	6.29164	5.35104	6.85624	-1.39955	7.75177e-19	1.38563e-16
10854	LG02	7102696	7103096	401	*	6.06529	6.57631	5.26679	1.11198	1.28488e-09	9.44238e-08	10434	LG02	1154131	1154531	401	*	4.68845	4.00896	5.14853	-0.892881	9.16796e-05	0.00173929
10876	LG02	7236000	7236400	401	*	5.72482	6.21841	4.96864	1.00996	8.23253e-08	4.30578e-06	10435	LG02	1157353	1157753	401	*	6.64266	5.58184	7.24734	-1.57149	2.89532e-27	1.05683e-24
10877	LG02	7238382	7238782	401	*	6.05733	6.54578	5.31329	1.05149	1.12355e-09	8.36809e-08	10436	LG02	1158714	1159114	401	*	4.80928	4.22731	5.22282	-0.790909	0.000237786	0.00403728
10878	LG02	7239607	7240007	401	*	5.97522	6.61472	4.79803	1.66138	1.10107e-15	1.88235e-13	10437	LG02	1159918	1160318	401	*	5.65276	5.19702	5.99856	-0.695519	8.84584e-05	0.00168634
10888	LG02	7264012	7264412	401	*	7.22476	7.54291	6.81601	0.649347	5.37363e-08	2.89652e-06	10444	LG02	1186427	1186827	401	*	6.04625	5.46406	6.4599	-0.897326	1.22938e-07	4.52272e-06
10903	LG02	7318951	7319351	401	*	4.69748	4.07641	5.13025	-0.649096	0.00100956	0.0147597	10454	LG02	1234390	1234790	401	*	6.50666	5.54509	7.07859	-1.4318	8.29151e-21	1.78378e-18
10921	LG02	7377120	7377520	401	*	4.51395	5.1334	3.40525	1.12775	1.0344e-05	0.000324634	10455	LG02	1243783	1244183	401	*	5.1329	4.63547	5.50209	-0.676425	0.000534391	0.00813772
10923	LG02	7383976	7384376	401	*	5.63045	6.17951	4.73309	1.21286	2.44223e-09	1.70311e-07	10459	LG02	1261355	1261755	401	*	6.12886	5.49902	6.56583	-0.972731	1.22758e-09	6.51013e-08
10924	LG02	7385922	7386322	401	*	5.1197	5.63193	4.3182	0.959481	4.65375e-06	0.000161295	10468	LG02	1313484	1313884	401	*	4.43917	3.86242	4.85008	-0.662532	0.00193019	0.0241224
10931	LG02	7508047	7508447	401	*	6.71723	7.09619	6.20181	0.772301	2.82519e-08	1.59945e-06	10470	LG02	1331635	1332035	401	*	4.38669	3.42017	4.96032	-1.15334	7.61219e-06	0.000188924
10933	LG02	7512978	7513378	401	*	4.01756	4.63508	2.91524	0.887139	0.000208904	0.00423839	10471	LG02	1338067	1338467	401	*	4.85961	4.05719	5.3722	-1.06357	3.32804e-06	9.00943e-05
10943	LG02	7556177	7556577	401	*	5.64013	5.98829	5.18028	0.584026	0.000722744	0.011447	10472	LG02	1338909	1339309	401	*	5.76549	5.02908	6.25068	-1.09777	5.54979e-10	3.10722e-08
10952	LG02	7598184	7598584	401	*	5.69516	6.0622	5.20166	0.641937	0.000177938	0.00372351	10478	LG02	1442478	1442878	401	*	5.0838	4.4873	5.50457	-0.846487	3.63786e-05	0.000767793
10957	LG02	7628227	7628627	401	*	5.75709	5.28795	6.11052	-0.623914	0.000174669	0.00366178	10485	LG02	1472806	1473206	401	*	4.7389	4.22061	5.11941	-0.643067	0.00139602	0.0183982
10990	LG02	7784869	7785269	401	*	6.61152	6.91769	6.22238	0.586357	2.60333e-05	0.000726601	10488	LG02	1481187	1481587	401	*	6.69213	5.61883	7.30072	-1.6011	8.42252e-28	3.21936e-25
10997	LG02	7825505	7825905	401	*	6.13204	6.54423	5.55277	0.808241	6.23569e-07	2.68205e-05	10489	LG02	1482141	1482541	401	*	6.66035	5.56801	7.27483	-1.61908	1.51052e-27	5.61481e-25
11007	LG02	7866463	7866863	401	*	4.74949	4.18697	5.15318	-0.601153	0.00178043	0.022687	10490	LG02	1484024	1484424	401	*	5.72429	5.28016	6.0634	-0.687781	6.26666e-05	0.00124728
11009	LG02	7872654	7873054	401	*	6.35043	6.68586	5.91262	0.629531	2.36831e-05	0.000667753	10492	LG02	1511410	1511810	401	*	5.62471	4.89791	6.10576	-1.06419	2.67841e-08	1.11341e-06
11011	LG02	7909168	7909568	401	*	4.81766	5.5306	3.34721	1.77304	3.52162e-09	2.37939e-07	10504	LG02	1558347	1558747	401	*	6.38619	5.68345	6.85669	-1.09151	2.66174e-13	2.4735e-11
11012	LG02	7909690	7910090	401	*	4.56736	5.00806	3.92967	0.634015	0.00150401	0.0200145	10511	LG02	1679946	1680346	401	*	5.25865	3.96769	5.92888	-1.70079	2.13986e-14	2.30381e-12
11013	LG02	7914825	7915225	401	*	5.41696	5.98888	4.45538	1.26431	7.16021e-09	4.57647e-07	10513	LG02	1688753	1689153	401	*	4.5665	3.80398	5.06275	-0.971316	4.37399e-05	0.000905105
11021	LG02	7945450	7945850	401	*	5.66785	5.1755	6.03425	-0.651063	0.000115156	0.00259256	10517	LG02	1699182	1699582	401	*	5.11354	4.50198	5.5417	-0.85713	4.28403e-05	0.00088891
11032	LG02	7983781	7984181	401	*	5.91763	5.48375	6.25075	-0.59493	0.000214852	0.00433017	10518	LG02	1718598	1718998	401	*	6.25186	5.39789	6.78466	-1.2825	1.38174e-15	1.71553e-13
11037	LG02	8033550	8033950	401	*	5.96253	6.30442	5.5136	0.615682	0.000131902	0.00290238	10523	LG02	2117055	2117455	401	*	5.48513	4.45786	6.07907	-1.41801	8.67112e-12	6.49595e-10
11042	LG02	8052643	8053043	401	*	5.09379	4.45172	5.53656	-0.766507	6.37562e-05	0.00157416	10524	LG02	2118313	2118713	401	*	4.68461	4.05719	5.12041	-0.777839	0.000512675	0.00785921
11056	LG02	8142873	8143273	401	*	5.81	6.41149	4.75926	1.45375	1.21615e-11	1.25274e-09	10525	LG02	2124989	2125389	401	*	4.54913	3.87522	5.00667	-0.850177	0.000250677	0.00422695
11068	LG02	8288376	8288776	401	*	4.93901	5.68998	3.28193	2.04604	1.54845e-11	1.56324e-09	10526	LG02	2137306	2137706	401	*	5.38332	3.99563	6.07738	-1.81883	3.58031e-16	4.76655e-14
11069	LG02	8294293	8294693	401	*	4.28567	4.76427	3.56452	0.659185	0.00141254	0.0190645	10527	LG02	2366658	2367058	401	*	4.6605	3.78316	5.20215	-1.14029	1.47001e-06	4.32841e-05
11094	LG02	8413059	8413459	401	*	5.38905	4.74563	5.83245	-0.806658	1.50201e-05	0.000450455	10536	LG02	2476571	2476971	401	*	4.32002	3.74505	4.73003	-0.676979	0.00151003	0.0196535
11126	LG02	8670767	8671167	401	*	5.44162	4.76309	5.90127	-0.85776	5.01305e-06	0.000172372	10537	LG02	2477797	2478197	401	*	4.18513	3.5688	4.61559	-0.697304	0.00150833	0.0196377
11127	LG02	8674708	8675108	401	*	7.04696	7.38504	6.60461	0.687856	5.32342e-08	2.87327e-06	10538	LG02	2512819	2513219	401	*	4.98996	4.04498	5.55611	-1.24427	4.69252e-08	1.8707e-06
11128	LG02	8675788	8676188	401	*	4.93615	5.33658	4.37997	0.613906	0.0013078	0.0180005	10539	LG02	2515647	2516047	401	*	4.62909	3.81652	5.14574	-1.03519	1.85004e-05	0.000420086
11133	LG02	8688623	8689023	401	*	6.81456	7.14941	6.37774	0.659876	1.17614e-06	4.71396e-05	10540	LG02	2516794	2517194	401	*	5.15405	4.38502	5.653	-1.05929	5.75542e-07	1.8434e-05
11135	LG02	8699907	8700307	401	*	7.65101	7.98963	7.20771	0.71763	4.41605e-11	4.18372e-09	10542	LG02	2524490	2524890	401	*	6.21396	5.12496	6.82742	-1.59109	3.95491e-22	9.54301e-20
11141	LG02	8754756	8755156	401	*	5.32269	5.77306	4.66437	0.802139	2.51278e-05	0.000704564	10543	LG02	2533249	2533649	401	*	6.19089	5.02562	6.82699	-1.67674	5.60245e-23	1.44889e-20
11152	LG02	8868110	8868510	401	*	4.99246	5.3825	4.45624	0.591226	0.00177745	0.0226571	10544	LG02	2539750	2540150	401	*	6.13364	5.26433	6.67227	-1.29694	1.44736e-14	1.60371e-12
11161	LG02	8933833	8934233	401	*	4.59619	5.10494	3.80331	0.784082	0.000247877	0.00487531	10545	LG02	2543513	2543913	401	*	5.85275	4.98666	6.39016	-1.25463	1.77564e-11	1.28241e-09
11167	LG02	8956907	8957307	401	*	5.75876	6.19203	5.13663	0.831545	2.01447e-06	7.63275e-05	10546	LG02	2545468	2545868	401	*	5.83914	5.03112	6.35399	-1.19778	2.55445e-11	1.79165e-09
11173	LG02	8980130	8980530	401	*	5.33447	4.50933	5.8561	-1.03616	5.13289e-07	2.24749e-05	10547	LG02	2548321	2548721	401	*	4.86645	4.2948	5.27478	-0.759355	0.000342278	0.00553685
11185	LG02	9065777	9066177	401	*	6.8457	7.23823	6.30473	0.817899	1.85288e-09	1.32637e-07	10548	LG02	2605608	2606008	401	*	5.11548	4.32475	5.62335	-1.10325	2.14826e-07	7.46487e-06
11191	LG02	9078864	9079264	401	*	4.77445	5.22472	4.11635	0.682341	0.000667164	0.0107709	10551	LG02	2629548	2629948	401	*	6.05847	5.32028	6.54442	-1.12095	1.01457e-11	7.53796e-10
11199	LG02	9173621	9174021	401	*	5.00053	4.40652	5.42007	-0.671356	0.000452962	0.00794137	10557	LG02	2658211	2658611	401	*	4.97467	3.61449	5.66215	-1.67458	1.98778e-11	1.42378e-09
11206	LG02	9223984	9224384	401	*	6.81716	7.26555	6.16308	0.983599	8.49125e-12	8.9283e-10	10560	LG02	2666705	2667105	401	*	4.46244	3.50728	5.03214	-1.12127	1.5001e-05	0.000348039
11208	LG02	9227341	9227741	401	*	5.34596	6.14613	3.39525	2.40619	1.2582e-15	2.13894e-13	10561	LG02	2760356	2760756	401	*	4.28424	2.84581	4.99003	-1.60361	1.18453e-08	5.23371e-07
11210	LG02	9230582	9230982	401	*	6.79172	7.11877	6.36812	0.645335	1.72582e-06	6.67217e-05	10563	LG02	2954196	2954596	401	*	4.77563	4.30043	5.1325	-0.595255	0.00207148	0.0256117
11211	LG02	9233780	9234180	401	*	6.3347	6.70902	5.82787	0.724936	2.37334e-06	8.85722e-05	10585	LG02	3111180	3111580	401	*	5.90672	5.25772	6.35274	-0.987877	5.16514e-09	2.44574e-07
11216	LG02	9260640	9261040	401	*	4.90996	4.3805	5.29642	-0.58316	0.002033	0.0249783	10591	LG02	3144751	3145151	401	*	6.67323	5.9742	7.14209	-1.09829	3.4459e-15	4.15114e-13
11218	LG02	9264842	9265242	401	*	5.71698	5.10634	6.14468	-0.812649	2.942e-06	0.000107646	10594	LG02	3162306	3162706	401	*	5.16321	4.08907	5.77207	-1.43546	1.47168e-10	9.17821e-09
11222	LG02	9276527	9276927	401	*	6.076	6.40412	5.65059	0.591337	0.000171192	0.00360256	10599	LG02	3201238	3201638	401	*	4.53364	3.61242	5.09136	-1.15973	2.37628e-06	6.65828e-05
11245	LG02	9576212	9576612	401	*	4.69061	4.04906	5.13313	-0.661549	0.000902967	0.0135434	10603	LG02	3235090	3235490	401	*	5.61749	4.8945	6.09689	-1.06655	2.24404e-08	9.45781e-07
11246	LG02	9577973	9578373	401	*	4.96859	4.11032	5.50304	-0.95627	1.44022e-05	0.0004331	10604	LG02	3241478	3241878	401	*	4.87366	4.38773	5.23651	-0.643255	0.00115191	0.0156534
11249	LG02	9620822	9621222	401	*	4.66292	3.92634	5.14818	-0.768965	0.00021094	0.00426831	10607	LG02	3251538	3251938	401	*	4.95085	4.40066	5.34818	-0.742316	0.000341498	0.00552644
11256	LG02	9673133	9673533	401	*	7.58217	7.081	7.95341	-0.809943	1.11069e-14	1.69179e-12	10609	LG02	3260375	3260775	401	*	6.30536	5.37922	6.86484	-1.38747	1.5717e-18	2.71364e-16
11258	LG02	9683798	9684198	401	*	7.08606	6.66247	7.41311	-0.673554	9.59198e-09	5.99437e-07	10613	LG02	3545009	3545409	401	*	4.14566	3.15822	4.72642	-1.11853	1.90133e-05	0.000430768
11259	LG02	9684665	9685065	401	*	5.63427	5.09168	6.02764	-0.71572	2.78234e-05	0.000770943	10614	LG02	3614753	3615153	401	*	5.16451	4.70497	5.51249	-0.604703	0.00116757	0.0158196
11261	LG02	9695169	9695569	401	*	6.64107	7.0452	6.07767	0.834186	6.34707e-09	4.09711e-07	10621	LG02	3648526	3648926	401	*	5.33485	4.57545	5.82978	-1.09157	5.42381e-08	2.13769e-06
11262	LG02	9700828	9701228	401	*	4.31831	4.89668	3.33791	0.900833	0.000115256	0.00259432	10624	LG02	3657914	3658314	401	*	4.40186	3.71883	4.86354	-0.885592	0.000133934	0.00243525
11264	LG02	9705910	9706310	401	*	6.97223	7.72682	5.2958	2.33756	4.92917e-41	9.82197e-38	10626	LG02	3664292	3664692	401	*	4.89421	4.2548	5.33572	-0.884108	4.36755e-05	0.000904079
11275	LG02	9940223	9940623	401	*	6.12032	6.44421	5.702	0.58977	0.000141633	0.0030764	10639	LG02	3763177	3763577	401	*	4.88608	4.35155	5.27522	-0.696435	0.000666095	0.00984722
11278	LG02	9952096	9952496	401	*	8.56291	8.14841	8.88451	-0.704832	3.06383e-19	7.52341e-17	10641	LG02	3778167	3778567	401	*	4.53714	3.17132	5.22598	-1.65227	5.45616e-10	3.05902e-08
11280	LG02	9983914	9984314	401	*	5.12087	4.48981	5.55842	-0.726197	0.000161914	0.00343466	10642	LG02	3779772	3780172	401	*	3.98416	3.19662	4.49073	-0.761696	0.00142293	0.018694
11294	LG02	10097247	10097647	401	*	4.78608	5.22555	4.15099	0.675631	0.000635599	0.0103812	10643	LG02	3780276	3780676	401	*	4.30899	3.64549	4.76175	-0.689332	0.00203568	0.0252383
11320	LG02	10285436	10285836	401	*	5.89833	6.24245	5.44552	0.599789	0.000335133	0.00623057	10645	LG02	3862372	3862772	401	*	5.76821	5.00751	6.2637	-1.1251	4.29215e-10	2.45974e-08
11324	LG02	10293626	10294026	401	*	5.90201	6.27375	5.39993	0.667661	6.8657e-05	0.00167744	10657	LG02	4094000	4094400	401	*	5.04261	4.40787	5.48191	-0.893045	2.09871e-05	0.000470488
11382	LG02	10567211	10567611	401	*	5.59633	5.12141	5.95304	-0.607557	0.000425792	0.00756763	10660	LG02	4102515	4102915	401	*	5.81463	4.91172	6.36573	-1.30667	9.72165e-13	8.32746e-11
11390	LG02	10590068	10590468	401	*	5.02031	4.47227	5.41653	-0.616963	0.00108981	0.0156418	10661	LG02	4104236	4104636	401	*	5.62009	5.03412	6.03563	-0.86531	3.42539e-06	9.2339e-05
11392	LG02	10609391	10609791	401	*	5.15771	4.31284	5.68702	-1.05203	6.21105e-07	2.67429e-05	10662	LG02	4105441	4105841	401	*	4.84297	4.19814	5.28704	-0.86583	9.81174e-05	0.00184416
11396	LG02	10617177	10617577	401	*	5.11957	5.50425	4.59346	0.616462	0.000846861	0.0129138	10667	LG02	4127173	4127573	401	*	4.6084	3.97355	5.04775	-0.8116	0.000299501	0.00492817
11404	LG02	10739754	10740154	401	*	6.386	6.87429	5.64232	1.07422	8.60034e-11	7.74923e-09	10668	LG02	4128812	4129212	401	*	4.4408	3.80943	4.8785	-0.772185	0.000624172	0.00931812
11406	LG02	10758313	10758713	401	*	7.33519	7.68771	6.86768	0.741625	2.43104e-10	2.03788e-08	10671	LG02	4134900	4135300	401	*	5.25619	4.68882	5.66236	-0.819477	3.24147e-05	0.00069281
11437	LG02	10877536	10877936	401	*	5.31221	4.69005	5.74549	-0.762127	4.56685e-05	0.00118586	10675	LG02	4161178	4161578	401	*	5.31108	4.42409	5.85631	-1.23514	3.15107e-09	1.55317e-07
11441	LG02	10885795	10886195	401	*	6.17152	6.50522	5.73663	0.609172	9.58299e-05	0.0022225	10678	LG02	4176541	4176941	401	*	4.80143	3.87294	5.36174	-1.17002	1.16738e-06	3.5271e-05
11454	LG02	11074605	11075005	401	*	4.35298	3.48753	4.89015	-0.79312	0.000316277	0.00593906	10679	LG02	4177909	4178309	401	*	5.39518	4.85168	5.78903	-0.791021	3.76262e-05	0.00078989
11463	LG02	11117874	11118274	401	*	4.51638	3.86159	4.9651	-0.668944	0.000850796	0.0129657	10682	LG02	4182564	4182964	401	*	6.06409	4.55715	6.78493	-2.05301	8.5871e-28	3.27198e-25
11464	LG02	11128111	11128511	401	*	5.5881	5.98319	5.04224	0.696292	7.71488e-05	0.00185582	10683	LG02	4184006	4184406	401	*	5.96869	5.10779	6.50413	-1.25907	1.26555e-12	1.06973e-10
11465	LG02	11136863	11137263	401	*	5.1896	4.61468	5.59959	-0.679488	0.00028307	0.00542529	10687	LG02	4259875	4260275	401	*	4.629	4.15053	4.98769	-0.582855	0.0026288	0.0310586
11483	LG02	11248846	11249246	401	*	6.05404	6.48132	5.44429	0.841185	4.52004e-07	2.00369e-05	10688	LG02	4263024	4263424	401	*	4.77413	4.11821	5.22338	-0.867333	0.000100484	0.00188484
11490	LG02	11269148	11269548	401	*	5.54516	4.97203	5.95424	-0.724241	4.87312e-05	0.00125493	10689	LG02	4265742	4266142	401	*	5.67986	4.94118	6.16602	-1.08534	3.13824e-09	1.54748e-07
11492	LG02	11274361	11274761	401	*	4.93147	4.31157	5.36366	-0.692608	0.000351921	0.00647883	10691	LG02	4276050	4276450	401	*	5.63918	5.11968	6.02033	-0.787224	1.63933e-05	0.000376888
11523	LG02	11761711	11762111	401	*	5.90705	6.41471	5.11685	1.08744	5.00257e-09	3.2886e-07	10692	LG02	4279756	4280156	401	*	4.41048	3.77591	4.8497	-0.727465	0.00118422	0.016015
11528	LG02	11804594	11804994	401	*	6.07945	5.59515	6.44139	-0.679442	1.36195e-05	0.000413347	10711	LG02	4409002	4409402	401	*	7.06094	6.30955	7.55251	-1.19063	3.14817e-22	7.74616e-20
11535	LG02	11817935	11818335	401	*	5.85704	6.33597	5.13513	0.977162	7.5559e-08	3.97929e-06	10718	LG02	4452787	4453187	401	*	4.97029	4.19306	5.47263	-1.0574	1.26216e-06	3.78522e-05
11538	LG02	11821572	11821972	401	*	6.05986	6.38739	5.63545	0.586855	0.000198344	0.00406348	10720	LG02	4454682	4455082	401	*	4.40054	3.85662	4.79461	-0.628838	0.00237117	0.0285447
11539	LG02	11822648	11823048	401	*	7.04577	7.38377	6.60353	0.684303	7.9975e-08	4.18827e-06	10725	LG02	4550524	4550924	401	*	4.34866	4.76557	3.75996	0.652466	0.0023164	0.0279823
11542	LG02	11856221	11856621	401	*	5.09041	5.61668	4.25338	0.999483	2.95876e-06	0.000108162	10730	LG02	4842999	4843399	401	*	4.76548	4.02928	5.25057	-0.977496	1.53308e-05	0.00035481
11573	LG02	12116437	12116837	401	*	4.49691	3.79558	4.96679	-0.694604	0.000701113	0.011172	10732	LG02	4846091	4846491	401	*	6.28174	5.55268	6.76376	-1.12139	4.13783e-13	3.75338e-11
11585	LG02	12179989	12180389	401	*	7.30392	7.90909	6.24156	1.60671	2.36772e-31	1.54729e-28	10735	LG02	4854025	4854425	401	*	5.10655	4.55729	5.50341	-0.778425	0.000126227	0.00230893
11591	LG02	12237041	12237441	401	*	6.94803	7.30135	6.4791	0.720278	3.44277e-08	1.91958e-06	10736	LG02	4863874	4864274	401	*	6.18233	5.78442	6.49389	-0.630589	4.37967e-05	0.000905971
11592	LG02	12238862	12239262	401	*	6.72589	7.08255	6.25106	0.714457	2.0213e-07	9.70718e-06	10741	LG02	5234778	5235178	401	*	6.13212	5.28468	6.66242	-1.27369	1.49086e-14	1.64889e-12
11593	LG02	12252289	12252689	401	*	5.57253	5.99775	4.96698	0.777145	1.48665e-05	0.000446289	10744	LG02	5348275	5348675	401	*	4.95262	4.23608	5.42921	-0.959697	1.80653e-05	0.000411745
11595	LG02	12262211	12262611	401	*	9.50394	9.12467	9.80397	-0.66257	1.51643e-29	8.65361e-27	10745	LG02	5359775	5360175	401	*	5.28583	4.81065	5.64267	-0.682733	0.000330701	0.00537246
11596	LG02	12263825	12264225	401	*	7.57629	7.18114	7.88615	-0.644655	1.76136e-09	1.26502e-07	10746	LG02	5444173	5444573	401	*	4.91249	4.28445	5.3486	-0.84986	7.80131e-05	0.00150777
11597	LG02	12265712	12266112	401	*	7.33114	6.86902	7.6806	-0.73643	1.32208e-10	1.15553e-08	10749	LG02	5505376	5505776	401	*	4.68063	4.18408	5.04935	-0.583461	0.00274796	0.0321786
11605	LG02	12314394	12314794	401	*	4.96962	5.44904	4.24656	0.83437	3.46449e-05	0.000932483	10750	LG02	5651104	5651504	401	*	4.85471	3.60398	5.51442	-1.56468	2.39176e-10	1.44062e-08
11606	LG02	12317924	12318324	401	*	6.78729	7.10909	6.37247	0.631772	2.42656e-06	9.0281e-05	10752	LG02	5658746	5659146	401	*	6.04493	5.5136	6.43238	-0.837393	1.86234e-07	6.56328e-06
11625	LG02	12409371	12409771	401	*	8.44839	8.91017	7.76515	1.10874	1.17041e-35	1.15661e-32	10755	LG02	5695842	5696242	401	*	4.32534	3.70397	4.75824	-0.734756	0.00102453	0.0141998
11628	LG02	12419300	12419700	401	*	5.71015	6.2944	4.71229	1.37616	5.68703e-11	5.25672e-09	10757	LG02	5825037	5825437	401	*	6.74871	5.44922	7.42112	-1.86471	5.44491e-35	3.12184e-32
11629	LG02	12420150	12420550	401	*	5.00288	5.52196	4.18419	0.945301	9.5478e-06	0.000302223	10758	LG02	5829862	5830262	401	*	4.8986	3.84351	5.50147	-1.39548	1.61801e-09	8.37601e-08
11631	LG02	12424323	12424723	401	*	5.36871	4.55759	5.88479	-1.01232	9.38802e-07	3.84343e-05	10761	LG02	5843422	5843822	401	*	6.1473	5.55365	6.56666	-0.926258	7.57152e-09	3.46897e-07
11638	LG02	12466342	12467100	759	*	5.65428	5.18485	6.00788	-0.617657	0.000235544	0.00466826	10765	LG02	5850758	5851158	401	*	5.18159	4.50046	5.64241	-0.961565	3.7673e-06	0.000100508
11648	LG02	12717258	12717658	401	*	5.35842	4.86748	5.72404	-0.60512	0.000688445	0.0110405	10767	LG02	5858600	5859000	401	*	5.82796	4.78565	6.42676	-1.49844	2.13487e-16	2.90912e-14
11651	LG02	12720965	12721365	401	*	5.97815	6.36663	5.44488	0.738562	4.57678e-06	0.0001589	10768	LG02	5860014	5860414	401	*	5.16883	4.63917	5.5554	-0.765746	0.000140225	0.00253901
11665	LG02	12822841	12823241	401	*	7.11356	7.51246	6.56034	0.846851	1.21243e-10	1.06713e-08	10773	LG02	5955481	5955881	401	*	4.49979	3.78316	4.97642	-0.873319	0.000240152	0.00407177
11679	LG02	12882366	12882766	401	*	5.73143	5.2862	6.07118	-0.60835	0.00015853	0.00337585	10776	LG02	5963324	5963724	401	*	5.15669	4.36985	5.66297	-1.0903	1.80018e-07	6.36452e-06
11701	LG02	13008533	13008933	401	*	4.04211	4.68731	2.84465	0.990076	9.11252e-05	0.00213251	10778	LG02	5972941	5973341	401	*	4.34621	3.44161	4.89792	-1.08356	1.87162e-05	0.000424591
11729	LG02	13198259	13198659	401	*	5.48091	5.84814	4.98705	0.622613	0.000384579	0.00695309	10780	LG02	5990760	5991160	401	*	4.61984	4.09498	5.00386	-0.639865	0.00194975	0.0243319
11739	LG02	13230396	13230796	401	*	6.00711	6.35328	5.55074	0.631757	6.82599e-05	0.00166998	10785	LG02	6051670	6052070	401	*	4.83797	4.33065	5.21256	-0.621857	0.00200334	0.0249051
11756	LG02	13335603	13336003	401	*	6.00722	5.47319	6.3961	-0.744344	3.38968e-06	0.000121718	10786	LG02	6052528	6052928	401	*	4.5068	3.59018	5.06286	-1.15339	3.03225e-06	8.27477e-05
11757	LG02	13336810	13337210	401	*	8.16615	7.7954	8.46084	-0.627288	1.02331e-12	1.22545e-10	10790	LG02	6062098	6062498	401	*	5.71381	4.94147	6.21413	-1.13784	4.79136e-10	2.71637e-08
11788	LG02	13658600	13659000	401	*	5.4184	5.87972	4.73618	0.849622	8.41027e-06	0.000270441	10799	LG02	6113639	6114039	401	*	6.13751	5.32591	6.65378	-1.22386	9.94284e-14	9.77793e-12
11826	LG02	13859497	13859897	401	*	4.8485	5.44875	3.80164	1.20319	1.07745e-06	4.35964e-05	10800	LG02	6118606	6119006	401	*	4.69193	4.0819	5.11934	-0.774564	0.000451058	0.00703079
11831	LG02	13871998	13872398	401	*	6.00518	6.33415	5.57834	0.59003	0.000208347	0.00422923	10805	LG02	6135154	6135554	401	*	6.99043	6.23315	7.48447	-1.18609	2.63232e-21	5.88159e-19
11861	LG02	14116666	14117066	401	*	6.17789	6.8265	4.96811	1.73132	1.26819e-18	2.9701e-16	10811	LG02	6232790	6233190	401	*	4.44929	3.76203	4.91287	-0.881717	0.000142475	0.00257438
11862	LG02	14117621	14118021	401	*	5.58349	6.14129	4.66205	1.2399	2.17605e-09	1.536e-07	10813	LG02	6380800	6381200	401	*	5.6286	4.23138	6.32489	-1.8856	2.68378e-19	5.03416e-17
11863	LG02	14118726	14119126	401	*	5.77227	6.33559	4.83533	1.30085	1.80915e-10	1.5497e-08	10814	LG02	6411702	6412102	401	*	5.16912	4.29559	5.70934	-1.20479	1.3473e-08	5.89714e-07
11892	LG02	14240150	14240550	401	*	6.09877	5.40583	6.56492	-0.978933	5.70584e-09	3.71078e-07	10815	LG02	6418657	6419057	401	*	5.00226	4.12108	5.54534	-1.1915	6.76573e-08	2.60989e-06
11893	LG02	14242032	14242432	401	*	5.86963	5.0781	6.37782	-1.10189	1.78556e-09	1.27969e-07	10816	LG02	6420489	6420889	401	*	4.34893	3.31328	4.94559	-1.23833	1.73871e-06	5.014e-05
11900	LG02	14261606	14262006	401	*	7.08642	7.42132	6.64951	0.68212	3.19635e-08	1.79619e-06	10818	LG02	6643728	6644128	401	*	5.46394	4.54673	6.02022	-1.27795	5.11445e-10	2.88742e-08
11903	LG02	14277753	14278153	401	*	4.9346	5.43807	4.15464	0.882486	2.65194e-05	0.000739246	10819	LG02	6649649	6650049	401	*	4.54108	3.67689	5.07777	-1.08095	1.17468e-05	0.000279966
11905	LG02	14284385	14284785	401	*	6.27355	6.59625	5.85723	0.598602	6.79688e-05	0.00166397	10820	LG02	6650491	6650891	401	*	4.94243	4.23143	5.41658	-0.929241	4.72247e-05	0.000968967
11927	LG02	14355719	14356119	401	*	6.13901	6.49778	5.6604	0.666506	2.25459e-05	0.000640892	10822	LG02	6711347	6711747	401	*	4.23518	3.56376	4.69157	-0.79332	0.000639105	0.00950718
11964	LG02	14528414	14528814	401	*	4.98873	5.45783	4.28917	0.785823	9.91583e-05	0.00228704	10825	LG02	6727750	6728150	401	*	4.91201	4.40182	5.28816	-0.698245	0.000532002	0.00810844
11967	LG02	14538327	14538727	401	*	4.86376	5.26331	4.30928	0.591404	0.00205155	0.0251507	10829	LG02	6759031	6759431	401	*	5.33852	4.58106	5.83264	-1.08551	9.15134e-08	3.45664e-06
11973	LG02	14570819	14571219	401	*	5.17034	4.65366	5.54999	-0.619294	0.000684561	0.0109902	10839	LG02	6833216	6833616	401	*	5.81852	5.42585	6.12686	-0.610882	0.000152749	0.0027324
11978	LG02	14590172	14590572	401	*	4.13673	4.67287	3.274	0.766703	0.000459978	0.00803835	10849	LG02	7091855	7092255	401	*	5.21161	4.74229	5.56515	-0.663386	0.00055008	0.00834317
11999	LG02	14654333	14654733	401	*	5.59652	5.13227	5.94719	-0.606421	0.000344261	0.00636425	10850	LG02	7092962	7093362	401	*	6.5329	5.51997	7.12215	-1.4934	1.37576e-21	3.16711e-19
12001	LG02	14657968	14658368	401	*	4.48785	3.79771	4.95273	-0.684394	0.000786541	0.0122183	10852	LG02	7096784	7097184	401	*	6.30759	5.56801	6.79414	-1.12598	3.57782e-13	3.27473e-11
12083	LG02	14970250	14970650	401	*	6.56036	6.88887	6.13428	0.636327	5.90353e-06	0.00019916	10853	LG02	7098000	7098400	401	*	6.72548	5.82674	7.27504	-1.36218	3.25828e-20	6.58975e-18
12085	LG02	14971709	14972109	401	*	6.84685	7.18708	6.4008	0.678863	3.50178e-07	1.59476e-05	10854	LG02	7102696	7103096	401	*	5.93633	4.75742	6.57631	-1.66582	1.07324e-18	1.88788e-16
12088	LG02	14995620	14996020	401	*	4.42919	4.86343	3.80504	0.607856	0.00228533	0.0271006	10872	LG02	7225719	7226119	401	*	4.90144	4.39826	5.27377	-0.623788	0.00197326	0.0245748
12152	LG02	15230268	15230668	401	*	9.55984	9.03096	9.946	-0.89544	3.18784e-50	1.93741e-46	10873	LG02	7228652	7229052	401	*	4.73019	4.1939	5.12026	-0.693073	0.000762403	0.011044
12209	LG02	15416536	15416936	401	*	4.49142	4.95803	3.79741	0.695229	0.000653723	0.0106159	10874	LG02	7233116	7233516	401	*	4.50289	3.9601	4.89637	-0.631707	0.00215049	0.0264112
12220	LG02	15465990	15466390	401	*	4.16395	4.70893	3.27766	0.776144	0.000443194	0.0078118	10878	LG02	7239607	7240007	401	*	6.26371	5.79886	6.61472	-0.745103	1.57572e-06	4.60294e-05
12223	LG02	15475941	15476341	401	*	4.78372	5.17245	4.24998	0.582541	0.00215097	0.0260356	10880	LG02	7243739	7244139	401	*	5.36789	4.8778	5.73304	-0.681335	0.000428084	0.00672211
12224	LG02	15482255	15482655	401	*	5.5023	4.95863	5.89625	-0.693297	8.48637e-05	0.00201429	10884	LG02	7257126	7257526	401	*	5.34759	4.86477	5.70872	-0.706145	0.000198299	0.00343596
12244	LG02	15541952	15542352	401	*	9.11104	8.63693	9.46729	-0.805533	8.59702e-33	6.37175e-30	10885	LG02	7261328	7261728	401	*	5.72512	5.14053	6.13997	-0.894375	3.68489e-07	1.2241e-05
12253	LG02	15585023	15585423	401	*	6.39339	5.97443	6.71766	-0.613158	2.20705e-05	0.000628701	10886	LG02	7262377	7262777	401	*	4.97108	4.52479	5.31144	-0.594649	0.00146727	0.0191812
12366	LG02	16114662	16115062	401	*	4.80747	5.21193	4.24342	0.617041	0.00123083	0.0171785	10888	LG02	7264012	7264412	401	*	7.08381	6.40647	7.54291	-1.0901	3.37672e-19	6.26626e-17
12375	LG02	16145834	16146234	401	*	4.47868	4.89518	3.89079	0.587477	0.00279344	0.031318	10889	LG02	7281416	7281816	401	*	5.60664	5.16315	5.94538	-0.658718	0.000172473	0.0030449
12462	LG02	16404794	16405194	401	*	5.97355	6.64257	4.68727	1.80002	5.4348e-17	1.0672e-14	10890	LG02	7283891	7284291	401	*	5.05786	4.31955	5.54387	-1.0124	2.53516e-06	7.05468e-05
12493	LG02	16622173	16622573	401	*	5.23448	5.64225	4.66392	0.699351	0.000131043	0.0028866	10893	LG02	7289354	7289754	401	*	4.30452	3.47033	4.82969	-1.01517	3.88689e-05	0.000814431
12571	LG02	16899336	16899736	401	*	7.39575	7.92806	6.54306	1.31512	6.84719e-24	2.51443e-21	10900	LG02	7312107	7312507	401	*	5.4256	4.68427	5.9129	-1.07519	3.10367e-08	1.27406e-06
12579	LG02	16929071	16929471	401	*	5.08547	5.58603	4.31255	0.923774	6.58037e-06	0.000218716	10901	LG02	7313181	7313581	401	*	5.75698	5.23096	6.14162	-0.801542	6.0117e-06	0.000153255
12586	LG02	16951113	16951513	401	*	4.92666	5.3127	4.398	0.583724	0.00195813	0.0242966	10906	LG02	7323164	7323564	401	*	5.14924	4.52546	5.58329	-0.893544	1.34239e-05	0.000315389
12646	LG02	17126648	17127048	401	*	4.39758	4.86483	3.70215	0.656461	0.00130686	0.0179928	10907	LG02	7328391	7328791	401	*	6.76688	6.38482	7.06865	-0.628468	3.8255e-06	0.000101949
12648	LG02	17134155	17134555	401	*	4.28159	4.77878	3.51681	0.715735	0.000690111	0.0110576	10910	LG02	7333681	7334081	401	*	5.40635	4.51809	5.95205	-1.23836	1.00734e-09	5.4274e-08
12676	LG02	17230409	17230809	401	*	4.57548	5.06234	3.83516	0.752978	0.000288525	0.00551335	10921	LG02	7377120	7377520	401	*	4.51987	3.43058	5.1334	-1.3154	5.82765e-07	1.86359e-05
12692	LG02	17284752	17285152	401	*	5.36502	4.7621	5.78895	-0.735747	6.87698e-05	0.00167932	10927	LG02	7475600	7476000	401	*	4.26933	3.67974	4.68668	-0.624347	0.00304349	0.0349491
12704	LG02	17330473	17330873	401	*	6.32018	6.79265	5.61303	1.02663	1.15959e-10	1.02351e-08	10931	LG02	7508047	7508447	401	*	6.56878	5.72881	7.09619	-1.28266	8.3656e-19	1.49315e-16
12706	LG02	17342144	17342544	401	*	5.94597	6.33008	5.42094	0.71298	1.72541e-05	0.000508544	10933	LG02	7512978	7513378	401	*	4.18195	3.51766	4.63508	-0.649325	0.00307152	0.0352244
12713	LG02	17361011	17361411	401	*	4.43231	4.86442	3.81258	0.599977	0.00261239	0.0298247	10935	LG02	7517258	7517658	401	*	5.79899	5.21875	6.21166	-0.889994	9.16717e-07	2.82237e-05
12748	LG02	17500765	17501165	401	*	5.11942	5.7523	3.96532	1.45861	8.25782e-09	5.21693e-07	10941	LG02	7553277	7553677	401	*	4.60834	3.93146	5.06723	-0.842163	0.00024291	0.0041105
12780	LG02	17612902	17613302	401	*	5.67794	6.05595	5.16428	0.655139	0.000170476	0.00358936	10942	LG02	7554021	7554421	401	*	4.76425	4.08797	5.22286	-0.907283	5.1059e-05	0.00104061
12782	LG02	17618063	17618463	401	*	5.94461	6.47538	5.09594	1.18467	3.03805e-10	2.50356e-08	10943	LG02	7556177	7556577	401	*	5.44356	4.55795	5.98829	-1.24968	8.38797e-10	4.58023e-08
12783	LG02	17623543	17623943	401	*	5.91117	6.39895	5.16869	1.02258	1.33578e-08	8.08182e-07	10944	LG02	7557334	7557734	401	*	5.24823	4.79181	5.59443	-0.634514	0.000728946	0.0106316
12784	LG02	17624460	17624860	401	*	5.31284	5.83231	4.49316	1.03255	5.96694e-07	2.58199e-05	10949	LG02	7592000	7592400	401	*	5.65584	5.0697	6.07146	-0.874597	2.58103e-06	7.17119e-05
12789	LG02	17656111	17656511	401	*	5.05531	5.63452	4.07241	1.21046	1.58292e-07	7.78017e-06	10952	LG02	7598184	7598584	401	*	5.65961	5.09924	6.0622	-0.853129	3.62448e-06	9.70386e-05
12792	LG02	17659708	17660108	401	*	6.00938	6.34731	5.56727	0.608683	0.000145516	0.00315055	10964	LG02	7669107	7669507	401	*	4.56545	3.92413	5.00786	-0.801349	0.000436784	0.00683723
12800	LG02	17688066	17688466	401	*	6.13286	5.59595	6.52326	-0.755358	1.96218e-06	7.46022e-05	10968	LG02	7699200	7699600	401	*	5.69382	5.19735	6.06249	-0.747996	3.30885e-05	0.000704927
12840	LG02	17810842	17811242	401	*	5.72304	6.17303	5.06554	0.87241	1.14837e-06	4.61297e-05	10970	LG02	7710040	7710440	401	*	5.76894	4.99417	6.27027	-1.14433	1.7582e-10	1.08647e-08
12868	LG02	17889172	17889572	401	*	5.86988	5.33403	6.25972	-0.725685	1.16428e-05	0.000361335	10971	LG02	7712280	7712680	401	*	6.34535	5.87463	6.69969	-0.763024	2.16958e-07	7.53035e-06
12869	LG02	17891324	17891724	401	*	6.20541	5.64278	6.60915	-0.792718	4.95122e-07	2.17735e-05	10977	LG02	7732129	7732529	401	*	5.53001	5.02338	5.90423	-0.767095	2.75912e-05	0.000601346
12874	LG02	17927174	17927574	401	*	4.51062	4.94453	3.88717	0.628392	0.00154345	0.0204209	10980	LG02	7739847	7740247	401	*	5.52696	4.8554	5.98343	-0.979186	2.92022e-07	9.90659e-06
12877	LG02	17935919	17936319	401	*	5.91928	5.45004	6.27277	-0.66031	2.3682e-05	0.000667753	10990	LG02	7784869	7785269	401	*	6.47789	5.8421	6.91769	-0.99676	1.01007e-11	7.51831e-10
12892	LG02	17979725	17980125	401	*	4.73072	5.16304	4.11055	0.639146	0.00119343	0.0167797	10991	LG02	7790468	7790868	401	*	6.07191	5.42911	6.51502	-0.981	6.05518e-09	2.82428e-07
12915	LG02	18056948	18057348	401	*	4.5226	5.02165	3.75334	0.773137	0.000248293	0.00488046	10995	LG02	7813694	7814094	401	*	5.01387	4.47636	5.40458	-0.742333	0.000239491	0.00406283
12920	LG02	18072963	18073363	401	*	4.36722	4.81738	3.70932	0.618467	0.00215221	0.0260429	10997	LG02	7825505	7825905	401	*	5.96233	4.97147	6.54423	-1.43523	4.43896e-16	5.87112e-14
12925	LG02	18084508	18084908	401	*	5.89017	6.32337	5.26818	0.84861	6.58555e-07	2.81362e-05	11002	LG02	7842733	7843133	401	*	5.96085	5.3386	6.39417	-0.949435	2.003e-08	8.53035e-07
12940	LG02	18139245	18139645	401	*	5.08288	5.46033	4.57028	0.602357	0.001071	0.0154369	11004	LG02	7850388	7850788	401	*	5.28494	5.64711	4.80024	0.669273	0.000582078	0.00876073
12958	LG02	18191649	18192049	401	*	5.56999	6.04935	4.84709	0.950589	3.86176e-07	1.73915e-05	11008	LG02	7868195	7868595	401	*	6.15506	5.78211	6.45114	-0.599171	6.49908e-05	0.00128763
12960	LG02	18199846	18200246	401	*	6.75697	7.13534	6.24265	0.774557	1.91294e-08	1.12382e-06	11009	LG02	7872654	7873054	401	*	6.36502	5.95179	6.68586	-0.673705	6.92708e-06	0.000173749
12992	LG02	18278850	18279250	401	*	4.8425	5.22844	4.31403	0.580881	0.00212004	0.0257419	11011	LG02	7909168	7909568	401	*	5.17309	4.69673	5.5306	-0.601082	0.00182637	0.0230262
13002	LG02	18326220	18326620	401	*	7.74837	8.19339	7.10151	1.03016	1.47841e-21	4.42613e-19	11019	LG02	7932232	7932632	401	*	6.04074	5.51972	6.42271	-0.824851	5.4815e-07	1.76217e-05
13017	LG02	18368417	18368817	401	*	5.99209	6.45656	5.30288	0.948025	6.32176e-08	3.36432e-06	11027	LG02	7966150	7966550	401	*	5.58225	5.17964	5.89667	-0.597522	0.000591696	0.00888896
13023	LG02	18402292	18402692	401	*	4.07094	4.63344	3.1363	0.805264	0.000345112	0.00637609	11050	LG02	8129460	8129860	401	*	5.26051	4.7916	5.61382	-0.664598	0.00038479	0.00612028
13024	LG02	18408324	18408724	401	*	4.96657	5.37121	4.40219	0.644621	0.000639668	0.0104281	11054	LG02	8138622	8139022	401	*	6.33932	5.80659	6.72751	-0.85735	7.65129e-09	3.50288e-07
13064	LG02	18535024	18535424	401	*	5.0501	5.52529	4.33675	0.821263	4.08567e-05	0.00107608	11056	LG02	8142873	8143273	401	*	5.81011	4.7597	6.41149	-1.47889	1.59512e-14	1.75781e-12
13119	LG02	18699626	18700026	401	*	5.02006	5.40699	4.48974	0.609568	0.00108428	0.0155786	11085	LG02	8360747	8361147	401	*	4.78948	4.2908	5.15937	-0.651651	0.00112655	0.015377
13137	LG02	18762167	18762567	401	*	7.49396	7.86088	7.00065	0.78553	3.83092e-12	4.23702e-10	11089	LG02	8398333	8398733	401	*	5.36865	4.95441	5.6901	-0.596748	0.000697456	0.0102312
13138	LG02	18766045	18766445	401	*	6.12307	6.44848	5.7022	0.601528	7.81216e-05	0.00187625	11100	LG02	8432827	8433227	401	*	6.08061	5.19003	6.62717	-1.30779	1.18977e-14	1.33533e-12
13139	LG02	18768184	18768584	401	*	6.31647	6.69461	5.80258	0.742377	8.03284e-07	3.34295e-05	11109	LG02	8510466	8510866	401	*	5.73963	5.03426	6.2113	-1.05591	8.29508e-09	3.76079e-07
13151	LG02	18807666	18808066	401	*	5.93278	6.33529	5.37256	0.763547	4.2958e-06	0.000149743	11111	LG02	8611491	8611891	401	*	5.59149	5.00995	6.00482	-0.870254	1.97755e-06	5.63458e-05
13152	LG02	18809947	18810347	401	*	4.43881	4.89783	3.76165	0.6517	0.00134831	0.018404	11127	LG02	8674708	8675108	401	*	6.88968	6.12926	7.38504	-1.19757	5.87637e-20	1.17094e-17
13172	LG02	18865202	18865602	401	*	4.58161	4.99108	4.00771	0.582857	0.00280459	0.0314134	11133	LG02	8688623	8689023	401	*	6.55366	5.52082	7.14941	-1.53275	4.03025e-24	1.1419e-21
13189	LG02	18911831	18912231	401	*	4.75894	5.14717	4.22615	0.581998	0.00222996	0.0266731	11135	LG02	8699907	8700307	401	*	7.46335	6.6263	7.98963	-1.30949	1.13491e-31	5.45252e-29
13192	LG02	18924943	18925343	401	*	6.91832	7.22556	6.52743	0.610453	1.3984e-06	5.51867e-05	11141	LG02	8754756	8755156	401	*	5.37693	4.82906	5.77306	-0.799936	3.94725e-05	0.000825087
13296	LG02	19337227	19337627	401	*	4.65662	5.10481	4.00297	0.683675	0.000616676	0.0101375	11142	LG02	8756964	8757364	401	*	4.71129	4.19524	5.09059	-0.648033	0.00146934	0.019202
13321	LG02	19433185	19433585	401	*	7.19286	7.58965	6.64372	0.851621	7.50165e-12	7.95659e-10	11148	LG02	8837971	8838371	401	*	5.65955	5.23099	5.98953	-0.662776	9.55751e-05	0.00180083
13322	LG02	19434894	19435294	401	*	5.61116	5.96034	5.14952	0.598115	0.000442788	0.00780959	11152	LG02	8868110	8868510	401	*	4.92277	4.24405	5.3825	-0.930137	2.69583e-05	0.000588925
13329	LG02	19453731	19454131	401	*	5.987	6.32874	5.53833	0.622296	8.55535e-05	0.0020271	11155	LG02	8875248	8875648	401	*	5.35647	4.85838	5.72602	-0.729546	0.000156854	0.00279841
13330	LG02	19462009	19462409	401	*	4.86203	5.38382	4.0365	0.91941	1.92856e-05	0.00055787	11158	LG02	8913645	8914045	401	*	4.34566	3.39694	4.91312	-1.1611	4.72494e-06	0.000123165
13362	LG02	19558745	19559145	401	*	4.88533	5.32317	4.25366	0.697999	0.000372328	0.00677999	11161	LG02	8933833	8934233	401	*	4.64437	3.9638	5.10494	-0.845328	0.000256637	0.00431336
13375	LG02	19612721	19613121	401	*	4.69773	5.14778	4.04008	0.698112	0.000461917	0.00806463	11163	LG02	8935112	8935512	401	*	4.78491	4.24771	5.17545	-0.681758	0.000935255	0.013162
13383	LG02	19636629	19637029	401	*	5.07612	5.54447	4.37823	0.824264	3.17654e-05	0.000865613	11168	LG02	8958679	8959079	401	*	6.09529	5.482	6.52429	-0.958526	2.4498e-09	1.22951e-07
13398	LG02	19688691	19689091	401	*	4.9938	5.37006	4.48341	0.586094	0.00154784	0.0204611	11174	LG02	8984948	8985348	401	*	7.13185	6.44031	7.59736	-1.10994	2.12294e-21	4.82324e-19
13410	LG02	19720082	19720482	401	*	4.78692	5.2263	4.15201	0.685806	0.000505255	0.00867499	11185	LG02	9065777	9066177	401	*	6.69643	5.81869	7.23823	-1.33382	2.26222e-21	5.12054e-19
13413	LG02	19731723	19732123	401	*	4.70823	5.10509	4.15895	0.584826	0.00237721	0.0278882	11186	LG02	9067459	9067859	401	*	6.01486	5.32108	6.48137	-1.06314	1.97567e-10	1.21284e-08
13433	LG02	19794387	19794787	401	*	4.53446	5.08977	3.61994	0.956319	3.0009e-05	0.000823013	11191	LG02	9078864	9079264	401	*	4.7707	4.10446	5.22472	-0.879913	0.000110398	0.00204897
13434	LG02	19800166	19800566	401	*	4.26436	4.77927	3.45617	0.74452	0.000520876	0.00889096	11206	LG02	9223984	9224384	401	*	6.61154	5.38203	7.26555	-1.78059	3.73223e-31	1.73813e-28
13453	LG02	19935153	19935553	401	*	4.14873	4.63482	3.41023	0.66063	0.00149131	0.019889	11208	LG02	9227341	9227741	401	*	5.62363	4.79628	6.14613	-1.18449	3.7822e-09	1.8367e-07
13463	LG02	19996161	19996561	401	*	4.63112	5.12207	3.88119	0.767183	0.000236824	0.00469055	11209	LG02	9228858	9229258	401	*	6.45962	5.94343	6.839	-0.827853	9.77737e-09	4.38215e-07
13515	LG02	20187588	20187988	401	*	5.44184	4.87769	5.84636	-0.705465	8.63055e-05	0.0020416	11210	LG02	9230582	9230982	401	*	6.55567	5.61934	7.11877	-1.40132	2.07795e-21	4.72987e-19
13525	LG02	20219341	20219741	401	*	5.14302	5.60435	4.46077	0.802432	4.42636e-05	0.0011553	11211	LG02	9233780	9234180	401	*	6.07706	4.92609	6.70902	-1.64947	9.28551e-21	1.98707e-18
13585	LG02	20439025	20439425	401	*	5.58777	5.95199	5.09938	0.633481	0.000220707	0.004428	11222	LG02	9276527	9276927	401	*	5.9428	5.26056	6.40412	-1.03739	1.54953e-09	8.05582e-08
13596	LG02	20494505	20494905	401	*	6.01887	6.44402	5.41345	0.831885	5.9644e-07	2.58181e-05	11223	LG02	9278489	9278889	401	*	5.09102	4.55456	5.48118	-0.719304	0.00049252	0.00760008
13628	LG02	20600854	20601254	401	*	5.51223	6.04967	4.64608	1.15344	1.59188e-08	9.51291e-07	11227	LG02	9331057	9331457	401	*	4.78378	3.28473	5.50293	-1.81861	1.96835e-12	1.62316e-10
13662	LG02	20727856	20728256	401	*	4.94352	5.34934	4.37681	0.625101	0.00109023	0.0156418	11228	LG02	9355015	9355415	401	*	4.96365	3.95469	5.55159	-1.30978	1.89801e-08	8.12048e-07
13685	LG02	20839972	20840372	401	*	7.10564	7.48779	6.58428	0.81102	6.03528e-11	5.5407e-09	11230	LG02	9396728	9397128	401	*	4.60353	3.30289	5.27623	-1.56682	1.3972e-09	7.33924e-08
13730	LG02	20982703	20983103	401	*	4.97757	5.36044	4.45487	0.594202	0.00142277	0.0191664	11231	LG02	9402558	9402958	401	*	5.18279	4.58466	5.60436	-0.858821	2.34137e-05	0.000519047
13780	LG02	21104278	21104678	401	*	5.37331	5.73706	4.88577	0.611184	0.000494292	0.00852337	11232	LG02	9434535	9434935	401	*	5.98108	5.09834	6.52473	-1.30296	5.03308e-14	5.17573e-12
13813	LG02	21210418	21210818	401	*	5.36373	5.78841	4.75929	0.75881	3.2817e-05	0.000889564	11247	LG02	9579383	9579783	401	*	4.24685	3.52431	4.72605	-0.85222	0.000370574	0.0059238
13831	LG02	21258530	21258930	401	*	5.68338	6.03534	5.21685	0.608846	0.000324053	0.00605793	11258	LG02	9683798	9684198	401	*	7.03991	7.33881	6.66247	0.641267	4.2735e-08	1.7149e-06
13859	LG02	21342468	21342868	401	*	4.73841	5.24001	3.96299	0.828685	8.36587e-05	0.00199035	11261	LG02	9695169	9695569	401	*	6.46089	5.46286	7.0452	-1.48404	2.22419e-22	5.52865e-20
13870	LG02	21390347	21390747	401	*	4.96983	5.3471	4.45755	0.589954	0.00144182	0.0193757	11262	LG02	9700828	9701228	401	*	4.43699	3.75836	4.89668	-0.786785	0.000724523	0.0105759
13876	LG02	21407966	21408366	401	*	4.66491	5.14593	3.93817	0.757444	0.000258368	0.00503684	11264	LG02	9705910	9706310	401	*	7.12623	6.0783	7.72682	-1.57996	1.70457e-34	9.41775e-32
13906	LG02	21509259	21509659	401	*	4.62145	5.09192	3.91879	0.716148	0.000450462	0.0079117	11265	LG02	9716366	9716766	401	*	4.90786	4.29744	5.33546	-0.816021	0.000143992	0.00259562
13908	LG02	21516043	21516443	401	*	4.47155	4.96123	3.72459	0.734898	0.000461657	0.00806125	11268	LG02	9734417	9734817	401	*	4.78523	4.12787	5.23515	-0.886912	6.16539e-05	0.00122994
13931	LG02	21594787	21595187	401	*	6.83251	7.19312	6.35062	0.738087	1.79542e-08	1.06147e-06	11275	LG02	9940223	9940623	401	*	6.00368	5.36632	6.44421	-0.974871	5.0103e-09	2.38263e-07
13938	LG02	21618837	21619237	401	*	5.54397	5.94372	4.9891	0.691804	0.000123858	0.0027558	11276	LG02	9942498	9942898	401	*	4.85946	4.06475	5.36894	-1.06725	2.43999e-06	6.81638e-05
13940	LG02	21622317	21622717	401	*	6.70409	7.03885	6.2674	0.663756	8.35326e-07	3.46532e-05	11279	LG02	9963455	9963855	401	*	5.16753	4.69182	5.52468	-0.676509	0.000411292	0.00648917
13943	LG02	21640748	21641148	401	*	5.95882	6.32902	5.45956	0.686907	2.17364e-05	0.000620348	11292	LG02	10088981	10089381	401	*	5.92769	5.40472	6.31071	-0.815435	1.09456e-06	3.32526e-05
13975	LG02	21770160	21770560	401	*	6.78373	7.13138	6.32479	0.68978	5.01994e-07	2.20438e-05	11299	LG02	10126518	10126918	401	*	4.83085	4.31367	5.21077	-0.676703	0.000846248	0.0120902
13982	LG02	21798172	21798572	401	*	4.51153	4.92948	3.92073	0.582196	0.00302268	0.0331117	11303	LG02	10149392	10149792	401	*	4.60255	5.04612	3.95876	0.785935	0.000529549	0.0080822
13986	LG02	21816452	21816852	401	*	6.11251	6.48228	5.61403	0.690827	1.45964e-05	0.000438829	11305	LG02	10154758	10155158	401	*	5.22197	4.74026	5.58248	-0.675008	0.000477241	0.00738869
14023	LG02	21978748	21979148	401	*	4.70366	5.1057	4.14435	0.591325	0.0021065	0.0256327	11311	LG02	10173523	10173923	401	*	5.97688	5.39993	6.38789	-0.88413	6.14958e-07	1.95984e-05
14049	LG02	22073334	22073734	401	*	4.64428	5.04645	4.0847	0.585149	0.00250783	0.0289564	11320	LG02	10285436	10285836	401	*	5.47577	3.73229	6.24245	-2.20639	7.20201e-22	1.70644e-19
14059	LG02	22134517	22134917	401	*	7.56573	7.87041	7.179	0.631427	3.15806e-09	2.15653e-07	11321	LG02	10286599	10286999	401	*	4.71149	4.05872	5.15928	-0.863155	8.51828e-05	0.00163157
14063	LG02	22150368	22150768	401	*	6.00857	6.45382	5.36122	0.892699	1.68604e-07	8.23374e-06	11322	LG02	10287731	10288131	401	*	4.92119	4.23462	5.38447	-0.948529	1.83225e-05	0.000416747
14073	LG02	22202892	22203292	401	*	5.51785	5.90461	4.98781	0.665812	0.000179071	0.00374245	11324	LG02	10293626	10294026	401	*	5.69051	4.69567	6.27375	-1.41601	3.16344e-13	2.91742e-11
14100	LG02	22320583	22320983	401	*	6.01499	6.36638	5.54947	0.636268	7.68755e-05	0.00184961	11325	LG02	10295220	10295620	401	*	5.96153	5.47696	6.32362	-0.758936	2.70234e-06	7.47319e-05
14115	LG02	22393407	22393807	401	*	7.30677	6.85662	7.64936	-0.718447	3.99219e-10	3.235e-08	11328	LG02	10377169	10377569	401	*	4.73234	4.0984	5.17126	-0.821929	0.000224988	0.00385065
14138	LG02	22472993	22473393	401	*	5.25174	4.40576	5.78148	-1.06906	3.15398e-07	1.4527e-05	11333	LG02	10415122	10415522	401	*	5.43802	5.02103	5.76112	-0.600251	0.000676503	0.00997682
14172	LG02	22607051	22607451	401	*	5.43967	5.81508	4.93084	0.641407	0.000276463	0.00532469	11335	LG02	10424460	10424860	401	*	4.52584	3.90395	4.95899	-0.813221	0.000285184	0.00472843
14184	LG02	22646306	22646706	401	*	4.61829	5.03282	4.03434	0.586279	0.00270741	0.0306241	11342	LG02	10444470	10444870	401	*	5.87611	5.24791	6.31228	-0.945417	5.80582e-08	2.26912e-06
14192	LG02	22711148	22711548	401	*	4.29349	4.77934	3.55556	0.649337	0.0017163	0.0220977	11343	LG02	10445207	10445607	401	*	5.28825	4.49611	5.79669	-1.11989	6.24534e-08	2.42608e-06
14194	LG02	22721264	22721664	401	*	7.98584	7.55883	8.31491	-0.707426	1.12437e-13	1.51515e-11	11351	LG02	10473957	10474357	401	*	5.70614	5.29223	6.0274	-0.610635	0.000323333	0.00526966
14202	LG02	22799336	22799736	401	*	4.97656	5.37064	4.43262	0.604339	0.0014311	0.0192636	11371	LG02	10535279	10535679	401	*	6.03663	5.43188	6.46146	-0.941701	8.84284e-09	3.99274e-07
14264	LG02	23038582	23038982	401	*	6.94825	7.55241	5.88907	1.58889	1.40448e-25	5.94825e-23	11383	LG02	10568077	10568477	401	*	4.87916	4.37802	5.25038	-0.689827	0.00051954	0.00794841
14287	LG02	23119085	23119485	401	*	6.27162	6.69047	5.67899	0.849109	5.77839e-08	3.09684e-06	11388	LG02	10577192	10577592	401	*	4.63092	4.07174	5.0329	-0.676235	0.00133311	0.0177001
14293	LG02	23137636	23138036	401	*	4.40378	4.84615	3.76254	0.610543	0.00235642	0.0277048	11404	LG02	10739754	10740154	401	*	6.40003	5.6888	6.87429	-1.09727	1.97661e-12	1.62776e-10
14309	LG02	23177815	23178215	401	*	4.82012	5.21075	4.28278	0.588443	0.00195472	0.0242644	11406	LG02	10758313	10758713	401	*	7.10063	6.09424	7.68771	-1.53063	1.36213e-34	7.66512e-32
14311	LG02	23179736	23180136	401	*	5.1697	5.56645	4.62061	0.65101	0.000440436	0.00777334	11409	LG02	10763476	10763876	401	*	6.63157	6.07499	7.03221	-0.889164	2.01568e-10	1.23366e-08
14316	LG02	23198211	23198611	401	*	8.43059	7.93736	8.79748	-0.821161	5.24304e-22	1.61749e-19	11419	LG02	10815934	10816334	401	*	6.1637	5.76961	6.47291	-0.619237	5.40632e-05	0.00109505
14332	LG02	23290864	23291264	401	*	5.22072	5.62387	4.65924	0.646309	0.000568581	0.00952204	11430	LG02	10847118	10847518	401	*	5.67519	5.0547	6.10767	-0.927631	5.45646e-07	1.75505e-05
14343	LG02	23318279	23318679	401	*	4.19815	4.78118	3.20393	0.87028	0.000181551	0.00378292	11441	LG02	10885795	10886195	401	*	6.02573	5.30253	6.50522	-1.0854	1.97303e-10	1.21183e-08
14346	LG02	23333511	23333911	401	*	6.01662	6.38866	5.51397	0.698736	1.17897e-05	0.00036529	11442	LG02	10892032	10892432	401	*	7.38604	6.81449	7.79432	-0.945609	5.43088e-18	8.9569e-16
14361	LG02	23367659	23368059	401	*	6.13763	6.48075	5.68657	0.634254	4.41887e-05	0.00115407	11443	LG02	10893187	10893587	401	*	5.17435	4.61756	5.57508	-0.801482	6.49216e-05	0.00128647
14364	LG02	23387466	23387866	401	*	4.94079	5.36155	4.34431	0.667552	0.000517769	0.00885534	11460	LG02	11106901	11107301	401	*	6.30949	5.24068	6.91668	-1.57018	8.42192e-23	2.14609e-20
14365	LG02	23388888	23389288	401	*	4.71683	5.15789	4.07836	0.679158	0.000604161	0.00999127	11464	LG02	11128111	11128511	401	*	5.60379	5.08757	5.98319	-0.772245	2.67326e-05	0.000584731
14366	LG02	23389802	23390202	401	*	4.98903	5.40584	4.40051	0.665192	0.000495019	0.00853469	11476	LG02	11232950	11233350	401	*	5.13841	4.47024	5.59332	-0.955994	2.63656e-06	7.30926e-05
14367	LG02	23392559	23392959	401	*	4.45327	4.89797	3.80709	0.646263	0.0012704	0.0176135	11481	LG02	11241881	11242281	401	*	6.53009	5.67695	7.06257	-1.2879	8.9928e-18	1.45549e-15
14374	LG02	23410098	23410498	401	*	6.65377	7.15362	5.88257	1.15561	5.14684e-14	7.224e-12	11482	LG02	11242900	11243300	401	*	4.7113	3.83949	5.25087	-1.13508	1.74496e-06	5.02851e-05
14375	LG02	23413030	23413430	401	*	5.34265	5.89712	4.43045	1.15803	1.06672e-07	5.43194e-06	11483	LG02	11248846	11249246	401	*	6.14303	5.70031	6.48132	-0.704016	1.20704e-05	0.000286834
14391	LG02	23470641	23471041	401	*	5.02342	5.41464	4.48496	0.608325	0.00121406	0.017	11486	LG02	11253529	11253929	401	*	4.38023	4.84546	3.68931	0.761437	0.00108433	0.0148994
14403	LG02	23500502	23500902	401	*	5.10537	5.49533	4.5693	0.619267	0.000895072	0.0134599	11488	LG02	11261559	11261959	401	*	4.31171	4.79603	3.57732	0.829576	0.000566652	0.00856034
14413	LG02	23534169	23534569	401	*	5.05161	5.46945	4.46101	0.67904	0.00036393	0.00665999	11501	LG02	11412622	11413022	401	*	5.29116	4.80465	5.65433	-0.703986	0.000209749	0.00361068
14434	LG02	23593531	23593931	401	*	5.01324	5.40647	4.47092	0.592222	0.00193406	0.024094	11523	LG02	11761711	11762111	401	*	5.94205	5.23446	6.41471	-1.05754	1.48143e-09	7.74821e-08
14447	LG02	23626472	23626872	401	*	6.73996	7.04167	6.35799	0.585332	1.08293e-05	0.000338208	11530	LG02	11808537	11808937	401	*	4.91713	5.31858	4.35897	0.739126	0.000485512	0.00750337
14455	LG02	23651486	23651886	401	*	5.23032	5.61276	4.70843	0.624077	0.000615264	0.010123	11532	LG02	11811109	11811509	401	*	5.62993	5.18472	5.96966	-0.680429	9.98975e-05	0.00187501
14482	LG02	23740520	23740920	401	*	5.40253	5.76092	4.92461	0.59561	0.000705133	0.0112229	11533	LG02	11812361	11812761	401	*	5.04931	4.57619	5.405	-0.63657	0.000922002	0.0130056
14516	LG02	23841265	23841665	401	*	4.98071	5.36037	4.46399	0.591646	0.00149652	0.0199367	11535	LG02	11817935	11818335	401	*	5.76013	4.78717	6.33597	-1.39771	1.08552e-13	1.0598e-11
14529	LG02	23878459	23878859	401	*	5.06978	5.50112	4.45163	0.704817	0.000245953	0.00484296	11537	LG02	11819519	11819919	401	*	5.2001	4.67568	5.58389	-0.746446	0.000182241	0.00319333
14534	LG02	23894846	23895246	401	*	5.5822	5.9757	5.03937	0.698385	6.12213e-05	0.00151928	11538	LG02	11821572	11821972	401	*	5.88073	5.09296	6.38739	-1.16841	3.21982e-11	2.21158e-09
14571	LG02	24025963	24026363	401	*	4.97688	5.37156	4.43178	0.617619	0.00103512	0.0150609	11539	LG02	11822648	11823048	401	*	6.81434	5.85994	7.38377	-1.45426	4.64802e-26	1.53942e-23
14603	LG02	24113064	24113464	401	*	4.57534	5.00568	3.95926	0.611347	0.00199829	0.0246642	11584	LG02	12178163	12178563	401	*	5.34093	4.87898	5.69029	-0.675482	0.000342487	0.00553949
14619	LG02	24159837	24160237	401	*	4.94097	5.40626	4.24993	0.773755	0.000111805	0.0025331	11585	LG02	12179989	12180389	401	*	7.28141	6.1451	7.90909	-1.70018	1.20825e-43	1.04158e-40
14629	LG02	24198331	24198731	401	*	5.22575	5.60464	4.71048	0.622311	0.000585359	0.00973996	11587	LG02	12213222	12213622	401	*	6.80461	6.32045	7.16647	-0.788399	3.60323e-09	1.75893e-07
14671	LG02	24336251	24336651	401	*	5.17193	5.53254	4.69002	0.580211	0.00129032	0.0178246	11589	LG02	12220576	12220976	401	*	6.27205	5.27362	6.85649	-1.4708	1.56113e-20	3.2548e-18
14678	LG02	24359773	24360173	401	*	4.29637	4.88213	3.29398	0.957476	6.13926e-05	0.00152322	11591	LG02	12237041	12237441	401	*	6.92991	6.42837	7.30135	-0.821693	1.43534e-10	8.97918e-09
14698	LG02	24403487	24403887	401	*	6.02129	5.47107	6.41864	-0.761202	3.12249e-06	0.000113295	11592	LG02	12238862	12239262	401	*	6.65844	6.05517	7.08255	-0.964676	3.4036e-12	2.70057e-10
14700	LG02	24408236	24408636	401	*	4.685	5.09077	4.1184	0.5957	0.0020948	0.0255236	11593	LG02	12252289	12252689	401	*	5.56202	4.93476	5.99775	-0.930295	6.51635e-07	2.06722e-05
14715	LG02	24445707	24446107	401	*	4.45375	4.96144	3.66345	0.785079	0.000235247	0.00466389	11599	LG02	12295299	12295699	401	*	5.39264	4.8936	5.76271	-0.743559	8.53589e-05	0.00163366
14717	LG02	24451657	24452057	401	*	4.48947	4.91329	3.88676	0.599144	0.00238932	0.0279952	11606	LG02	12317924	12318324	401	*	6.60135	5.81093	7.10909	-1.21659	1.39902e-17	2.20273e-15
14722	LG02	24469355	24469755	401	*	4.67572	5.07727	4.11735	0.595958	0.00195466	0.0242644	11620	LG02	12371443	12371843	401	*	5.8543	6.19525	5.40698	0.682817	9.04017e-05	0.00171854
14725	LG02	24476303	24476703	401	*	5.27618	5.70129	4.67087	0.744135	6.15399e-05	0.00152594	11625	LG02	12409371	12409771	401	*	8.3384	7.37726	8.91017	-1.50454	8.24616e-70	1.8224e-66
14745	LG02	24555084	24555484	401	*	8.17152	8.6325	7.49004	1.09631	3.72949e-29	2.05122e-26	11626	LG02	12412534	12412934	401	*	5.97686	5.56121	6.29916	-0.654072	4.32366e-05	0.000896521
14748	LG02	24566057	24566457	401	*	4.5664	4.98835	3.96753	0.619569	0.00158499	0.0208232	11628	LG02	12419300	12419700	401	*	5.91235	5.39118	6.2944	-0.802342	3.00194e-06	8.19758e-05
14761	LG02	24621269	24621669	401	*	4.44077	4.87974	3.80672	0.605362	0.00249617	0.0288632	11630	LG02	12422825	12423225	401	*	5.15759	4.58498	5.56641	-0.810254	7.65482e-05	0.00148231
14775	LG02	24686094	24686494	401	*	8.79471	8.31918	9.15176	-0.801587	1.38542e-25	5.90869e-23	11644	LG02	12499857	12500257	401	*	5.16152	4.42935	5.64488	-1.0346	1.73726e-06	5.01102e-05
14794	LG02	24747031	24747431	401	*	6.42298	6.84367	5.82663	0.871819	7.43325e-09	4.73787e-07	11663	LG02	12820190	12820590	401	*	5.51064	5.04028	5.86477	-0.69547	0.000124469	0.0022809
14832	LG02	24850090	24850490	401	*	7.32233	7.63812	6.91746	0.647959	1.97945e-08	1.15841e-06	11664	LG02	12821551	12821951	401	*	5.66446	5.0666	6.0859	-0.878264	3.27168e-06	8.86476e-05
14850	LG02	24922511	24922911	401	*	4.77878	5.20181	4.1777	0.644012	0.000917017	0.013695	11665	LG02	12822841	12823241	401	*	7.04506	6.34929	7.51246	-1.10914	1.91512e-17	2.9541e-15
14853	LG02	24937273	24937673	401	*	4.52247	5.06234	3.64986	0.854113	0.000119168	0.00266657	11679	LG02	12882366	12882766	401	*	5.92794	6.37055	5.2862	0.978337	1.18704e-08	5.24289e-07
14867	LG02	24998265	24999049	785	*	5.07891	5.47163	4.53758	0.62899	0.000714304	0.0113427	11680	LG02	12883212	12883612	401	*	5.67119	6.2435	4.7085	1.36163	4.62849e-12	3.61796e-10
14890	LG02	25063445	25063845	401	*	4.96302	5.36052	4.4125	0.611124	0.00134215	0.0183508	11695	LG02	12956824	12957224	401	*	4.62792	3.97136	5.07747	-0.83154	0.000259297	0.00434915
14892	LG02	25074445	25074845	401	*	6.00535	6.42094	5.41928	0.805435	1.35163e-06	5.35323e-05	11739	LG02	13230396	13230796	401	*	5.94764	5.38129	6.35328	-0.879028	1.42749e-07	5.16249e-06
14893	LG02	25075508	25075908	401	*	7.00038	7.4499	6.34388	1.00397	9.0767e-14	1.23824e-11	11740	LG02	13244089	13244489	401	*	4.21301	4.65308	3.57664	0.593416	0.0047159	0.0496078
14895	LG02	25078939	25079339	401	*	6.07418	6.43377	5.5941	0.672859	1.93282e-05	0.000558836	11761	LG02	13390443	13390843	401	*	4.24282	3.55503	4.70665	-0.735366	0.00142288	0.018694
14904	LG02	25113809	25114209	401	*	4.41476	4.92665	3.61409	0.780963	0.000274177	0.00529037	11788	LG02	13658600	13659000	401	*	5.37402	4.58862	5.87972	-1.12133	2.92887e-08	1.20864e-06
14909	LG02	25135566	25135966	401	*	5.56602	5.98161	4.97994	0.737771	4.09384e-05	0.001078	11818	LG02	13844073	13844473	401	*	6.51182	5.74685	7.00909	-1.18153	8.44471e-16	1.07482e-13
14910	LG02	25136321	25136721	401	*	5.70663	6.2638	4.78693	1.25836	8.25868e-10	6.28974e-08	11819	LG02	13848195	13848595	401	*	5.95847	5.53138	6.28759	-0.673865	3.60453e-05	0.000761172
14912	LG02	25137803	25138203	401	*	6.2482	6.58152	5.81397	0.624264	3.22998e-05	0.000877916	11821	LG02	13850680	13851080	401	*	4.88095	5.25022	4.38339	0.610131	0.00204961	0.0253878
14924	LG02	25172694	25173094	401	*	5.24376	5.64364	4.68865	0.673763	0.0002298	0.00457689	11826	LG02	13859497	13859897	401	*	4.8519	3.81565	5.44875	-1.33419	3.14641e-08	1.2903e-06
14930	LG02	25186443	25186843	401	*	4.39195	4.91094	3.57348	0.769397	0.00037957	0.00688094	11831	LG02	13871998	13872398	401	*	5.9099	5.30634	6.33415	-0.928844	6.1473e-08	2.39259e-06
14938	LG02	25223863	25224263	401	*	6.66758	6.26278	6.98333	-0.618696	3.22459e-06	0.000116478	11863	LG02	14118726	14119126	401	*	5.97034	5.48009	6.33559	-0.76176	7.82712e-06	0.000193686
14954	LG02	25267377	25267777	401	*	6.55215	7.07054	5.7352	1.2123	3.07142e-14	4.45502e-12	11873	LG02	14174474	14174874	401	*	5.00953	5.41167	4.45003	0.740556	0.00046724	0.00724955
14957	LG02	25275512	25275912	401	*	6.42102	7.06694	5.22096	1.73836	5.62262e-21	1.61567e-18	11882	LG02	14193623	14194023	401	*	5.50942	5.86524	5.03606	0.679706	0.000341483	0.00552644
14963	LG02	25303199	25303599	401	*	5.99906	6.3993	5.44327	0.752449	6.56009e-06	0.000218161	11894	LG02	14247977	14248377	401	*	6.13806	5.46729	6.59415	-1.04194	6.38272e-11	4.18683e-09
15002	LG02	25430922	25431322	401	*	4.66356	5.07696	4.08184	0.617789	0.00146116	0.0195751	11897	LG02	14254611	14255011	401	*	5.34017	4.85986	5.69989	-0.706858	0.000128541	0.00234562
15003	LG02	25438305	25438705	401	*	6.87813	7.27889	6.3213	0.848315	2.24354e-10	1.88591e-08	11900	LG02	14261606	14262006	401	*	7.04628	6.53813	7.42132	-0.839746	4.03954e-12	3.17803e-10
15008	LG02	25460418	25460818	401	*	5.09251	5.58359	4.34227	0.873303	1.92786e-05	0.000557799	11904	LG02	14280694	14281094	401	*	6.18331	5.79318	6.49008	-0.615531	8.6456e-05	0.00165258
15009	LG02	25462217	25462617	401	*	6.48414	7.03187	5.59041	1.31786	4.23721e-15	6.83975e-13	11905	LG02	14284385	14284785	401	*	6.21994	5.70945	6.59625	-0.805775	2.43007e-07	8.36519e-06
15010	LG02	25469228	25469628	401	*	4.27113	4.84942	3.29098	0.940493	6.78441e-05	0.00166125	11927	LG02	14355719	14356119	401	*	6.01797	5.29404	6.49778	-1.08999	1.10538e-10	7.03451e-09
15012	LG02	25485244	25485644	401	*	5.43009	5.78934	4.95063	0.599302	0.000667866	0.0107793	11966	LG02	14531501	14531901	401	*	4.53772	3.87068	4.99211	-0.839252	0.000242793	0.00410966
15043	LG02	25581306	25581706	401	*	5.80905	6.24245	5.18664	0.828792	2.34592e-06	8.76566e-05	11967	LG02	14538327	14538727	401	*	4.80224	4.12056	5.26331	-0.890489	7.18825e-05	0.00140607
15051	LG02	25600736	25601136	401	*	5.93442	6.43261	5.1672	1.07206	1.92816e-09	1.37298e-07	11986	LG02	14615068	14615468	401	*	5.6395	5.16124	5.99808	-0.723441	7.88388e-05	0.00152212
15060	LG02	25664333	25664733	401	*	6.71774	6.11159	7.14326	-0.901089	5.4637e-10	4.28105e-08	12010	LG02	14686846	14687246	401	*	6.09135	6.4054	5.68934	0.627896	6.85301e-05	0.001347
15064	LG02	25681312	25681712	401	*	4.53041	4.98979	3.85245	0.63794	0.00172349	0.0221589	12047	LG02	14839521	14839921	401	*	6.17575	5.75038	6.50384	-0.683846	7.84218e-06	0.00019398
15083	LG02	25783018	25783418	401	*	6.0234	6.38625	5.53745	0.672285	2.55945e-05	0.000715833	12085	LG02	14971709	14972109	401	*	6.82354	6.33637	7.18708	-0.807393	1.06189e-09	5.68854e-08
15112	LG02	25888964	25889364	401	*	5.45718	5.90576	4.80269	0.802447	2.2971e-05	0.000650996	12107	LG02	15084351	15084751	401	*	5.03714	5.40845	4.53584	0.624512	0.00169251	0.021637
15117	LG02	25906839	25907239	401	*	4.41056	4.89814	3.66856	0.708443	0.000694464	0.0111039	12138	LG02	15179920	15180320	401	*	4.91921	5.29721	4.40558	0.674037	0.000979148	0.0136909
15121	LG02	25916458	25916858	401	*	4.38145	4.87971	3.61409	0.682203	0.00116235	0.0164284	12147	LG02	15205671	15206071	401	*	5.74595	6.18148	5.11912	0.925356	9.13374e-07	2.81421e-05
15134	LG02	25966791	25967191	401	*	6.24328	6.7934	5.34301	1.30427	3.01959e-13	3.84729e-11	12212	LG02	15430404	15430804	401	*	4.85962	5.2427	4.33652	0.644534	0.00156334	0.0202261
15136	LG02	25972347	25972747	401	*	6.42417	6.75827	5.98861	0.635614	1.5339e-05	0.000458887	12273	LG02	15639977	15640377	401	*	5.71826	6.07107	5.25023	0.710087	6.63417e-05	0.00131077
15137	LG02	25973992	25974392	401	*	5.78212	6.21773	5.1551	0.822038	4.33169e-06	0.000150865	12305	LG02	15911851	15912251	401	*	4.48506	4.91828	3.86302	0.740876	0.000894681	0.0126865
15138	LG02	25975221	25975621	401	*	6.30503	7.09441	4.42494	2.4949	3.88924e-28	1.9062e-25	12306	LG02	15912473	15912873	401	*	5.72166	6.1037	5.2005	0.783398	2.03008e-05	0.00045683
15139	LG02	25977206	25977606	401	*	5.64441	6.26307	4.53833	1.48046	1.89357e-10	1.61292e-08	12307	LG02	15916520	15916920	401	*	5.59133	6.09364	4.81416	1.12087	8.62279e-09	3.90064e-07
15140	LG02	25978287	25978687	401	*	5.64655	6.06439	5.05597	0.758186	1.90651e-05	0.000552674	12412	LG02	16239119	16239519	401	*	5.39848	4.74075	5.84857	-0.95647	7.56645e-07	2.37526e-05
15141	LG02	25979793	25980193	401	*	6.24497	6.66313	5.65374	0.842887	8.48198e-08	4.42483e-06	12476	LG02	16561400	16561800	401	*	5.26812	5.67061	4.70793	0.802163	6.15358e-05	0.00122792
15142	LG02	25981259	25981659	401	*	7.44067	7.74886	7.04825	0.63554	1.03067e-08	6.3885e-07	12478	LG02	16562661	16563061	401	*	5.17391	5.55524	4.65409	0.713822	0.00040454	0.00639259
15176	LG02	26111611	26112011	401	*	4.9956	5.38349	4.46344	0.611758	0.00105765	0.0152899	12485	LG02	16589224	16589624	401	*	4.96834	5.33824	4.46962	0.649898	0.00107552	0.0148001
15184	LG02	26136596	26136996	401	*	5.03706	5.48118	4.39212	0.728751	0.000181558	0.00378292	12570	LG02	16896560	16896960	401	*	6.3883	5.63786	6.87946	-1.16094	7.58374e-15	8.76239e-13
15205	LG02	26217317	26217717	401	*	4.85682	5.25183	4.31111	0.606485	0.00135032	0.0184248	12571	LG02	16899336	16899736	401	*	7.35776	6.40088	7.92806	-1.47246	1.4586e-34	8.17019e-32
15210	LG02	26227303	26227703	401	*	4.95135	5.39383	4.30989	0.724492	0.000203344	0.00414845	12598	LG02	16983301	16983701	401	*	6.21004	5.78432	6.53833	-0.682016	1.18783e-05	0.000282878
15211	LG02	26229233	26229633	401	*	4.97039	5.40387	4.3478	0.703971	0.000289141	0.00552076	12706	LG02	17342144	17342544	401	*	5.98914	5.54185	6.33008	-0.705959	2.50283e-05	0.000551521
15231	LG02	26278478	26278878	401	*	6.67824	7.18976	5.87848	1.20247	2.26386e-15	3.75918e-13	12715	LG02	17365707	17366107	401	*	5.65181	5.14153	6.02801	-0.773415	2.22311e-05	0.000495541
15271	LG02	26391302	26391702	401	*	4.40412	4.85155	3.75211	0.601078	0.00279085	0.0313028	12748	LG02	17500765	17501165	401	*	5.33759	4.75328	5.7523	-0.836733	3.79009e-05	0.00079497
15277	LG02	26406476	26406876	401	*	5.27627	5.68208	4.70958	0.693761	0.000141407	0.00307202	12780	LG02	17612902	17613302	401	*	5.6629	5.12092	6.05595	-0.813486	1.34299e-05	0.00031544
15278	LG02	26407658	26408058	401	*	4.60611	5.06565	3.92779	0.647717	0.00143633	0.0193168	12782	LG02	17618063	17618463	401	*	6.14468	5.7149	6.47538	-0.687737	1.86732e-05	0.000423803
15299	LG02	26463535	26463935	401	*	4.96	5.34785	4.42792	0.604236	0.0012341	0.0172162	12783	LG02	17623543	17623943	401	*	6.04489	5.57464	6.39895	-0.732664	7.80936e-06	0.000193404
15309	LG02	26502061	26502461	401	*	4.87891	5.32652	4.22652	0.721614	0.000269056	0.0052018	12791	LG02	17658644	17659044	401	*	4.71055	4.1686	5.10358	-0.67518	0.00122098	0.0164608
15314	LG02	26521907	26522307	401	*	7.32604	7.74592	6.73135	0.932998	7.51105e-15	1.16897e-12	12792	LG02	17659708	17660108	401	*	5.81127	4.9488	6.34731	-1.26567	3.1398e-12	2.5075e-10
15361	LG02	26669532	26669932	401	*	4.49786	4.92812	3.88196	0.608641	0.00212023	0.0257419	12802	LG02	17690353	17690753	401	*	4.94996	4.37056	5.36221	-0.802807	0.000144785	0.00260816
15377	LG02	26717697	26718097	401	*	4.94111	5.33432	4.39883	0.60171	0.00146961	0.0196684	12808	LG02	17700993	17701393	401	*	5.04636	5.41214	4.55513	0.656867	0.000863365	0.0123041
15400	LG02	26806770	26807170	401	*	5.14508	5.52324	4.63114	0.60014	0.00105692	0.0152848	12809	LG02	17706133	17706533	401	*	4.9287	5.33715	4.35683	0.750155	0.000408282	0.0064467
15401	LG02	26809481	26809881	401	*	5.00334	5.39518	4.46368	0.612554	0.00112929	0.016065	12840	LG02	17810842	17811242	401	*	5.8003	5.29641	6.17303	-0.778733	8.39622e-06	0.000206591
15410	LG02	26832500	26832900	401	*	4.36053	4.84936	3.61557	0.708289	0.000698517	0.0111439	12860	LG02	17868893	17869293	401	*	5.25566	5.61312	4.77939	0.653443	0.000682505	0.0100471
15418	LG02	26858067	26858467	401	*	4.72667	5.11964	4.18486	0.583543	0.00224053	0.0267495	12877	LG02	17935919	17936319	401	*	6.02642	6.43715	5.45004	0.897437	4.44028e-08	1.77772e-06
15434	LG02	26931339	26931739	401	*	4.77511	5.34865	3.80882	1.11793	1.95428e-06	7.43481e-05	12913	LG02	18048323	18048723	401	*	6.21639	6.63473	5.62481	0.920294	1.54821e-08	6.71131e-07
15455	LG02	26975520	26975920	401	*	4.46208	4.97276	3.6644	0.801295	0.000187091	0.00388062	12947	LG02	18160605	18161005	401	*	5.38216	5.74427	4.89757	0.699683	0.000247649	0.00418196
15460	LG02	26987297	26987697	401	*	5.25784	5.77981	4.43181	1.00652	1.74462e-06	6.73203e-05	12960	LG02	18199846	18200246	401	*	6.69132	6.04658	7.13534	-1.02705	9.53019e-14	9.41784e-12
15461	LG02	26988107	26988507	401	*	6.10323	6.49148	5.57039	0.744696	3.52736e-06	0.000125992	12962	LG02	18209685	18210085	401	*	5.91007	6.40008	5.16238	1.10689	7.75952e-10	4.25618e-08
15462	LG02	26989588	26989988	401	*	6.61512	7.15022	5.75514	1.28076	7.47364e-16	1.29589e-13	13001	LG02	18320848	18321248	401	*	5.0041	5.35796	4.53423	0.587072	0.00217309	0.0266108
15465	LG02	27001232	27001632	401	*	5.05761	5.45085	4.51526	0.614153	0.00109963	0.0157283	13002	LG02	18326220	18326620	401	*	7.90014	7.53166	8.19339	-0.644477	8.89476e-12	6.65328e-10
15477	LG02	27038230	27038630	401	*	5.87935	5.31148	6.28576	-0.773128	3.8322e-06	0.00013529	13018	LG02	18369243	18369643	401	*	6.52653	6.15722	6.82031	-0.603248	1.75891e-05	0.00040167
15490	LG02	27077555	27077955	401	*	5.24668	5.62634	4.72996	0.617861	0.000660726	0.0106982	13020	LG02	18370687	18371087	401	*	5.71617	5.25543	6.06484	-0.699813	5.85954e-05	0.00117626
15497	LG02	27102384	27102784	401	*	5.65121	6.16835	4.83741	0.807088	0.000194103	0.00398939	13053	LG02	18511924	18512324	401	*	5.27678	5.63452	4.8	0.675714	0.000423088	0.00665455
15551	LG02	27242290	27242690	401	*	5.10437	5.61631	4.30359	0.931685	8.63208e-06	0.000276258	13086	LG02	18599861	18600261	401	*	5.11298	5.51242	4.55873	0.715466	0.000664052	0.00982538
15588	LG02	27337513	27337913	401	*	4.98762	5.37085	4.46423	0.600135	0.00130519	0.0179748	13137	LG02	18762167	18762567	401	*	7.59056	7.25762	7.86088	-0.581682	2.54167e-08	1.06129e-06
15595	LG02	27367772	27368172	401	*	4.93235	5.33537	4.37114	0.633619	0.000815122	0.0125558	13151	LG02	18807666	18808066	401	*	5.97658	5.49809	6.33529	-0.747712	6.31894e-06	0.000160228
15615	LG02	27418014	27418414	401	*	4.66004	5.07397	4.07729	0.592943	0.00241927	0.028221	13157	LG02	18825692	18826092	401	*	4.99937	5.37411	4.49179	0.662769	0.000922715	0.0130126
15616	LG02	27421178	27421578	401	*	4.67398	5.07551	4.11566	0.586735	0.00236843	0.027812	13192	LG02	18924943	18925343	401	*	6.87297	6.40533	7.22556	-0.773452	6.81903e-10	3.77094e-08
15638	LG02	27479796	27480196	401	*	4.97732	5.47249	4.21734	0.836945	5.8943e-05	0.00147116	13321	LG02	19433185	19433585	401	*	7.23164	6.7544	7.58965	-0.800732	7.65397e-12	5.79574e-10
15640	LG02	27489198	27489598	401	*	4.70125	5.16122	4.022	0.728372	0.000319403	0.00598665	13336	LG02	19476198	19476598	401	*	6.07974	6.5119	5.45989	0.950126	1.47768e-08	6.43308e-07
15641	LG02	27490779	27491179	401	*	4.3167	4.76318	3.66672	0.592674	0.0032212	0.034626	13492	LG02	20107112	20107512	401	*	5.75738	5.28621	6.11197	-0.729186	2.57966e-05	0.000566397
15646	LG02	27504051	27504451	401	*	5.83719	6.21213	5.32923	0.688018	3.08508e-05	0.000843519	13598	LG02	20497195	20497595	401	*	6.08467	5.312	6.58514	-1.17635	6.08535e-13	5.39121e-11
15655	LG02	27528718	27529118	401	*	5.61876	6.1456	4.78027	1.12812	1.0531e-08	6.50757e-07	13600	LG02	20499853	20500253	401	*	5.91287	5.40725	6.28653	-0.791073	2.29213e-06	6.4448e-05
15656	LG02	27532758	27533158	401	*	6.77307	7.1933	6.17767	0.894205	2.14828e-10	1.81336e-08	13664	LG02	20740195	20740595	401	*	4.74616	3.93197	5.26346	-1.05892	5.07337e-06	0.000131595
15657	LG02	27536000	27536400	401	*	6.52814	6.99463	5.83441	1.02574	1.36232e-11	1.39268e-09	13931	LG02	21594787	21595187	401	*	6.91502	6.5702	7.19312	-0.58719	1.70417e-06	4.92959e-05
15659	LG02	27543099	27543499	401	*	7.12162	7.44375	6.70624	0.653862	8.3898e-08	4.38238e-06	13938	LG02	21618837	21619237	401	*	5.40265	4.52685	5.94372	-1.21143	3.93018e-09	1.90173e-07
15669	LG02	27575588	27575988	401	*	4.92558	5.32248	4.37623	0.61306	0.00123784	0.0172585	13943	LG02	21640748	21641148	401	*	6.01267	5.60686	6.32902	-0.636706	6.77061e-05	0.00133382
15682	LG02	27636385	27636785	401	*	5.66795	6.08383	5.08131	0.772595	9.48835e-06	0.000300733	13973	LG02	21752370	21752770	401	*	5.08453	4.51539	5.49159	-0.812184	7.29417e-05	0.00142381
15689	LG02	27653283	27653683	401	*	6.33217	6.75788	5.72561	0.885277	5.41158e-09	3.53075e-07	13975	LG02	21770160	21770560	401	*	6.75136	6.23398	7.13138	-0.837806	1.12192e-09	5.99691e-08
15719	LG02	27764197	27764597	401	*	5.07072	5.46757	4.52145	0.631979	0.000793986	0.0123098	13977	LG02	21774686	21775086	401	*	6.55831	6.11287	6.89818	-0.735447	1.24562e-07	4.5728e-06
15738	LG02	27886853	27887253	401	*	5.55793	5.96104	4.99652	0.727948	3.67776e-05	0.000979904	13978	LG02	21775637	21776037	401	*	5.49802	5.04943	5.83972	-0.659847	0.000254942	0.00428903
15741	LG02	27891951	27892351	401	*	7.61432	8.13822	6.7834	1.30267	1.22731e-28	6.37521e-26	13989	LG02	21834601	21835001	401	*	5.53875	5.06001	5.89759	-0.706743	0.000105854	0.0019743
15742	LG02	27893747	27894147	401	*	5.98885	6.42826	5.35388	0.875684	1.74155e-07	8.4797e-06	14059	LG02	22134517	22134917	401	*	7.53332	7.09265	7.87041	-0.747753	3.22675e-13	2.96905e-11
15750	LG02	27920551	27920951	401	*	4.82562	5.35943	3.96903	0.990795	5.81113e-06	0.00019637	14074	LG02	22210013	22210413	401	*	6.89682	6.47574	7.22236	-0.708787	1.06965e-08	4.76597e-07
15759	LG02	27945526	27945926	401	*	7.28732	6.89237	7.59706	-0.630444	5.46367e-08	2.93984e-06	14086	LG02	22277435	22277835	401	*	6.18937	5.62375	6.59465	-0.892113	1.50014e-08	6.51918e-07
15760	LG02	27946056	27946456	401	*	7.30086	6.91844	7.60286	-0.610558	2.78679e-07	1.30182e-05	14100	LG02	22320583	22320983	401	*	6.05761	5.66423	6.36638	-0.622186	0.000113159	0.00209226
15761	LG02	27952484	27952884	401	*	5.34659	5.76314	4.75859	0.715324	0.000109637	0.00249011	14108	LG02	22359429	22359829	401	*	5.04696	4.52738	5.42816	-0.698798	0.0005308	0.00809622
15762	LG02	27954489	27954889	401	*	5.19163	5.57569	4.66669	0.629624	0.000561923	0.00943134	14120	LG02	22408286	22408686	401	*	5.06761	4.54744	5.44913	-0.721589	0.000361625	0.00580577
15787	LG02	28022527	28022927	401	*	5.3344	5.93693	4.28038	1.38903	1.71441e-09	1.23452e-07	14195	LG02	22743995	22744395	401	*	4.4508	3.90343	4.84667	-0.609351	0.00317355	0.0361692
15794	LG02	28063486	28063886	401	*	4.5514	5.01932	3.85449	0.702192	0.000611484	0.0100754	14229	LG02	22917513	22917913	401	*	4.55428	4.02365	4.94136	-0.580283	0.0036975	0.0408314
15798	LG02	28077939	28078339	401	*	5.39	5.75122	4.907	0.598628	0.000724521	0.0114624	14242	LG02	22965766	22966166	401	*	4.62705	4.06077	5.03266	-0.668029	0.00154145	0.019996
15802	LG02	28083755	28084155	401	*	5.35566	5.71966	4.86767	0.610526	0.000523269	0.00892178	14264	LG02	23038582	23038982	401	*	7.1515	6.59438	7.55241	-0.911883	3.04353e-14	3.20295e-12
15814	LG02	28122371	28122771	401	*	4.82181	5.42848	3.75468	1.2215	9.83566e-07	4.01317e-05	14287	LG02	23119085	23119485	401	*	6.30007	5.76315	6.69047	-0.849417	2.23625e-08	9.43153e-07
15824	LG02	28144073	28144473	401	*	5.86786	6.35465	5.1277	1.00328	3.34053e-08	1.86772e-06	14288	LG02	23119636	23120036	401	*	5.78447	5.33567	6.12629	-0.684847	6.44516e-05	0.00127841
15838	LG02	28196859	28197259	401	*	6.00982	6.34291	5.576	0.594852	0.000197734	0.00405578	14345	LG02	23331272	23331672	401	*	4.93023	4.218	5.40493	-0.965746	1.22298e-05	0.000290338
15854	LG02	28240102	28240502	401	*	5.11518	5.48228	4.62156	0.585323	0.00133999	0.0183274	14361	LG02	23367659	23368059	401	*	6.14995	5.72	6.48075	-0.680068	1.51982e-05	0.000352008
15856	LG02	28249455	28249855	401	*	5.31318	5.83093	4.49784	1.02216	8.55918e-07	3.53987e-05	14374	LG02	23410098	23410498	401	*	6.77275	6.25378	7.15362	-0.839524	4.31053e-10	2.46911e-08
15862	LG02	28268335	28268735	401	*	4.98844	5.47105	4.258	0.836465	4.13148e-05	0.00108627	14375	LG02	23413030	23413430	401	*	5.44965	4.79754	5.89712	-0.939705	2.39712e-06	6.70587e-05
15863	LG02	28269601	28270001	401	*	4.84598	5.34504	4.07667	0.838948	6.32509e-05	0.00156359	14422	LG02	23567992	23568392	401	*	5.84121	5.26674	6.25098	-0.877556	3.95847e-07	1.3089e-05
15865	LG02	28272695	28273095	401	*	4.37934	4.81382	3.75468	0.596422	0.00275508	0.0310218	14434	LG02	23593531	23593931	401	*	4.88014	4.04297	5.40647	-1.09809	2.58116e-06	7.17119e-05
15875	LG02	28306648	28307048	401	*	4.63918	5.0616	4.03935	0.62038	0.0015461	0.0204417	14447	LG02	23626472	23626872	401	*	6.74482	6.37062	7.04167	-0.633911	1.34774e-06	4.00845e-05
15879	LG02	28314939	28315339	401	*	6.88768	7.3264	6.25414	0.959017	2.69634e-12	3.04591e-10	14707	LG02	24422858	24423258	401	*	5.83952	5.42757	6.1596	-0.631963	0.000203819	0.00352007
15880	LG02	28316410	28316810	401	*	6.24353	6.82619	5.25043	1.43746	1.17117e-14	1.77501e-12	14745	LG02	24555084	24555484	401	*	8.16295	7.46236	8.6325	-1.14225	3.74306e-37	2.3452e-34
15882	LG02	28323757	28324157	401	*	6.94944	7.4142	6.25956	1.05624	6.81723e-15	1.0692e-12	14753	LG02	24589334	24589734	401	*	5.92772	5.47917	6.26939	-0.711686	1.3372e-05	0.000314445
15883	LG02	28325939	28326339	401	*	6.70362	7.15487	6.0434	0.972785	1.10206e-10	9.7564e-09	14754	LG02	24592016	24592416	401	*	5.79391	6.11964	5.37252	0.618502	0.000370824	0.00592528
15884	LG02	28326886	28327286	401	*	5.97935	6.40595	5.37097	0.829542	8.67267e-07	3.58315e-05	14766	LG02	24644250	24644650	401	*	4.87527	4.2738	5.29849	-0.832925	9.49395e-05	0.00179326
15916	LG02	28397598	28397998	401	*	6.51899	6.88128	6.03406	0.716459	5.5908e-07	2.43135e-05	14794	LG02	24747031	24747431	401	*	6.53277	6.13593	6.84367	-0.654624	2.92942e-06	8.02504e-05
15925	LG02	28422943	28423343	401	*	4.68439	5.16275	3.96377	0.761102	0.000207822	0.00422422	14819	LG02	24818806	24819206	401	*	5.06136	4.44064	5.49395	-0.874639	2.73029e-05	0.000595597
15934	LG02	28442719	28443119	401	*	4.99281	5.38123	4.45968	0.589007	0.00185494	0.0233621	14820	LG02	24820915	24821315	401	*	5.68101	6.04007	5.20189	0.723317	7.04908e-05	0.00138129
15937	LG02	28447844	28448244	401	*	5.28898	5.71017	4.69163	0.70908	0.00016473	0.00348467	14832	LG02	24850090	24850490	401	*	7.33051	6.93903	7.63812	-0.674608	1.21507e-09	6.44658e-08
15952	LG02	28497173	28497573	401	*	5.10928	5.48344	4.60275	0.590943	0.00139939	0.0189401	14877	LG02	25032193	25032593	401	*	6.20998	5.70097	6.58549	-0.813052	1.42841e-07	5.16428e-06
15953	LG02	28501375	28501775	401	*	4.94775	5.41648	4.24902	0.797086	6.69335e-05	0.00164226	14892	LG02	25074445	25074845	401	*	6.03195	5.4977	6.42094	-0.834069	5.53223e-07	1.77707e-05
15971	LG02	28571806	28572206	401	*	5.53784	5.88758	5.07523	0.586999	0.000680528	0.0109416	14893	LG02	25075508	25075908	401	*	6.88476	5.94266	7.4499	-1.43796	4.85422e-27	1.72021e-24
15972	LG02	28572755	28573155	401	*	5.4374	5.93009	4.68334	0.951069	1.22113e-06	4.87608e-05	14910	LG02	25136321	25136721	401	*	5.75838	4.97365	6.2638	-1.15011	4.47635e-10	2.55566e-08
15973	LG02	28582516	28582916	401	*	4.97641	5.37185	4.42985	0.622902	0.000906199	0.0135794	14934	LG02	25211751	25212151	401	*	5.84088	5.32787	6.21854	-0.796052	3.17396e-06	8.61727e-05
15975	LG02	28585408	28585808	401	*	5.40964	5.77037	4.92752	0.602616	0.000615819	0.0101262	14954	LG02	25267377	25267777	401	*	6.7652	6.3774	7.07054	-0.649141	1.2531e-06	3.75985e-05
15980	LG02	28599535	28599935	401	*	4.49791	4.94707	3.84217	0.627986	0.00181189	0.0229699	14957	LG02	25275512	25275912	401	*	6.73916	6.31432	7.06694	-0.697208	3.54424e-07	1.18125e-05
15981	LG02	28614918	28615318	401	*	5.96499	6.45984	5.2058	1.05565	4.79883e-09	3.16838e-07	14963	LG02	25303199	25303599	401	*	6.06146	5.61953	6.3993	-0.699685	2.69783e-05	0.000589257
15988	LG02	28630563	28630963	401	*	4.79578	5.24013	4.15035	0.690146	0.000499958	0.00859916	15003	LG02	25438305	25438705	401	*	6.95936	6.5483	7.27889	-0.686913	3.39741e-08	1.38576e-06
15989	LG02	28631969	28632369	401	*	4.86973	5.28997	4.27431	0.64609	0.00082716	0.0126818	15009	LG02	25462217	25462617	401	*	6.58377	5.93032	7.03187	-1.02256	1.39383e-12	1.17349e-10
15995	LG02	28650158	28650558	401	*	5.40338	5.77976	4.89275	0.640076	0.000313933	0.00590233	15012	LG02	25485244	25485644	401	*	5.46673	5.05057	5.78934	-0.592548	0.000773029	0.0111832
15996	LG02	28653226	28653626	401	*	6.08552	6.67171	5.08184	1.43532	1.60184e-13	2.1049e-11	15049	LG02	25593146	25593546	401	*	6.20852	5.76146	6.54933	-0.711765	4.16393e-06	0.000109836
15997	LG02	28655291	28655691	401	*	6.03953	6.43849	5.48619	0.767736	2.13092e-06	8.02894e-05	15059	LG02	25657713	25658113	401	*	7.17022	6.73738	7.50273	-0.734718	1.91827e-10	1.18059e-08
15998	LG02	28656810	28657210	401	*	6.63416	7.22874	5.60491	1.52181	3.51456e-19	8.56103e-17	15060	LG02	25664333	25664733	401	*	5.73953	5.23684	6.11159	-0.785765	3.04297e-06	8.29497e-05
15999	LG02	28657612	28658012	401	*	7.03774	7.68557	5.83081	1.7799	5.38661e-31	3.42797e-28	15112	LG02	25888964	25889364	401	*	5.50983	4.96233	5.90576	-0.780298	5.78522e-05	0.00116288
16002	LG02	28663153	28663553	401	*	5.78918	6.13157	5.33936	0.594863	0.000356056	0.00654051	15121	LG02	25916458	25916858	401	*	4.40625	3.69681	4.87971	-0.793942	0.000730445	0.0106496
16008	LG02	28682629	28683029	401	*	4.64366	5.05036	4.07523	0.596672	0.00201006	0.0247792	15134	LG02	25966791	25967191	401	*	6.31727	5.60177	6.7934	-1.09459	2.19878e-12	1.79611e-10
16015	LG02	28701962	28702362	401	*	6.55598	6.91404	6.07864	0.705648	7.20812e-07	3.03691e-05	15136	LG02	25972347	25972747	401	*	6.38339	5.87553	6.75827	-0.81481	6.45156e-08	2.49733e-06
16023	LG02	28725750	28726150	401	*	5.03991	5.42754	4.50825	0.609187	0.00106617	0.0153801	15138	LG02	25975221	25975621	401	*	6.59052	5.80952	7.09441	-1.18334	9.84109e-15	1.1148e-12
16026	LG02	28734049	28734449	401	*	4.51215	4.94564	3.88957	0.623794	0.00168468	0.0218047	15139	LG02	25977206	25977606	401	*	5.86727	5.32003	6.26307	-0.812815	1.80723e-05	0.000411828
16033	LG02	28751038	28751438	401	*	5.22307	5.63578	4.64276	0.698918	0.000164272	0.00347618	15141	LG02	25979793	25980193	401	*	6.24902	5.66591	6.66313	-0.919348	2.79627e-09	1.3907e-07
16050	LG02	28801068	28801468	401	*	6.51184	6.98514	5.80279	1.04305	2.10015e-11	2.08898e-09	15142	LG02	25981259	25981659	401	*	7.30092	6.64782	7.74886	-1.06151	2.25799e-21	5.1205e-19
16058	LG02	28830331	28830731	401	*	4.28208	4.78032	3.51477	0.708374	0.000779477	0.0121313	15146	LG02	26001736	26002136	401	*	5.62213	5.02637	6.04254	-0.88894	1.70681e-06	4.93608e-05
16065	LG02	28843038	28843438	401	*	5.82339	6.29528	5.11753	0.949262	1.58964e-07	7.81005e-06	15314	LG02	26521907	26522307	401	*	7.35399	6.81416	7.74592	-0.896365	6.94947e-16	8.91984e-14
16068	LG02	28885290	28885690	401	*	6.29251	6.87643	5.29565	1.45051	1.45024e-15	2.4551e-13	15460	LG02	26987297	26987697	401	*	5.31108	4.61233	5.77981	-0.997237	1.59923e-06	4.66044e-05
16081	LG02	28920930	28921330	401	*	8.13139	7.73848	8.43987	-0.659832	2.7708e-13	3.54517e-11	15461	LG02	26988107	26988507	401	*	6.03888	5.37573	6.49148	-1.01664	1.13235e-09	6.04201e-08
16083	LG02	28928663	28929063	401	*	5.65454	6.02916	5.14718	0.653578	0.000148702	0.0032036	15630	LG02	27466555	27466955	401	*	5.2691	5.62406	4.79728	0.656133	0.00062663	0.00934563
16114	LG02	29027916	29028316	401	*	7.65078	8.00807	7.17479	0.76849	5.60424e-13	6.93682e-11	15656	LG02	27532758	27533158	401	*	6.75051	6.10839	7.1933	-1.02259	6.42328e-14	6.49003e-12
16137	LG02	29088649	29089049	401	*	4.90633	5.31152	4.34086	0.627122	0.00100214	0.0146795	15657	LG02	27536000	27536400	401	*	6.70471	6.3415	6.99463	-0.603698	5.14976e-06	0.000133323
16138	LG02	29089955	29090355	401	*	5.16882	5.57717	4.59715	0.676937	0.000292622	0.00557583	15659	LG02	27543099	27543499	401	*	7.05179	6.51189	7.44375	-0.894187	1.66282e-13	1.58398e-11
16140	LG02	29091604	29092004	401	*	4.30295	4.83194	3.45892	0.781451	0.000347049	0.00640507	15667	LG02	27567538	27567938	401	*	6.07203	5.68414	6.37743	-0.602255	0.00016659	0.00295647
16141	LG02	29103744	29104144	401	*	5.31568	5.68957	4.80965	0.625673	0.00048329	0.00837166	15673	LG02	27589065	27589465	401	*	5.47274	5.00596	5.82485	-0.68713	0.00017798	0.00312804
16146	LG02	29113917	29114317	401	*	5.20397	5.6703	4.5106	0.828031	2.3637e-05	0.000667071	15741	LG02	27891951	27892351	401	*	7.70414	7.08032	8.13822	-1.0243	2.28989e-24	6.62706e-22
16147	LG02	29117073	29117473	401	*	5.2602	5.63275	4.75664	0.607515	0.000772403	0.0120397	15743	LG02	27895540	27895940	401	*	6.59591	6.17089	6.92379	-0.694281	1.1088e-06	3.36347e-05
16160	LG02	29148656	29149056	401	*	4.9592	5.34836	4.42462	0.597013	0.00149162	0.0198909	15754	LG02	27935180	27935580	401	*	5.84022	5.43702	6.155	-0.621461	0.000142743	0.00257846
16162	LG02	29150413	29150813	401	*	4.68414	5.09157	4.11426	0.592828	0.00223443	0.0267118	15755	LG02	27937619	27938019	401	*	6.22623	5.84065	6.53019	-0.621189	3.1014e-05	0.000667922
16169	LG02	29175975	29176375	401	*	4.69746	5.16263	4.00669	0.711169	0.000470735	0.00819387	15760	LG02	27946056	27946456	401	*	6.59326	6.17279	6.91844	-0.6854	2.97428e-07	1.00647e-05
16178	LG02	29207995	29208395	401	*	4.37482	4.8477	3.66672	0.658157	0.00137817	0.018719	15837	LG02	28193415	28193815	401	*	5.42848	4.58226	5.95831	-1.20446	1.42584e-09	7.48449e-08
16198	LG02	29281699	29282099	401	*	6.69131	7.31212	5.57808	1.64384	4.42423e-23	1.51058e-20	15838	LG02	28196859	28197259	401	*	6.00263	5.55647	6.34291	-0.696957	2.60411e-05	0.000571352
16200	LG02	29288824	29289224	401	*	4.85719	5.24946	4.31672	0.590424	0.00193823	0.0241196	15856	LG02	28249455	28249855	401	*	5.41545	4.82961	5.83093	-0.85392	1.47393e-05	0.000342818
16214	LG02	29332878	29333278	401	*	5.06319	5.47204	4.49051	0.672365	0.000339235	0.0062924	15879	LG02	28314939	28315339	401	*	6.92472	6.36611	7.3264	-0.908779	1.08627e-12	9.24219e-11
16221	LG02	29357470	29357870	401	*	4.87801	5.29813	4.28282	0.657488	0.000666543	0.0107623	15880	LG02	28316410	28316810	401	*	6.3192	5.53064	6.82619	-1.19792	5.76178e-14	5.85573e-12
16237	LG02	29410325	29410725	401	*	4.84538	5.24908	4.28282	0.614629	0.00133726	0.0182989	15882	LG02	28323757	28324157	401	*	7.08701	6.66316	7.4142	-0.714877	1.86937e-09	9.53911e-08
16238	LG02	29423030	29423430	401	*	4.72523	5.14844	4.12377	0.635593	0.00118144	0.0166497	15883	LG02	28325939	28326339	401	*	6.79836	6.3238	7.15487	-0.766976	4.7383e-08	1.88586e-06
16241	LG02	29429925	29430325	401	*	4.92231	5.33561	4.34082	0.652297	0.000635405	0.0103795	15884	LG02	28326886	28327286	401	*	5.90118	5.11806	6.40595	-1.16453	3.40633e-11	2.3313e-09
16244	LG02	29436422	29436822	401	*	4.43656	4.95903	3.60927	0.809908	0.000192644	0.00396543	15885	LG02	28330110	28330510	401	*	6.5313	6.06815	6.88134	-0.755639	9.71851e-08	3.65158e-06
16246	LG02	29448496	29448896	401	*	4.83079	5.26219	4.21254	0.678004	0.000497813	0.0085707	15916	LG02	28397598	28397998	401	*	6.53517	6.0789	6.88128	-0.74947	1.0182e-07	3.81052e-06
16247	LG02	29451424	29451824	401	*	5.34945	5.71123	4.86544	0.598608	0.000711374	0.0113044	15937	LG02	28447844	28448244	401	*	5.36219	4.90265	5.71017	-0.645941	0.000630662	0.00939654
16260	LG02	29487952	29488352	401	*	5.04984	5.68371	3.89231	1.44373	1.86161e-08	1.0979e-06	15981	LG02	28614918	28615318	401	*	6.13351	5.71112	6.45984	-0.665193	3.22701e-05	0.000690204
16266	LG02	29506597	29506997	401	*	4.99731	5.40588	4.42519	0.641228	0.000740691	0.0116577	15985	LG02	28623809	28624209	401	*	6.50585	6.09128	6.8275	-0.686181	1.87899e-06	5.37643e-05
16286	LG02	29567322	29567722	401	*	4.45032	4.91335	3.76432	0.646449	0.0015425	0.0204128	15996	LG02	28653226	28653626	401	*	6.23273	5.59867	6.67171	-0.982013	1.19797e-09	6.35986e-08
16288	LG02	29575611	29576011	401	*	4.65058	5.07909	4.03829	0.639467	0.0011209	0.0159669	15998	LG02	28656810	28657210	401	*	6.56078	5.27862	7.22874	-1.82796	5.94366e-31	2.73656e-28
16295	LG02	29595278	29595678	401	*	5.43158	5.80407	4.92811	0.627546	0.000403357	0.00723128	15999	LG02	28657612	28658012	401	*	7.33587	6.87332	7.68557	-0.779568	1.42042e-11	1.03882e-09
16301	LG02	29621872	29622272	401	*	5.15438	5.54564	4.61582	0.64204	0.000470597	0.00819265	16002	LG02	28663153	28663553	401	*	5.79294	5.34963	6.13157	-0.68572	7.88421e-05	0.00152212
16303	LG02	29626651	29627051	401	*	4.83733	5.2889	4.17641	0.721942	0.000266818	0.00516593	16015	LG02	28701962	28702362	401	*	6.56826	6.11257	6.91404	-0.746532	1.08005e-07	4.02083e-06
16308	LG02	29640937	29641337	401	*	5.99253	6.60541	4.90538	1.53713	5.40885e-14	7.56555e-12	16017	LG02	28705662	28706062	401	*	5.94516	5.46289	6.30598	-0.764715	2.8609e-06	7.86391e-05
16351	LG02	29818984	29819384	401	*	4.7047	5.10453	4.14967	0.587594	0.00226236	0.0269123	16065	LG02	28843038	28843438	401	*	5.95725	5.51498	6.29528	-0.683646	4.77297e-05	0.000978834
16358	LG02	29838333	29838733	401	*	4.88719	5.41735	4.04013	0.963087	9.51544e-06	0.000301415	16068	LG02	28885290	28885690	401	*	6.5039	6.00037	6.87643	-0.810943	2.88869e-08	1.19469e-06
16362	LG02	29847547	29847947	401	*	4.92681	5.31262	4.39858	0.591035	0.00164034	0.0213701	16083	LG02	28928663	28929063	401	*	5.6663	5.18036	6.02916	-0.731129	4.80803e-05	0.000985027
16375	LG02	29886846	29887246	401	*	5.02952	5.45011	4.43338	0.677731	0.000402427	0.00721992	16114	LG02	29027916	29028316	401	*	7.58914	6.99635	8.00807	-0.974894	2.48452e-21	5.57183e-19
16381	LG02	29901201	29901601	401	*	4.64656	5.07645	4.03143	0.61138	0.00197504	0.0244466	16198	LG02	29281699	29282099	401	*	6.90647	6.3401	7.31212	-0.915868	1.36533e-12	1.15167e-10
16396	LG02	29957125	29957525	401	*	5.43648	5.78875	4.96941	0.589329	0.000731573	0.0115454	16260	LG02	29487952	29488352	401	*	5.28961	4.74563	5.68371	-0.760233	0.000170061	0.00301061
16407	LG02	29986218	29986618	401	*	4.99831	5.46214	4.3105	0.796047	5.59615e-05	0.00140743	16307	LG02	29639331	29639731	401	*	6.31731	5.7052	6.74573	-0.961949	2.36825e-10	1.43072e-08
16418	LG02	30021465	30021865	401	*	5.62404	6.00971	5.09609	0.6883	6.4544e-05	0.0015907	16308	LG02	29640937	29641337	401	*	6.2118	5.66876	6.60541	-0.854611	1.37351e-07	4.98954e-06
16424	LG02	30034897	30035297	401	*	4.97789	5.44837	4.2752	0.784078	9.71395e-05	0.00224773	16313	LG02	29659630	29660030	401	*	7.4783	7.11036	7.77121	-0.638519	4.59757e-10	2.61995e-08
16428	LG02	30042681	30043081	401	*	4.59887	5.09094	3.84627	0.763979	0.000268744	0.00519735	16536	LG02	30360159	30360559	401	*	4.90463	4.42425	5.26439	-0.64093	0.000993609	0.0138565
16429	LG02	30049993	30050393	401	*	4.56495	5.00598	3.92655	0.643149	0.00126275	0.0175354	16583	LG02	30514462	30514862	401	*	5.70413	5.26038	6.04302	-0.665558	0.000129455	0.00236158
16432	LG02	30076531	30076931	401	*	4.78522	5.22477	4.14997	0.681454	0.000557459	0.00937323	16586	LG02	30523011	30523411	401	*	7.69551	7.35456	7.97109	-0.595691	2.60098e-09	1.30049e-07
16437	LG02	30083117	30083517	401	*	4.9739	5.35726	4.45028	0.580374	0.00200224	0.0247049	16618	LG02	30616603	30617003	401	*	4.82572	5.20312	4.31321	0.624481	0.00201031	0.0249722
16498	LG02	30261942	30262342	401	*	5.48793	5.83902	5.02295	0.596245	0.000519557	0.00887593	16639	LG02	30677432	30677832	401	*	5.00612	4.49379	5.38342	-0.673951	0.000707712	0.0103641
16501	LG02	30269161	30269912	752	*	5.05401	5.49073	4.42466	0.729003	0.000147095	0.00317573	16729	LG02	30959692	30960092	401	*	5.20459	4.7573	5.54554	-0.614944	0.00107694	0.0148162
16506	LG02	30282836	30283236	401	*	4.94543	5.39626	4.28611	0.742974	0.00016565	0.00350109	16816	LG02	31203545	31203945	401	*	5.01255	4.43057	5.42609	-0.818111	6.64688e-05	0.00131306
16548	LG02	30394375	30394775	401	*	4.60287	5.01895	4.01581	0.594939	0.00245547	0.0285091	16863	LG02	31364781	31365181	401	*	6.43205	5.77484	6.8819	-1.03102	3.3342e-12	2.64883e-10
16554	LG02	30433827	30434227	401	*	5.01068	5.42542	4.42631	0.660118	0.000534887	0.00908335	16995	LG02	31771272	31771672	401	*	6.67085	6.18859	7.03166	-0.790091	7.54791e-09	3.45946e-07
16579	LG02	30504862	30505262	401	*	4.17364	4.67233	3.40525	0.662806	0.0015593	0.0205723	17083	LG02	32056165	32056565	401	*	4.98999	4.19203	5.50078	-1.06928	1.82596e-06	5.23332e-05
16581	LG02	30510010	30510410	401	*	5.62356	6.02274	5.06979	0.709796	6.10625e-05	0.00151658	17173	LG02	32343970	32344370	401	*	5.02474	5.37892	4.55428	0.594433	0.00198039	0.024656
16582	LG02	30513766	30514166	401	*	5.78873	6.2437	5.12042	0.899806	4.25108e-07	1.89274e-05	17175	LG02	32346821	32347221	401	*	6.03189	5.6276	6.34733	-0.644841	5.00491e-05	0.00102157
16586	LG02	30523011	30523411	401	*	7.57704	7.97109	7.03315	0.866956	4.7492e-15	7.58561e-13	17183	LG02	32367580	32367980	401	*	6.9461	6.39935	7.34164	-0.887435	1.4848e-11	1.0833e-09
16638	LG02	30673406	30673806	401	*	5.25166	5.88065	4.1109	1.493	7.37285e-10	5.63984e-08	17251	LG02	32614190	32614590	401	*	6.99568	6.46408	7.38329	-0.873553	3.2501e-12	2.58371e-10
16641	LG02	30683706	30684106	401	*	5.84729	6.18729	5.40161	0.604064	0.00020344	0.00414971	17556	LG02	33657492	33657892	401	*	6.11191	5.66327	6.45363	-0.715631	6.83055e-06	0.000171611
16643	LG02	30693635	30694035	401	*	4.60135	5.063	3.91839	0.675588	0.000871041	0.0131834	17721	LG02	34215352	34215752	401	*	6.47824	5.78538	6.94435	-1.07923	9.47209e-14	9.36805e-12
16653	LG02	30724031	30724431	401	*	6.21017	6.52922	5.79993	0.58802	9.16041e-05	0.00214166	17725	LG02	34225018	34225418	401	*	5.45325	5.01341	5.78986	-0.648418	0.00031245	0.00511439
16662	LG02	30764454	30764854	401	*	5.18706	5.55477	4.69233	0.585747	0.00132786	0.0182106	17738	LG02	34329788	34330188	401	*	4.58996	5.0724	3.85995	0.866504	0.000306806	0.00503269
16681	LG02	30822256	30822656	401	*	5.13249	5.51395	4.61242	0.60706	0.000978785	0.0144138	17865	LG02	34718775	34719175	401	*	4.77884	5.18572	4.21004	0.711243	0.000874164	0.0124376
16706	LG02	30902519	30902919	401	*	4.99095	5.39404	4.42961	0.627271	0.000960274	0.0142049	18210	LG02	36070584	36070984	401	*	5.09273	5.43939	4.6355	0.603342	0.00143274	0.0188066
16714	LG02	30927175	30927575	401	*	4.92143	5.4495	4.07979	0.970785	7.30877e-06	0.000239198	18280	LG02	36313213	36313613	401	*	5.41136	5.75355	4.9619	0.619774	0.0008105	0.0116505
16732	LG02	30970439	30970839	401	*	4.55285	4.9872	3.92848	0.609734	0.00220718	0.0264866	18589	LG02	37492287	37492687	401	*	6.34218	5.84856	6.70928	-0.796833	1.05978e-07	3.95383e-06
16752	LG02	31030237	31030637	401	*	5.0205	5.39311	4.51681	0.588022	0.00141046	0.0190482	18806	LG02	38231059	38231459	401	*	5.99854	5.55642	6.33647	-0.699357	1.8817e-05	0.000426639
16831	LG02	31258832	31259232	401	*	5.48375	5.85683	4.97923	0.633527	0.000297955	0.00564996	18813	LG02	38246941	38247341	401	*	4.94957	4.44161	5.32451	-0.656937	0.00101326	0.014074
16834	LG02	31265787	31266187	401	*	4.26158	4.79848	3.39682	0.801424	0.000277188	0.0053361	19225	LG02	39328813	39329213	401	*	4.55985	4.01018	4.95691	-0.611758	0.00278504	0.0325189
16844	LG02	31286375	31286775	401	*	4.95419	5.38209	4.34316	0.689186	0.00035478	0.00652398	19301	LG02	39597089	39597489	401	*	6.13431	5.5677	6.54007	-0.872842	1.24963e-07	4.58196e-06
16859	LG02	31354511	31354911	401	*	4.64961	5.16274	3.84585	0.804037	0.000184398	0.00383334	19327	LG02	39679451	39679851	401	*	6.7917	6.26509	7.17665	-0.860871	4.3615e-11	2.93382e-09
16863	LG02	31364781	31365181	401	*	6.5615	6.8819	6.149	0.613166	1.35935e-05	0.000412969	19328	LG02	39680100	39680500	401	*	5.37429	4.78816	5.78991	-0.848102	1.3899e-05	0.000325451
16870	LG02	31379478	31379878	401	*	4.37287	4.84756	3.66064	0.679327	0.000969396	0.0143085	19423	LG02	40006625	40007025	401	*	4.41716	4.83345	3.82969	0.639157	0.0026589	0.0313411
16889	LG02	31448863	31449263	401	*	4.95157	5.3492	4.40079	0.619403	0.00103547	0.0150641	19527	LG02	40383135	40383535	401	*	4.12476	4.71525	3.10805	1.08873	5.90787e-05	0.00118479
16915	LG02	31543792	31544192	401	*	5.76316	6.19273	5.14867	0.66017	0.000743112	0.0116881	19568	LG02	40583952	40584352	401	*	4.76215	4.13462	5.19801	-0.844342	0.000124246	0.00227785
16928	LG02	31577201	31577601	401	*	5.34852	5.73595	4.81724	0.649759	0.000302616	0.00572765	20005	LG02	42023840	42024240	401	*	5.72581	6.09562	5.22727	0.76218	2.05585e-05	0.000461986
16931	LG02	31582252	31582652	401	*	5.04764	5.46029	4.46744	0.678213	0.000334079	0.00621476	20104	LG02	42324926	42325326	401	*	5.6682	5.11764	6.06572	-0.801149	2.93663e-05	0.000636611
16933	LG02	31586854	31587254	401	*	4.46873	4.96178	3.71381	0.735891	0.000458547	0.00801963	20124	LG02	42389936	42390336	401	*	5.31787	4.86477	5.66217	-0.670653	0.000251544	0.00423891
16936	LG02	31601688	31602088	401	*	4.31077	4.8634	3.40361	0.852878	0.000161223	0.00342299	20161	LG02	42501573	42501973	401	*	5.01479	4.54099	5.37087	-0.60473	0.00166522	0.021315
16942	LG02	31618994	31619394	401	*	5.15978	5.60489	4.51272	0.74625	0.000123174	0.00274107	20213	LG02	42779396	42779796	401	*	5.24735	5.57939	4.81529	0.580068	0.00149557	0.0194994
16945	LG02	31621614	31622014	401	*	5.22784	5.68096	4.56356	0.801927	2.92438e-05	0.00080475	20515	LG02	43872447	43872847	401	*	6.19065	5.60314	6.60696	-0.920164	3.74755e-09	1.82206e-07
16957	LG02	31655596	31655996	401	*	4.72776	5.23767	3.932	0.87196	4.31792e-05	0.00112991	20607	LG02	44153867	44154267	401	*	5.99863	5.61945	6.2986	-0.588657	0.000208029	0.00358512
16962	LG02	31672112	31672512	401	*	5.74671	6.11825	5.24499	0.659596	9.50163e-05	0.00220658	20699	LG02	44442070	44442470	401	*	6.83099	6.03864	7.33951	-1.22465	3.52831e-18	5.90725e-16
16972	LG02	31699530	31699930	401	*	5.10255	5.49273	4.56605	0.636478	0.000545959	0.00923609	20726	LG02	44522372	44522772	401	*	7.08534	6.68708	7.39711	-0.671973	9.3551e-09	4.20374e-07
16988	LG02	31740034	31740434	401	*	5.21591	5.65999	4.57104	0.770485	6.0837e-05	0.00151253	20804	LG02	44737713	44738113	401	*	5.73068	6.12418	5.18787	0.825356	4.10467e-06	0.000108485
17008	LG02	31821503	31821903	401	*	5.13168	5.54698	4.5462	0.698148	0.000193589	0.00398084	20922	LG02	45105073	45105473	401	*	5.2996	5.66104	4.8162	0.67938	0.000407133	0.00643023
17028	LG02	31880308	31880708	401	*	4.67699	5.0778	4.12009	0.585295	0.00243903	0.0283698	21055	LG02	45526722	45527122	401	*	7.45115	7.00106	7.7937	-0.762593	3.60832e-13	3.30016e-11
17049	LG02	31933572	31933972	401	*	5.57285	6.09932	4.7353	1.11559	2.05571e-08	1.19613e-06	21093	LG02	45681521	45681921	401	*	5.73307	5.1633	6.14045	-0.862497	1.53619e-06	4.50045e-05
17075	LG02	32035618	32036018	401	*	5.26322	5.66304	4.70823	0.645518	0.000534335	0.00907608	21206	LG02	46103418	46103818	401	*	6.13263	5.74237	6.43949	-0.614627	8.51706e-05	0.00163157
17079	LG02	32043905	32044305	401	*	5.16758	5.54488	4.65526	0.588785	0.00141232	0.0190635	21439	LG02	46863046	46863446	401	*	5.89942	6.24272	5.44804	0.689028	8.1435e-05	0.00156878
17083	LG02	32056165	32056565	401	*	5.08269	5.50078	4.49158	0.666974	0.00051498	0.00881631	21624	LG02	47573679	47574079	401	*	4.95153	5.34762	4.40373	0.720311	0.000554867	0.00840425
17089	LG02	32086377	32086777	401	*	4.96861	5.37029	4.40998	0.638035	0.000748284	0.0117466	21768	LG02	48086294	48086694	401	*	4.30187	4.74893	3.65065	0.64335	0.00311781	0.035661
17135	LG02	32203279	32203679	401	*	5.17512	5.56598	4.63731	0.641671	0.000457418	0.00800322	21857	LG02	48410481	48410881	401	*	5.34406	5.70165	4.86756	0.675166	0.00036852	0.00589777
17154	LG02	32278621	32279021	401	*	4.94133	5.40746	4.24843	0.773672	0.000112988	0.00255272	21858	LG02	48415488	48415888	401	*	5.70449	6.12562	5.10727	0.901933	6.30687e-07	2.00576e-05
17183	LG02	32367580	32367980	401	*	6.95192	7.34164	6.41631	0.812498	1.7131e-09	1.23431e-07	21859	LG02	48420470	48420870	401	*	4.78601	5.28303	4.02163	1.00155	1.76778e-05	0.000403442
17186	LG02	32382892	32383292	401	*	4.32428	4.79848	3.61317	0.662837	0.00127592	0.0176718	21861	LG02	48433991	48434391	401	*	8.13907	8.45752	7.72982	0.706479	6.73814e-16	8.66689e-14
17201	LG02	32453660	32454060	401	*	5.38578	5.75573	4.88697	0.624243	0.000396206	0.00713551	22108	LG02	49275497	49275897	401	*	5.60516	5.969	5.11746	0.723997	0.000103768	0.00193815
17206	LG02	32466269	32466669	401	*	5.17658	5.60461	4.56528	0.735056	9.11152e-05	0.00213251	22117	LG02	49298808	49299208	401	*	5.66216	5.99691	5.22551	0.649468	0.000258568	0.00433982
17207	LG02	32469010	32469410	401	*	5.42729	5.80709	4.91034	0.651356	0.000228193	0.00455151	22170	LG02	49457166	49457566	401	*	7.18616	6.82088	7.47739	-0.622042	1.82906e-07	6.45909e-06
17214	LG02	32493406	32493806	401	*	4.74476	5.21167	4.05009	0.756078	0.000191131	0.00394096	22174	LG02	49470569	49470969	401	*	7.69699	7.28456	8.01736	-0.712708	8.90709e-13	7.67298e-11
17221	LG02	32523659	32524059	401	*	5.20682	5.57393	4.71318	0.591887	0.00108095	0.0155487	22196	LG02	49560060	49560848	789	*	6.14899	5.45967	6.6135	-1.04087	1.23222e-09	6.5319e-08
17222	LG02	32526641	32527041	401	*	4.92096	5.35972	4.28735	0.723745	0.00019786	0.00405699	22197	LG02	49561095	49561495	401	*	6.39464	5.95398	6.73173	-0.713931	2.24077e-06	6.31645e-05
17229	LG02	32549244	32549644	401	*	4.68503	5.1461	4.00335	0.717734	0.000377399	0.00684874	22202	LG02	49580646	49581046	401	*	7.20639	6.77469	7.53822	-0.72836	1.26471e-09	6.68084e-08
17235	LG02	32564570	32564970	401	*	5.06594	5.50341	4.43506	0.740998	0.00011438	0.00257747	22232	LG02	49668518	49668918	401	*	6.47352	6.77174	6.09715	0.613384	2.553e-05	0.000561254
17239	LG02	32577066	32577466	401	*	4.68619	5.0936	4.11635	0.606229	0.00169022	0.0218513	22236	LG02	49689217	49689617	401	*	7.57557	7.08427	7.9414	-0.823704	3.84215e-15	4.61021e-13
17240	LG02	32578616	32579016	401	*	4.42148	4.8985	3.70395	0.695421	0.000738159	0.0116327	22384	LG02	50172625	50173025	401	*	5.64067	5.19436	5.98104	-0.672435	0.000138636	0.00251398
17250	LG02	32609604	32610004	401	*	5.4631	5.8324	4.96548	0.629206	0.000316399	0.00593951	22580	LG02	50867164	50867564	401	*	5.95526	5.4815	6.31131	-0.74136	1.36835e-05	0.000320839
17251	LG02	32614190	32614590	401	*	6.93115	7.38329	6.26901	1.00955	1.91485e-13	2.5e-11	22713	LG02	51317226	51317626	401	*	7.23492	6.80742	7.56427	-0.719813	3.22818e-10	1.89833e-08
17258	LG02	32631478	32631878	401	*	5.48251	5.84024	5.00575	0.610444	0.000403011	0.0072272	22820	LG02	51620297	51620697	401	*	7.31697	6.79795	7.69787	-0.861788	8.86941e-15	1.01418e-12
17277	LG02	32702000	32702400	401	*	4.59129	5.00469	4.00959	0.592269	0.0024647	0.0285727	22837	LG02	51676544	51676944	401	*	5.98919	5.32055	6.44431	-1.01769	2.27387e-09	1.14732e-07
17281	LG02	32720807	32721207	401	*	4.65678	5.08653	4.04192	0.611124	0.00205152	0.0251507	22846	LG02	51707037	51707437	401	*	5.23217	4.7488	5.5936	-0.693771	0.000314534	0.00514418
17288	LG02	32752193	32752593	401	*	4.63979	5.0778	4.00776	0.660451	0.000864364	0.0131068	22908	LG02	51937177	51937577	401	*	6.28584	5.89522	6.59292	-0.631068	3.21352e-05	0.000687923
17289	LG02	32755187	32755587	401	*	5.05095	5.48385	4.42957	0.715034	0.000198073	0.00405931	22915	LG02	51954288	51954688	401	*	5.77002	5.08865	6.23094	-1.02469	9.09519e-09	4.093e-07
17299	LG02	32787611	32788011	401	*	5.87918	6.36635	5.13813	1.02256	1.33957e-08	8.09671e-07	22921	LG02	51980255	51980655	401	*	5.12271	4.6265	5.49123	-0.708461	0.000254135	0.00427842
17300	LG02	32791844	32792244	401	*	4.83892	5.22549	4.30928	0.58676	0.00184546	0.0232789	22989	LG02	52242388	52242788	401	*	5.82474	5.31381	6.20128	-0.784387	9.10083e-06	0.000221951
17310	LG02	32822775	32823175	401	*	4.38171	4.8169	3.75558	0.586447	0.00326845	0.0349872	23007	LG02	52306067	52306467	401	*	5.25085	4.69139	5.65296	-0.809411	5.20038e-05	0.00105703
17317	LG02	32908302	32908702	401	*	4.36751	4.81382	3.71789	0.624061	0.00193882	0.0241208	23105	LG02	52658998	52659398	401	*	7.03821	6.57142	7.39032	-0.771867	3.02967e-10	1.792e-08
17321	LG02	32912851	32913251	401	*	4.64756	5.07793	4.03143	0.617717	0.00175341	0.0224345	23177	LG02	52904312	52904712	401	*	5.8953	5.40132	6.2626	-0.762706	1.27943e-05	0.000301912
17323	LG02	32919142	32919542	401	*	6.11304	6.56883	5.44295	0.942426	1.54152e-08	9.24833e-07	23235	LG02	53116472	53116872	401	*	4.69833	5.1157	4.1087	0.69818	0.00125288	0.0168255
17325	LG02	32926455	32926855	401	*	6.81064	7.29666	6.0723	1.11611	1.48248e-14	2.22189e-12	23271	LG02	53238968	53239368	401	*	7.5288	6.9876	7.92146	-0.895016	9.80539e-17	1.39724e-14
17326	LG02	32928476	32928876	401	*	6.99445	7.39961	6.42904	0.874081	1.42303e-11	1.44507e-09	23276	LG02	53257568	53257968	401	*	6.38276	5.97513	6.70022	-0.670228	3.93155e-06	0.000104318
17327	LG02	32930194	32930594	401	*	7.15232	6.75767	7.46188	-0.628429	1.06236e-07	5.41424e-06	23399	LG02	53614291	53614691	401	*	5.09074	4.52887	5.49409	-0.74092	0.000436658	0.00683615
17340	LG02	32971825	32972225	401	*	4.66709	5.07999	4.08638	0.607042	0.00183234	0.0231591	23433	LG02	53869826	53870226	401	*	4.96004	5.33613	4.44996	0.661395	0.00107963	0.0148449
17347	LG02	33000057	33000457	401	*	5.15933	5.56572	4.59152	0.667922	0.000347284	0.00640843	23484	LG02	54050400	54050800	401	*	6.05813	5.58043	6.41638	-0.753594	3.57076e-06	9.58749e-05
17349	LG02	33014621	33015021	401	*	4.56866	5.11992	3.66529	0.900552	7.19335e-05	0.00174486	23596	LG02	54460471	54460871	401	*	5.98801	5.60872	6.28806	-0.58432	0.00019244	0.00334492
17351	LG02	33023145	33023545	401	*	4.89368	5.33678	4.25089	0.721388	0.000229805	0.00457689	23606	LG02	54501384	54501784	401	*	6.09147	5.57306	6.47205	-0.80982	6.30926e-07	2.00599e-05
17379	LG02	33101615	33102015	401	*	5.57273	5.92768	5.10092	0.612034	0.000351465	0.0064738	23689	LG02	54808776	54809176	401	*	5.99437	5.44057	6.39356	-0.86174	4.04239e-07	1.3323e-05
17453	LG02	33313900	33314300	401	*	4.71954	5.14662	4.1102	0.646058	0.000953259	0.0141269	23740	LG02	54933045	54933445	401	*	5.00419	5.36887	4.51496	0.622088	0.00155489	0.0201468
17466	LG02	33349877	33350277	401	*	5.17269	5.57421	4.61437	0.666721	0.000304569	0.00575789	23769	LG02	55032408	55032808	401	*	6.36455	5.65905	6.83628	-1.089	9.35072e-13	8.03236e-11
17541	LG02	33597412	33597812	401	*	4.23194	4.71151	3.50855	0.617888	0.00263438	0.0299933	23778	LG02	55062441	55062841	401	*	5.26946	4.29011	5.84748	-1.32545	1.02831e-09	5.52812e-08
17542	LG02	33600153	33600553	401	*	4.15933	4.72624	3.21217	0.810404	0.000342654	0.00633972	23779	LG02	55063658	55064419	762	*	5.72305	5.2512	6.07802	-0.727755	3.22623e-05	0.000690189
17576	LG02	33726913	33727313	401	*	4.99283	5.39393	4.43534	0.646779	0.000569227	0.00952892	23792	LG02	55102825	55103225	401	*	5.97879	5.58769	6.28616	-0.602309	0.000171132	0.00302693
17589	LG02	33761823	33762223	401	*	4.98312	5.39361	4.40721	0.656161	0.000562921	0.00944288	23793	LG02	55107714	55108114	401	*	4.97766	5.32784	4.51427	0.584093	0.00221509	0.0270136
17596	LG02	33787431	33787831	401	*	4.82987	5.25218	4.23026	0.653495	0.000800643	0.0123814	23800	LG02	55129861	55130261	401	*	5.86112	5.23031	6.29854	-0.950065	5.21446e-08	2.06187e-06
17654	LG02	34021688	34022088	401	*	4.5471	4.96113	3.96415	0.587186	0.0026708	0.0303115	23824	LG02	55204492	55204892	401	*	5.3252	4.88654	5.66111	-0.610743	0.000744218	0.0108141
17671	LG02	34054559	34054959	401	*	5.37455	5.76289	4.84154	0.664563	0.000189027	0.00390884	23839	LG02	55256324	55256724	401	*	6.85659	6.41376	7.19493	-0.728257	3.14287e-08	1.28929e-06
17703	LG02	34158639	34159039	401	*	4.81986	5.33778	4.0041	0.8762	4.79522e-05	0.00123749	23848	LG02	55404983	55405383	401	*	6.3543	5.85795	6.7229	-0.78978	2.0742e-07	7.23025e-06
17707	LG02	34173614	34174014	401	*	5.08896	5.47233	4.56532	0.614875	0.000840084	0.0128338	23869	LG02	55471367	55471767	401	*	6.75959	6.247	7.13703	-0.83361	2.63694e-10	1.57349e-08
17713	LG02	34184497	34184897	401	*	4.65204	5.09342	4.01292	0.667365	0.000802612	0.0124024	23870	LG02	55472005	55472405	401	*	4.92439	4.32259	5.34777	-0.823031	9.68961e-05	0.00182289
17716	LG02	34201104	34201504	401	*	4.94899	5.37151	4.34895	0.674371	0.000470101	0.00818871	23879	LG02	55521746	55522146	401	*	6.3459	5.86924	6.70358	-0.773111	1.39268e-07	5.05162e-06
17723	LG02	34222841	34223241	401	*	5.91534	5.35988	6.31539	-0.741314	1.39389e-05	0.000421358	23893	LG02	55561950	55562350	401	*	6.2917	5.91739	6.58863	-0.602701	4.37906e-05	0.000905971
17737	LG02	34294519	34294919	401	*	5.6282	6.09114	4.94238	0.905437	5.85794e-07	2.53754e-05	23911	LG02	55620080	55620480	401	*	5.43901	5.79779	4.96039	0.686669	0.000276215	0.00459728
17783	LG02	34450023	34450423	401	*	4.35627	4.86453	3.56458	0.72517	0.000658398	0.0106704	23967	LG02	55802745	55803145	401	*	5.82811	6.2132	5.30124	0.799077	9.8412e-06	0.000238667
17866	LG02	34722668	34723068	401	*	5.05122	5.47233	4.45404	0.685808	0.000309495	0.00583784	24068	LG02	56216862	56217262	401	*	5.18322	4.73553	5.52439	-0.608952	0.00105999	0.0146162
17867	LG02	34728290	34728690	401	*	5.04342	5.41677	4.53837	0.582757	0.0015924	0.0208901	24089	LG02	56285709	56286109	401	*	4.55665	5.00544	3.90173	0.79105	0.000582199	0.00876145
17884	LG02	34806758	34807158	401	*	5.291	4.61417	5.74987	-0.846585	7.53057e-06	0.000245281	24188	LG02	56626915	56627315	401	*	4.45966	3.88953	4.86723	-0.632423	0.00252108	0.0300252
17886	LG02	34820891	34821291	401	*	5.53395	5.88947	5.06114	0.606002	0.000432238	0.00764975	24190	LG02	56628755	56629155	401	*	4.53738	4.93306	3.99036	0.63186	0.00226823	0.0275043
17900	LG02	34885103	34885503	401	*	4.40811	4.83275	3.80375	0.586037	0.0030554	0.0333777	24273	LG02	56927383	56927783	401	*	6.78208	6.06076	7.26074	-1.13293	1.47688e-16	2.04926e-14
17925	LG02	35084881	35085281	401	*	5.15626	5.57541	4.56305	0.696757	0.000215547	0.00434346	24274	LG02	56930323	56930723	401	*	5.09867	4.42539	5.55592	-0.94256	1.23293e-05	0.000292243
17996	LG02	35278769	35279169	401	*	4.11557	4.6145	3.34661	0.647118	0.00194733	0.0241924	24286	LG02	56965926	56966326	401	*	5.93591	5.35693	6.34795	-0.892801	1.63093e-07	5.82372e-06
18125	LG02	35747622	35748022	401	*	4.86674	5.34675	4.14234	0.797235	9.23124e-05	0.00215449	24287	LG02	56967310	56967710	401	*	6.36388	5.68661	6.82295	-1.05209	3.05507e-12	2.44466e-10
18200	LG02	36018863	36019263	401	*	5.2004	5.61514	4.61603	0.699013	0.000175029	0.00366806	24289	LG02	56971861	56972261	401	*	6.10692	5.61572	6.47268	-0.780253	1.72114e-06	4.96924e-05
18226	LG02	36122244	36122644	401	*	4.41034	4.89959	3.6644	0.711767	0.00065974	0.0106877	24290	LG02	56973026	56973426	401	*	6.53542	6.03756	6.90485	-0.800957	9.66906e-09	4.33681e-07
18257	LG02	36216199	36216599	401	*	4.4672	5.03613	3.51424	0.989029	2.3584e-05	0.000665729	24320	LG02	57070139	57070539	401	*	4.28015	3.55569	4.76019	-0.849595	0.000394241	0.00625174
18274	LG02	36289907	36290307	401	*	4.61334	5.0781	3.92347	0.70845	0.000486006	0.00841271	24327	LG02	57088117	57088517	401	*	4.36932	3.72929	4.81112	-0.739196	0.00100093	0.013941
18329	LG02	36533728	36534128	401	*	4.42584	5.00439	3.44493	0.976296	3.53542e-05	0.000948421	24360	LG02	57187645	57188045	401	*	6.9329	6.53513	7.24437	-0.666682	1.08155e-07	4.02516e-06
18343	LG02	36578657	36579057	401	*	4.97054	5.39303	4.37055	0.669995	0.000502965	0.00864226	24364	LG02	57201274	57201674	401	*	6.82146	6.25364	7.22784	-0.91686	2.74001e-12	2.21001e-10
18377	LG02	36715244	36715644	401	*	4.90876	5.31135	4.34836	0.623243	0.00108778	0.0156232	24472	LG02	57541956	57542356	401	*	5.81965	6.16813	5.35924	0.706993	4.4013e-05	0.000909981
18395	LG02	36775403	36775803	401	*	4.55615	5.04903	3.80164	0.759666	0.000293797	0.00559121	24479	LG02	57561006	57561406	401	*	6.89844	6.54316	7.18328	-0.593245	2.04676e-06	5.81679e-05
18401	LG02	36810762	36811162	401	*	4.4792	4.89717	3.88834	0.58464	0.00295441	0.032584	24480	LG02	57565020	57565420	401	*	6.48095	6.03186	6.82293	-0.731655	2.996e-07	1.01297e-05
18430	LG02	36919869	36920269	401	*	5.06222	5.46002	4.51113	0.636488	0.000664466	0.010743	24613	LG02	57987408	57987808	401	*	7.06319	6.54439	7.44397	-0.857401	9.27378e-13	7.97755e-11
18521	LG02	37232619	37233019	401	*	4.80219	5.20137	4.24843	0.587261	0.0022351	0.0267135	24634	LG02	58060977	58061377	401	*	6.02194	5.56355	6.36927	-0.721689	1.05317e-05	0.00025329
18542	LG02	37294009	37294409	401	*	5.46125	5.85641	4.91522	0.693224	9.98047e-05	0.00230001	24664	LG02	58181330	58181730	401	*	7.09004	7.50309	6.50904	0.947301	3.90851e-15	4.68521e-13
18573	LG02	37415284	37415684	401	*	4.387	4.86723	3.66208	0.672631	0.00114734	0.0162654	24665	LG02	58183308	58183708	401	*	6.68371	7.29124	5.61381	1.58243	6.00036e-26	1.94492e-23
18586	LG02	37479714	37480114	401	*	4.85403	5.26182	4.28344	0.621785	0.00122114	0.0170786	24685	LG02	58265218	58265618	401	*	5.48658	4.9899	5.85537	-0.747986	4.90533e-05	0.00100276
18589	LG02	37492287	37492687	401	*	6.3515	6.70928	5.87464	0.688706	3.72437e-06	0.000132059	24760	LG02	58552293	58552693	401	*	6.65525	6.12578	7.04172	-0.868112	7.71886e-11	5.01726e-09
18631	LG02	37640136	37640536	401	*	4.56859	3.9256	5.01179	-0.653174	0.001051	0.0152281	24807	LG02	58721735	58722135	401	*	5.43241	4.87582	5.83306	-0.829783	1.33334e-05	0.000313597
18712	LG02	37943863	37944263	401	*	5.30903	5.68023	4.80795	0.609076	0.000745081	0.0117114	24836	LG02	58819068	58819468	401	*	4.83116	4.28348	5.22719	-0.71087	0.000612715	0.00916847
18877	LG02	38432014	38432414	401	*	5.51595	5.87237	5.04153	0.602193	0.000517169	0.00884632	24842	LG02	58838621	58839021	401	*	4.86917	5.23229	4.38275	0.583998	0.00265145	0.0312624
19144	LG02	39061929	39062329	401	*	4.67874	5.12142	4.03687	0.64419	0.00124201	0.0173087	24971	LG02	59308959	59309359	401	*	6.5775	7.05234	5.86493	1.10946	1.33113e-14	1.48032e-12
19161	LG02	39109568	39109968	401	*	4.13838	4.67471	3.27516	0.736306	0.000709199	0.0112783	25047	LG02	59532966	59533366	401	*	4.57873	4.02928	4.97568	-0.632987	0.00222689	0.027122
19200	LG02	39237824	39238224	401	*	5.21004	5.57583	4.71878	0.597847	0.000898085	0.0134918	25048	LG02	59534025	59534425	401	*	5.63169	5.08399	6.02773	-0.822326	6.00273e-06	0.000153155
19251	LG02	39410317	39410717	401	*	4.54121	5.06422	3.71255	0.833312	0.000131033	0.0028866	25051	LG02	59546644	59547044	401	*	4.89072	4.19662	5.35737	-0.920407	4.37278e-05	0.000905007
19277	LG02	39501314	39501714	401	*	4.93591	5.35757	4.33761	0.673494	0.00044295	0.00780977	25060	LG02	59567784	59568184	401	*	5.57024	5.03584	5.95931	-0.806875	1.2918e-05	0.000304535
19301	LG02	39597089	39597489	401	*	6.20867	6.54007	5.7777	0.603575	0.000104162	0.0023857	25074	LG02	59614747	59615147	401	*	7.56848	6.9948	7.97784	-0.949915	5.96664e-18	9.8006e-16
19315	LG02	39639551	39639951	401	*	4.82521	5.28624	4.14362	0.721702	0.000340193	0.00630727	25085	LG02	59665536	59665936	401	*	5.86112	5.45952	6.17493	-0.620805	0.000154563	0.0027616
19327	LG02	39679451	39679851	401	*	6.86363	7.17665	6.46333	0.616965	1.96415e-06	7.46538e-05	25088	LG02	59675750	59676150	401	*	5.56166	5.00926	5.96013	-0.832592	6.13001e-06	0.00015601
19336	LG02	39707388	39707788	401	*	4.76434	5.17501	4.18809	0.6229	0.00125028	0.0173973	25089	LG02	59677422	59677822	401	*	6.08441	5.58272	6.45594	-0.796554	1.31063e-06	3.9113e-05
19355	LG02	39777698	39778098	401	*	4.80963	5.28686	4.09162	0.769073	0.000187155	0.0038807	25095	LG02	59706830	59707230	401	*	5.41886	4.93643	5.77976	-0.716413	0.000126501	0.00231326
19367	LG02	39845318	39845718	401	*	5.20238	5.5643	4.71812	0.586711	0.00113262	0.0160999	25107	LG02	59743415	59743815	401	*	5.28945	4.86909	5.61457	-0.5962	0.000921164	0.0130002
19427	LG02	40028870	40029270	401	*	4.97843	5.40436	4.37143	0.681316	0.000411159	0.00734622	25108	LG02	59744240	59744640	401	*	5.00094	4.36803	5.43936	-0.855026	7.00391e-05	0.00137355
19460	LG02	40186656	40187056	401	*	3.82217	2.98755	4.34751	-0.636246	0.00245793	0.0285295	25159	LG02	59944714	59945114	401	*	5.12163	4.58077	5.51409	-0.74474	0.000232392	0.00396174
19517	LG02	40356691	40357091	401	*	5.0355	5.41636	4.51655	0.601484	0.00117983	0.0166372	25160	LG02	59962941	59963341	401	*	6.85415	6.30141	7.2528	-0.892786	1.33271e-11	9.78099e-10
19524	LG02	40375964	40376364	401	*	5.06247	5.56545	4.28371	0.926037	7.28063e-06	0.000238598	25185	LG02	60091210	60091610	401	*	6.39153	5.99118	6.70456	-0.653064	5.09971e-06	0.00013214
19538	LG02	40498199	40498599	401	*	5.13665	5.50272	4.6449	0.588426	0.00118854	0.0167208	25192	LG02	60112434	60112834	401	*	4.46824	3.85555	4.89695	-0.646499	0.00271956	0.0318983
19562	LG02	40569555	40569955	401	*	4.57489	5.09318	3.7582	0.847549	8.94338e-05	0.00210021	25196	LG02	60119483	60119883	401	*	6.14424	5.51986	6.5786	-0.971725	1.95479e-09	9.93846e-08
19616	LG02	40745582	40745982	401	*	4.65232	5.11921	3.95771	0.718219	0.000403723	0.00723569	25213	LG02	60190502	60190902	401	*	7.86588	7.48275	8.16832	-0.66559	2.85749e-14	3.015e-12
19639	LG02	40822764	40823164	401	*	6.77592	7.14049	6.28688	0.735014	7.83388e-08	4.10966e-06	25218	LG02	60208752	60209152	401	*	4.77176	4.1878	5.1863	-0.792102	0.000236957	0.0040249
19654	LG02	40882824	40883224	401	*	4.46846	4.94515	3.75166	0.703633	0.000637804	0.0104047	25247	LG02	60335495	60335895	401	*	6.33186	5.79729	6.72102	-0.853761	1.2161e-08	5.36539e-07
19705	LG02	41046387	41046787	401	*	5.00403	5.38241	4.4897	0.586724	0.00164257	0.0213901	25258	LG02	60366805	60367205	401	*	4.91113	4.35236	5.31288	-0.749442	0.000347502	0.00560866
19725	LG02	41090326	41090726	401	*	8.31173	7.88579	8.64016	-0.715255	2.68418e-16	4.9062e-14	25267	LG02	60399922	60400322	401	*	6.34444	5.97392	6.63898	-0.60728	2.5541e-05	0.000561394
19732	LG02	41108800	41109200	401	*	5.38487	5.77929	4.84028	0.674572	0.000169997	0.00357988	25305	LG02	60524087	60524487	401	*	5.50193	4.74307	5.99664	-1.08351	5.0839e-08	2.0122e-06
19842	LG02	41470906	41471306	401	*	5.08671	5.4831	4.53833	0.637605	0.000618617	0.0101612	25320	LG02	60601953	60602353	401	*	5.51391	5.10735	5.83073	-0.581991	0.000737818	0.0107385
19858	LG02	41526391	41526791	401	*	4.4905	4.97205	3.76254	0.717435	0.000554718	0.00934007	25339	LG02	60686491	60686891	401	*	4.97554	4.38392	5.39389	-0.827755	8.47681e-05	0.00162491
19862	LG02	41558671	41559071	401	*	4.71858	5.12179	4.15697	0.600605	0.00183233	0.0231591	25387	LG02	60842801	60843201	401	*	5.39466	5.76313	4.89856	0.711667	0.000214131	0.00368142
19864	LG02	41563170	41563570	401	*	4.95241	5.34758	4.40639	0.619567	0.00101662	0.0148418	25492	LG02	61195780	61196180	401	*	5.11732	5.50002	4.59492	0.727409	0.000295138	0.0048689
19885	LG02	41644710	41645110	401	*	4.54938	5.00429	3.88119	0.658798	0.0011062	0.0157996	25636	LG02	61716384	61716784	401	*	4.62317	5.00207	4.10787	0.599701	0.00274608	0.0321659
19901	LG02	41702433	41702833	401	*	4.35528	4.80006	3.70892	0.593463	0.00311361	0.0338243	25733	LG02	62018002	62018402	401	*	4.48721	4.90586	3.895	0.651472	0.00237372	0.0285698
19935	LG02	41803640	41804040	401	*	4.82117	5.21311	4.28131	0.585902	0.00208469	0.0254437	25852	LG02	62439013	62439413	401	*	4.71509	4.23232	5.07619	-0.580783	0.0028192	0.032849
20021	LG02	42082250	42082650	401	*	4.91748	5.37079	4.25279	0.755132	0.000129463	0.00285854	26228	LG02	63667407	63667807	401	*	5.04677	4.57052	5.40421	-0.613946	0.00134141	0.0177981
20079	LG02	42264664	42265064	401	*	4.74607	5.18331	4.11566	0.658285	0.000895565	0.0134639	26276	LG02	63983443	63983843	401	*	7.80988	7.12821	8.27094	-1.11381	1.30346e-30	5.78233e-28
20098	LG02	42307512	42307912	401	*	4.77616	5.33522	3.8512	1.03828	6.31612e-06	0.000210913	26312	LG02	64127015	64127415	401	*	4.71401	5.2189	3.93058	1.0047	2.33619e-05	0.000518087
20099	LG02	42308484	42308884	401	*	4.56497	5.00418	3.93041	0.640297	0.00132533	0.0181856	26366	LG02	64291320	64291720	401	*	6.12525	5.66745	6.47224	-0.731943	2.40735e-06	6.73137e-05
20104	LG02	42324926	42325326	401	*	5.53517	6.06572	4.68707	1.08232	1.80695e-07	8.76785e-06	26370	LG02	64308489	64308889	401	*	5.98898	5.24891	6.47573	-1.10944	2.2809e-10	1.38483e-08
20121	LG02	42383666	42384066	401	*	5.95416	5.48151	6.30958	-0.660238	2.95356e-05	0.000811862	26400	LG02	64407676	64408076	401	*	5.37329	4.88763	5.73598	-0.711798	0.000140685	0.00254619
20157	LG02	42491402	42491802	401	*	4.65625	5.18719	3.80715	0.912477	3.44538e-05	0.000928159	26420	LG02	64474121	64474521	401	*	6.86388	6.2693	7.2837	-0.949086	1.90537e-12	1.5755e-10
20187	LG02	42700626	42701026	401	*	5.15045	5.61405	4.46317	0.828653	2.18006e-05	0.000621741	26423	LG02	64481189	64481589	401	*	6.81868	6.21038	7.24525	-0.982802	2.40393e-13	2.25287e-11
20258	LG02	42952018	42952418	401	*	4.49961	4.94575	3.85036	0.634906	0.00158983	0.0208642	26430	LG02	64497020	64497420	401	*	7.01514	6.13681	7.55716	-1.35877	5.23609e-27	1.83944e-24
20290	LG02	43114653	43115053	401	*	5.44562	5.84853	4.8846	0.690884	0.000138885	0.00302698	26450	LG02	64575065	64575465	401	*	5.21113	4.77623	5.54485	-0.585232	0.00137701	0.0181929
20301	LG02	43154993	43155393	401	*	4.50575	5.02085	3.6971	0.772424	0.000317439	0.00595535	26459	LG02	64605426	64605826	401	*	5.01756	4.53063	5.38097	-0.631086	0.00118116	0.0159807
20304	LG02	43169466	43169866	401	*	5.074	5.46201	4.54161	0.613153	0.00100245	0.0146822	26474	LG02	64693796	64694196	401	*	5.69484	4.66582	6.28934	-1.43879	4.14842e-13	3.76019e-11
20360	LG02	43336926	43337326	401	*	4.67969	5.12147	4.03971	0.658659	0.000926821	0.0138075	26497	LG02	64794797	64795197	401	*	7.05388	6.63859	7.37596	-0.700522	4.06434e-09	1.96196e-07
20413	LG02	43515818	43516218	401	*	5.19431	5.64582	4.53352	0.78333	4.73267e-05	0.00122473	26500	LG02	64801514	64801914	401	*	6.49629	6.05232	6.83531	-0.721597	3.01085e-07	1.01771e-05
20434	LG02	43580547	43580947	401	*	5.07687	5.49352	4.4887	0.671311	0.000429589	0.00761397	26522	LG02	64893686	64894086	401	*	5.24838	4.82427	5.57572	-0.586762	0.00116492	0.0157908
20474	LG02	43751662	43752062	401	*	4.66186	5.10477	4.01949	0.660652	0.000969892	0.014314	26524	LG02	64897132	64897532	401	*	5.49218	5.06204	5.8231	-0.620786	0.000587001	0.00882825
20486	LG02	43797819	43798219	401	*	5.20016	5.7003	4.42824	0.950417	2.4565e-06	9.12555e-05	26530	LG02	64920968	64921368	401	*	6.30409	5.76529	6.69549	-0.86125	5.91118e-09	2.76454e-07
20532	LG02	43926188	43926588	401	*	5.16938	5.64282	4.45999	0.846777	1.89938e-05	0.000551133	26531	LG02	64922739	64923139	401	*	6.43863	5.50346	7.00132	-1.39321	1.94986e-19	3.69168e-17
20541	LG02	43971631	43972031	401	*	4.46267	4.93045	3.76604	0.637551	0.00185524	0.0233635	26532	LG02	64924039	64924439	401	*	5.45006	5.86526	4.86478	0.847038	1.9593e-05	0.0004425
20555	LG02	44005963	44006363	401	*	4.88615	5.29819	4.30718	0.636252	0.000910164	0.0136256	26539	LG02	64944906	64945306	401	*	5.04094	4.51481	5.42565	-0.709468	0.000487032	0.00752303
20610	LG02	44168192	44168592	401	*	4.67509	5.14839	3.96604	0.732778	0.000347507	0.00641157	26541	LG02	64946930	64947330	401	*	5.91954	5.45665	6.26944	-0.724752	1.41293e-05	0.000330335
20614	LG02	44182437	44182837	401	*	4.6319	5.12131	3.88559	0.770745	0.000218504	0.00439357	26542	LG02	64950170	64950570	401	*	5.68159	5.06309	6.1131	-0.930835	1.37009e-07	4.98008e-06
20629	LG02	44229334	44229734	401	*	5.21622	5.65284	4.5871	0.756834	6.09881e-05	0.00151566	26543	LG02	64951189	64951589	401	*	6.17374	5.40409	6.67295	-1.16697	3.35775e-13	3.07793e-11
20644	LG02	44275573	44275973	401	*	4.45145	4.88069	3.83764	0.608075	0.00210181	0.025587	26544	LG02	64951836	64952236	401	*	5.97094	5.47026	6.34191	-0.773894	2.95954e-06	8.09659e-05
20671	LG02	44344835	44345235	401	*	4.35341	4.88031	3.51477	0.814124	0.000199639	0.00408451	26549	LG02	64962249	64962649	401	*	4.7426	5.14288	4.18672	0.681596	0.00125715	0.0168764
20684	LG02	44387179	44387579	401	*	5.13341	5.51303	4.61677	0.610946	0.000864478	0.0131068	26563	LG02	65018465	65018865	401	*	5.74316	5.34405	6.05544	-0.605208	0.0002708	0.00452139
20685	LG02	44388754	44389154	401	*	5.23658	5.67255	4.60881	0.750388	7.0565e-05	0.0017175	26597	LG02	65132685	65133085	401	*	5.90664	5.38733	6.28769	-0.811813	1.58986e-06	4.63757e-05
20700	LG02	44443652	44444052	401	*	5.53872	6.04189	4.75948	1.00731	3.1477e-07	1.4509e-05	26620	LG02	65240490	65240890	401	*	6.97319	6.11262	7.50851	-1.32815	1.85821e-23	4.99702e-21
20734	LG02	44544006	44544406	401	*	4.59874	5.03419	3.97206	0.643272	0.0011969	0.0168155	26623	LG02	65250146	65250546	401	*	6.58727	5.87749	7.06089	-1.09813	1.03737e-13	1.0177e-11
20757	LG02	44616398	44616798	401	*	5.08797	5.47268	4.56181	0.610154	0.000968277	0.0143006	26687	LG02	65474379	65474779	401	*	4.70183	4.02786	5.15939	-0.864761	0.000146011	0.00262733
20759	LG02	44618186	44618586	401	*	4.8596	5.36	4.08709	0.866153	3.64513e-05	0.000973129	26688	LG02	65476200	65476600	401	*	4.83767	4.33059	5.21213	-0.642599	0.00135266	0.0179281
20773	LG02	44659072	44659472	401	*	4.59185	5.13324	3.7152	0.875813	9.05952e-05	0.00212215	26722	LG02	65708996	65709396	401	*	6.56136	6.08764	6.91738	-0.770904	2.24301e-08	9.45672e-07
20775	LG02	44670899	44671299	401	*	5.18542	5.58327	4.63425	0.646252	0.000490278	0.00846737	26724	LG02	65712188	65712588	401	*	7.27281	6.65327	7.70483	-1.0091	1.39302e-18	2.41889e-16
20783	LG02	44689258	44689658	401	*	5.08449	5.45045	4.59296	0.580765	0.00144205	0.0193764	26726	LG02	65723262	65723662	401	*	5.95918	5.57255	6.26379	-0.600853	0.000155716	0.00277975
20784	LG02	44691707	44692107	401	*	4.91792	5.29781	4.40079	0.581892	0.00187501	0.0235247	26731	LG02	65744710	65745110	401	*	5.79075	5.04458	6.2801	-1.09053	5.592e-09	2.62435e-07
20788	LG02	44701804	44702204	401	*	4.64349	5.06113	4.05333	0.608409	0.00193531	0.0241017	26732	LG02	65746756	65747156	401	*	6.46674	6.06536	6.78041	-0.656431	6.90147e-06	0.000173178
20804	LG02	44737713	44738113	401	*	5.7201	5.18787	6.10803	-0.714929	1.98204e-05	0.000571706	26741	LG02	65763722	65764122	401	*	6.10451	5.62179	6.46558	-0.772722	7.16613e-07	2.25659e-05
20812	LG02	44766733	44767133	401	*	4.78795	5.22484	4.15828	0.678187	0.000593173	0.00983649	26744	LG02	65771878	65772278	401	*	5.65811	5.00469	6.1062	-0.974184	1.78532e-07	6.31381e-06
20816	LG02	44776491	44776891	401	*	4.63229	5.09153	3.95464	0.699635	0.000510923	0.00875797	26747	LG02	65791312	65791712	401	*	5.02372	5.38801	4.53518	0.637087	0.00121143	0.0163465
20863	LG02	44920285	44920685	401	*	4.47129	4.9883	3.65784	0.809578	0.000175633	0.00367946	26752	LG02	65815903	65816303	401	*	5.02805	5.39673	4.53154	0.641156	0.00118399	0.0160135
20887	LG02	44983290	44983690	401	*	4.99309	5.43847	4.34546	0.749209	0.000116984	0.00262739	26756	LG02	65827335	65827735	401	*	5.89611	5.33172	6.30076	-0.868139	3.30105e-07	1.10657e-05
20896	LG02	45003822	45004222	401	*	5.51718	5.86408	5.05953	0.588593	0.000579995	0.00967587	26775	LG02	65917449	65917849	401	*	5.73566	6.04824	5.33605	0.599969	0.000389499	0.00618548
20905	LG02	45026230	45026630	401	*	4.70789	5.21335	3.92307	0.850987	5.65327e-05	0.00141945	26815	LG02	66163815	66164215	401	*	5.18992	5.63035	4.55279	0.88397	3.1095e-05	0.000669312
20911	LG02	45060858	45061258	401	*	6.10611	6.42724	5.69242	0.587086	0.000140057	0.00304706	26821	LG02	66178508	66178908	401	*	5.23471	5.75846	4.40415	1.15351	5.54309e-08	2.17834e-06
20933	LG02	45143655	45144055	401	*	4.68832	5.11857	4.07246	0.627418	0.00147106	0.0196794	26834	LG02	66238459	66238859	401	*	6.85768	6.42966	7.18734	-0.71987	1.02639e-08	4.57996e-07
20941	LG02	45170447	45170847	401	*	5.42961	5.81643	4.89948	0.650374	0.000281415	0.00540088	26841	LG02	66263482	66263882	401	*	5.33958	5.67816	4.89634	0.598926	0.00124651	0.0167566
20944	LG02	45178751	45179151	401	*	4.50038	5.00785	3.71065	0.766931	0.000323955	0.00605703	26908	LG02	66505456	66505856	401	*	5.05262	5.4111	4.57451	0.6319	0.0011029	0.0151115
20959	LG02	45209162	45209562	401	*	4.714	5.18719	4.00518	0.761141	0.00018844	0.00390203	26909	LG02	66506002	66506402	401	*	4.95855	5.32166	4.47216	0.609159	0.00191336	0.023949
20970	LG02	45240181	45240581	401	*	4.97974	5.40771	4.36854	0.692919	0.000307441	0.00580542	26925	LG02	66566937	66567337	401	*	4.9262	5.28343	4.45033	0.616996	0.00150644	0.0196152
20971	LG02	45241641	45242041	401	*	4.73501	5.14872	4.15269	0.624089	0.0012711	0.0176211	26975	LG02	66786537	66786937	401	*	5.37893	4.90195	5.73679	-0.708202	0.000114435	0.00211294
21021	LG02	45408716	45409116	401	*	5.20553	5.57529	4.70707	0.599018	0.000888089	0.013373	26981	LG02	66803276	66803676	401	*	5.25104	4.47254	5.75391	-1.08677	4.24656e-07	1.39468e-05
21031	LG02	45430120	45430520	401	*	4.98409	5.38053	4.43562	0.629079	0.000827479	0.0126832	26991	LG02	66832225	66832625	401	*	4.83453	4.32398	5.21087	-0.681752	0.000741022	0.0107767
21046	LG02	45483942	45484342	401	*	4.52109	4.97623	3.8524	0.671675	0.000903367	0.0135461	26996	LG02	66848305	66848705	401	*	5.69902	4.90929	6.20649	-1.15658	2.30656e-10	1.39901e-08
21048	LG02	45491396	45491796	401	*	4.72854	5.17249	4.08394	0.693101	0.000478546	0.00829894	27002	LG02	66866381	66866781	401	*	5.09669	4.60794	5.4611	-0.67009	0.000664359	0.00982753
21050	LG02	45498231	45498631	401	*	7.87169	7.30362	8.2782	-0.92033	2.57252e-20	6.94866e-18	27003	LG02	66869549	66869949	401	*	5.24852	4.45942	5.75573	-1.10123	1.87845e-07	6.61622e-06
21065	LG02	45589301	45589701	401	*	5.3433	5.71093	4.84874	0.606235	0.000701642	0.0111761	27004	LG02	66873379	66873779	401	*	5.40207	4.45856	5.9677	-1.30568	4.94354e-10	2.79743e-08
21066	LG02	45590913	45591313	401	*	5.03979	5.52335	4.30718	0.840573	3.38437e-05	0.000913954	27017	LG02	67012303	67012703	401	*	6.37059	5.67859	6.83631	-1.0631	5.33565e-12	4.123e-10
21072	LG02	45612051	45612451	401	*	4.63282	5.04746	4.04863	0.596302	0.00232836	0.0274556	27020	LG02	67070088	67070488	401	*	5.7193	5.31492	6.0348	-0.608022	0.000292166	0.00482904
21073	LG02	45614854	45615254	401	*	5.19767	5.58567	4.66532	0.6312	0.000596545	0.00988576	27023	LG02	67083753	67084153	401	*	6.7029	6.27942	7.02986	-0.706054	1.72423e-07	6.12854e-06
21083	LG02	45654925	45655325	401	*	5.21803	5.64385	4.61125	0.724874	0.000110612	0.0025093	27024	LG02	67085426	67085826	401	*	5.72929	5.21839	6.10582	-0.770061	2.74119e-05	0.000597653
21088	LG02	45666470	45666870	401	*	5.12705	5.53456	4.55704	0.663064	0.000387954	0.00700577	27055	LG02	67184120	67184520	401	*	7.18002	6.67463	7.55356	-0.835494	2.07199e-13	1.95385e-11
21093	LG02	45681521	45681921	401	*	5.79119	6.14045	5.3294	0.613998	0.00022978	0.00457689	27059	LG02	67194993	67195393	401	*	6.28877	5.77284	6.66801	-0.833556	1.52201e-08	6.60713e-07
21124	LG02	45792004	45792404	401	*	5.00109	5.39414	4.45913	0.593042	0.00181503	0.0229977	27100	LG02	67439069	67439469	401	*	6.05233	5.58491	6.4048	-0.747921	3.35213e-06	9.06655e-05
21128	LG02	45797392	45797792	401	*	5.07169	5.43953	4.57671	0.581264	0.00157604	0.0207358	27101	LG02	67440751	67441151	401	*	4.98529	4.36391	5.4182	-0.839991	0.000119219	0.00219197
21161	LG02	45896801	45897201	401	*	4.95143	5.39254	4.31285	0.7266	0.000189953	0.003924	27102	LG02	67441804	67442204	401	*	5.05733	4.55696	5.42813	-0.680211	0.000632118	0.00941362
21162	LG02	45898309	45898709	401	*	4.42918	4.86646	3.79866	0.601221	0.0025859	0.0295883	27109	LG02	67480631	67481031	401	*	4.48088	3.65414	5.00314	-1.06151	1.08053e-05	0.000259204
21180	LG02	45939870	45940270	401	*	4.23318	4.6908	3.55909	0.599723	0.00305429	0.0333707	27110	LG02	67481148	67481548	401	*	6.25676	5.43796	6.77588	-1.22969	1.35388e-14	1.50287e-12
21181	LG02	45956416	45956816	401	*	4.41395	4.86151	3.76165	0.624681	0.00193789	0.0241195	27114	LG02	67497504	67497904	401	*	5.91147	5.31756	6.33096	-0.911865	2.68006e-07	9.15575e-06
21204	LG02	46066459	46066859	401	*	4.66361	5.13095	3.96797	0.728439	0.000346642	0.00639951	27130	LG02	67563004	67563404	401	*	6.36582	5.94758	6.68966	-0.679877	3.60804e-06	9.66837e-05
21205	LG02	46102497	46102897	401	*	3.51747	4.18763	2.22676	0.91564	0.000218979	0.00440021	27163	LG02	67743526	67743926	401	*	5.65425	5.09675	6.05536	-0.846307	3.00252e-06	8.19758e-05
21206	LG02	46103418	46103818	401	*	5.93662	6.43949	5.15813	1.08712	2.29209e-09	1.6095e-07	27165	LG02	67750851	67751251	401	*	6.63295	6.07561	7.03397	-0.894881	4.74523e-11	3.17262e-09
21225	LG02	46165690	46166090	401	*	4.9795	5.45822	4.25805	0.804944	8.2689e-05	0.00197076	27166	LG02	67762531	67762931	401	*	7.54219	6.55367	8.12331	-1.51935	1.27972e-44	1.17841e-41
21261	LG02	46288100	46288500	401	*	6.39173	6.84821	5.72014	0.974282	4.57206e-10	3.63939e-08	27168	LG02	67771873	67772273	401	*	6.10105	5.69406	6.41813	-0.614723	0.000198565	0.00343959
21274	LG02	46317868	46318268	401	*	5.02223	5.47071	4.36796	0.748183	0.000126173	0.00279912	27169	LG02	67772882	67773282	401	*	5.09856	4.55573	5.49206	-0.735667	0.000291262	0.00481673
21295	LG02	46393320	46393720	401	*	4.90637	5.36864	4.22203	0.747101	0.000208182	0.00422728	27171	LG02	67784592	67784992	401	*	6.30066	5.37202	6.86103	-1.37655	7.94312e-18	1.29248e-15
21317	LG02	46460183	46460583	401	*	5.3242	5.68327	4.84504	0.586468	0.000980167	0.0144289	27172	LG02	67785790	67786190	401	*	5.6563	5.15553	6.02733	-0.762291	2.02049e-05	0.000455134
21335	LG02	46525202	46525602	401	*	4.26121	4.72521	3.57304	0.605016	0.00298276	0.0327925	27173	LG02	67786639	67787039	401	*	5.99004	5.55502	6.32383	-0.697467	1.95464e-05	0.000441529
21384	LG02	46671698	46672098	401	*	5.35341	5.7544	4.79613	0.686464	0.000143194	0.00310641	27176	LG02	67793612	67794012	401	*	5.64713	5.16811	6.00612	-0.737472	3.27713e-05	0.000699201
21388	LG02	46687578	46687978	401	*	4.58422	5.03282	3.92967	0.653598	0.00115658	0.0163582	27183	LG02	67813453	67813853	401	*	5.37595	5.71597	4.93024	0.609333	0.000967602	0.0135451
21391	LG02	46695561	46695961	401	*	4.47938	4.89762	3.88799	0.583029	0.003044	0.0332882	27194	LG02	67841365	67841765	401	*	5.19488	4.73403	5.54361	-0.63711	0.000640094	0.00951723
21396	LG02	46714389	46714789	401	*	4.66743	5.07841	4.09055	0.604768	0.00190563	0.0238278	27202	LG02	67880327	67880727	401	*	4.06142	3.03504	4.65507	-1.09081	6.525e-05	0.00129166
21397	LG02	46716151	46716551	401	*	4.96732	5.41824	4.30779	0.741507	0.000161638	0.00343	27292	LG02	68283984	68284384	401	*	6.85991	5.68584	7.49853	-1.73462	5.54754e-37	3.42286e-34
21465	LG02	46948563	46948963	401	*	4.85567	5.32511	4.15532	0.789971	8.68778e-05	0.00205168	27298	LG02	68306740	68307140	401	*	5.17051	5.52061	4.70728	0.616763	0.00114141	0.0155449
21478	LG02	46986380	46986780	401	*	6.14054	5.66927	6.49518	-0.667441	1.34801e-05	0.000409934	27322	LG02	68381645	68382045	401	*	5.64075	6.10033	4.96233	1.00279	1.12835e-07	4.1827e-06
21494	LG02	47059769	47060169	401	*	4.64252	5.10535	3.95693	0.70957	0.000447372	0.00787061	27324	LG02	68383121	68383521	401	*	4.82715	5.23256	4.26126	0.688408	0.00117041	0.0158475
21499	LG02	47076577	47076977	401	*	4.91768	5.41567	4.15099	0.873198	2.63392e-05	0.000734634	27340	LG02	68449510	68449910	401	*	6.35817	5.82569	6.74623	-0.853262	1.63573e-08	7.07053e-07
21519	LG02	47125842	47126242	401	*	8.31642	7.82974	8.67968	-0.809158	7.00052e-21	1.99277e-18	27341	LG02	68451262	68451662	401	*	6.71283	6.3102	7.02726	-0.672216	3.3146e-07	1.11081e-05
21565	LG02	47393297	47393697	401	*	5.04013	5.43799	4.48893	0.638572	0.000649611	0.0105576	27343	LG02	68456199	68456599	401	*	5.60771	4.99892	6.03452	-0.900728	1.61724e-06	4.70165e-05
21581	LG02	47456506	47456906	401	*	5.20465	5.59634	4.66529	0.642422	0.000472511	0.00821818	27350	LG02	68476822	68477222	401	*	6.89472	6.48079	7.21599	-0.693228	2.32147e-08	9.75369e-07
21590	LG02	47475623	47476023	401	*	4.87433	5.26246	4.34171	0.590963	0.00174047	0.0223041	27367	LG02	68561824	68562224	401	*	4.69663	5.0852	4.16318	0.639409	0.00184632	0.0232319
21623	LG02	47572371	47572771	401	*	5.01868	5.46043	4.37877	0.725179	0.000208117	0.00422666	27403	LG02	68709860	68710260	401	*	5.95588	5.56413	6.26365	-0.598896	0.000233479	0.00397445
21724	LG02	47909774	47910174	401	*	4.82994	5.22269	4.28855	0.588815	0.00205632	0.0251909	27411	LG02	68737713	68738113	401	*	5.61962	5.17385	5.95967	-0.664805	0.000185366	0.00323818
21752	LG02	48038949	48039349	401	*	4.84801	5.23936	4.30928	0.592212	0.00175874	0.022486	27413	LG02	68743666	68744066	401	*	6.81164	6.24094	7.21949	-0.923049	8.06343e-13	7.00579e-11
21876	LG02	48488160	48488560	401	*	7.71102	7.32643	8.01437	-0.63478	5.07982e-10	4.00423e-08	27414	LG02	68748212	68748612	401	*	6.44927	5.88989	6.85135	-0.898007	1.62044e-10	1.00697e-08
21976	LG02	48838112	48838512	401	*	4.54592	4.9588	3.96527	0.586756	0.00268121	0.0304041	27449	LG02	68845671	68846071	401	*	6.21283	5.71172	6.58404	-0.8008	6.17025e-07	1.96561e-05
22031	LG02	49004446	49004846	401	*	5.10098	5.48415	4.57773	0.606049	0.00114663	0.0162572	27450	LG02	68846593	68846993	401	*	5.17589	4.71631	5.5239	-0.632466	0.000849546	0.0121311
22049	LG02	49076912	49077312	401	*	4.93147	5.33578	4.36774	0.627614	0.000955733	0.0141497	27463	LG02	68902571	68902971	401	*	5.67213	5.17374	6.04185	-0.777905	8.88421e-06	0.000217191
22089	LG02	49210397	49210797	401	*	4.55854	5.03344	3.84585	0.725725	0.000419313	0.00746666	27464	LG02	68905602	68906002	401	*	6.78321	6.35054	7.11561	-0.715101	1.49328e-08	6.49405e-07
22090	LG02	49217522	49217922	401	*	4.09962	4.59627	3.33612	0.641398	0.00205637	0.0251909	27482	LG02	68982882	68983282	401	*	6.71824	6.22561	7.08479	-0.809331	1.82266e-09	9.34096e-08
22092	LG02	49225150	49225550	401	*	4.29838	4.7606	3.61415	0.627321	0.00206769	0.0252863	27508	LG02	69123625	69124025	401	*	5.21321	5.56549	4.74613	0.651226	0.00061139	0.0091509
22152	LG02	49413869	49414269	401	*	5.08377	5.50345	4.48947	0.691958	0.000265627	0.00515074	27512	LG02	69131182	69131582	401	*	6.83813	6.47741	7.12645	-0.611029	8.3748e-07	2.60263e-05
22170	LG02	49457166	49457566	401	*	6.92004	7.47739	5.99985	1.3949	8.63056e-21	2.42274e-18	27529	LG02	69187664	69188064	401	*	6.3007	5.92864	6.59622	-0.607552	3.18054e-05	0.000681705
22174	LG02	49470569	49470969	401	*	7.61718	8.01736	7.06149	0.887728	5.11737e-16	9.08053e-14	27530	LG02	69193349	69193749	401	*	6.09601	5.5755	6.47771	-0.82125	3.02742e-07	1.02274e-05
22181	LG02	49502351	49502751	401	*	4.37118	4.84717	3.65598	0.677733	0.000999057	0.0146547	27560	LG02	69335343	69335743	401	*	5.34359	4.76724	5.7543	-0.84868	1.68299e-05	0.000385758
22187	LG02	49528791	49529191	401	*	4.78541	5.21057	4.17999	0.650301	0.000847784	0.012923	27562	LG02	69340237	69340637	401	*	5.11161	4.56927	5.50485	-0.781582	0.000102612	0.00192092
22196	LG02	49560060	49560848	789	*	6.0294	6.6135	5.03197	1.4124	2.21668e-12	2.53708e-10	27565	LG02	69349304	69349704	401	*	6.30756	5.86729	6.64442	-0.711674	3.59837e-06	9.64738e-05
22197	LG02	49561095	49561495	401	*	6.00743	6.73173	4.48418	2.08539	1.15994e-20	3.21164e-18	27568	LG02	69362027	69362427	401	*	7.58483	6.93166	8.0328	-1.06413	7.71728e-25	2.31614e-22
22202	LG02	49580646	49581046	401	*	7.02453	7.53822	6.21939	1.231	3.03836e-18	6.89015e-16	27571	LG02	69380891	69381291	401	*	6.07426	5.67446	6.38696	-0.632679	5.88481e-05	0.00118075
22203	LG02	49582670	49583070	401	*	6.33666	6.74827	5.75852	0.837072	4.02503e-08	2.22181e-06	27575	LG02	69414600	69415000	401	*	6.46865	5.85475	6.89794	-0.966763	3.46927e-11	2.37171e-09
22205	LG02	49588058	49588458	401	*	4.64354	5.04768	4.0801	0.591115	0.00223591	0.0267175	27582	LG02	69445536	69445936	401	*	5.202	4.71332	5.56637	-0.715368	0.000188915	0.00329165
22210	LG02	49596301	49596701	401	*	4.68294	5.09009	4.11361	0.602523	0.00182243	0.0230651	27599	LG02	69511469	69511869	401	*	7.03588	6.48608	7.43301	-0.903966	4.06195e-14	4.22352e-12
22211	LG02	49599113	49599513	401	*	5.29078	5.69109	4.73485	0.679639	0.000189734	0.00392081	27610	LG02	69599543	69599943	401	*	6.77367	5.98915	7.27901	-1.21875	2.80264e-20	5.70621e-18
22212	LG02	49599900	49600300	401	*	5.0986	5.50216	4.53632	0.662163	0.000370431	0.00675455	27619	LG02	69624460	69624860	401	*	5.96453	5.46359	6.33565	-0.785705	3.09196e-06	8.41718e-05
22231	LG02	49667411	49667811	401	*	9.02461	8.55417	9.37878	-0.799852	3.69064e-31	2.37353e-28	27633	LG02	69714150	69714550	401	*	6.52794	5.92537	6.9517	-0.940315	1.07066e-10	6.82556e-09
22234	LG02	49675781	49676181	401	*	6.23053	6.6905	5.55126	0.974784	1.52018e-09	1.10513e-07	27634	LG02	69716768	69717168	401	*	6.60218	5.73052	7.14169	-1.3131	4.74657e-18	7.87102e-16
22236	LG02	49689217	49689617	401	*	7.49875	7.9414	6.85691	1.01254	3.58108e-18	8.01621e-16	27635	LG02	69718936	69719696	761	*	6.59344	5.62363	7.1682	-1.44698	1.30889e-21	3.01889e-19
22255	LG02	49726012	49726412	401	*	5.3452	5.72709	4.82434	0.647448	0.000283419	0.00543026	27636	LG02	69720976	69721376	401	*	6.48941	5.75199	6.97503	-1.13131	4.06024e-13	3.69126e-11
22259	LG02	49742727	49743127	401	*	4.94156	5.34826	4.37314	0.644512	0.000673669	0.0108543	27637	LG02	69728794	69729194	401	*	7.12355	6.46276	7.57506	-1.06026	4.60808e-19	8.42273e-17
22260	LG02	49745421	49745821	401	*	4.68848	5.26321	3.71875	1.07054	6.1637e-06	0.000206504	27639	LG02	69732337	69732737	401	*	5.5827	4.84281	6.06938	-1.06459	7.93698e-08	3.02711e-06
22282	LG02	49826796	49827196	401	*	5.00298	5.39433	4.46427	0.618095	0.000975298	0.0143729	27649	LG02	69756642	69757042	401	*	5.34195	4.909	5.67453	-0.606576	0.000952289	0.0133541
22312	LG02	49905975	49906375	401	*	5.15939	5.60507	4.51113	0.775069	5.073e-05	0.00129733	27650	LG02	69757840	69758240	401	*	5.36332	4.88879	5.71979	-0.68115	0.00029597	0.00487745
22376	LG02	50147786	50148186	401	*	4.77577	5.17541	4.22111	0.591829	0.00207771	0.025384	27653	LG02	69769490	69769890	401	*	4.44065	4.83342	3.89923	0.594036	0.00337939	0.0380302
22384	LG02	50172625	50173025	401	*	5.6069	5.98104	5.10041	0.656039	0.000146477	0.00316521	27656	LG02	69777472	69777872	401	*	4.64362	5.02028	4.1325	0.60379	0.00259518	0.030748
22397	LG02	50218226	50218626	401	*	4.11412	4.6891	3.14366	0.86355	0.00018366	0.00381997	27661	LG02	69791754	69792154	401	*	6.38372	5.79133	6.80246	-0.93988	1.23845e-10	7.82398e-09
22430	LG02	50368048	50368448	401	*	4.6481	5.09094	4.00588	0.654262	0.00104966	0.0152124	27664	LG02	69795441	69795841	401	*	5.09873	4.6545	5.4379	-0.583417	0.00195951	0.0244336
22531	LG02	50684574	50684974	401	*	4.10822	4.57883	3.40525	0.590268	0.00376118	0.0386059	27666	LG02	69798081	69798481	401	*	6.31241	5.43878	6.85266	-1.3118	9.56752e-17	1.36494e-14
22547	LG02	50758580	50758980	401	*	4.13769	4.59551	3.46317	0.597847	0.00319311	0.0344355	27667	LG02	69799894	69800294	401	*	7.42371	6.59391	7.94717	-1.29868	7.824e-31	3.54853e-28
22555	LG02	50780285	50780685	401	*	7.37736	7.76049	6.85416	0.828101	5.41224e-13	6.71969e-11	27669	LG02	69808634	69809034	401	*	8.34542	7.54124	8.85872	-1.29194	5.76408e-53	7.37499e-50
22558	LG02	50792916	50793316	401	*	4.79026	5.2135	4.18875	0.666822	0.000571834	0.00956699	27672	LG02	69827503	69827903	401	*	7.10837	6.6091	7.47857	-0.82505	1.64613e-11	1.19526e-09
22563	LG02	50804524	50804924	401	*	4.23685	4.76318	3.39969	0.758416	0.000475717	0.00825812	27687	LG02	69879998	69880398	401	*	5.81951	6.17508	5.34661	0.728097	2.71755e-05	0.000593244
22570	LG02	50826536	50826936	401	*	4.67335	5.10613	4.05223	0.656748	0.000883292	0.01332	27694	LG02	69906624	69907024	401	*	5.17623	4.69635	5.53571	-0.673349	0.000448077	0.00699096
22573	LG02	50842110	50842510	401	*	4.9491	5.36021	4.37197	0.660946	0.000480065	0.00832291	27734	LG02	70147261	70147661	401	*	4.81493	4.2862	5.201	-0.686397	0.000770252	0.0111471
22596	LG02	50911144	50911544	401	*	4.91879	5.41669	4.1523	0.866185	3.17782e-05	0.000865675	27740	LG02	70163945	70164345	401	*	6.07137	5.68403	6.37643	-0.609936	8.31289e-05	0.00159701
22601	LG02	50931060	50931460	401	*	4.9519	5.40904	4.27886	0.741063	0.000196684	0.00403765	27750	LG02	70213513	70213913	401	*	5.76641	5.31091	6.11207	-0.708472	2.99818e-05	0.00064845
22602	LG02	50937344	50937744	401	*	4.51646	4.97342	3.8438	0.673463	0.000875232	0.0132333	27755	LG02	70265800	70266200	401	*	4.0892	4.61038	3.2652	0.874416	0.00048398	0.0074819
22605	LG02	50946801	50947201	401	*	5.06543	5.43869	4.56056	0.580632	0.00164614	0.0214181	27761	LG02	70281591	70281991	401	*	5.58364	4.97147	6.01209	-0.921045	3.51354e-07	1.17198e-05
22614	LG02	50970165	50970565	401	*	5.06614	5.52657	4.38587	0.781996	8.39513e-05	0.00199692	27765	LG02	70289389	70289789	401	*	5.72993	5.26812	6.07921	-0.703182	5.63618e-05	0.00113517
22619	LG02	51010278	51010678	401	*	4.84466	5.23771	4.30268	0.583018	0.00218175	0.0262879	27771	LG02	70359404	70359804	401	*	5.02376	4.1214	5.57465	-1.21182	1.01823e-07	3.81052e-06
22649	LG02	51107976	51108376	401	*	4.8399	5.27584	4.21222	0.669964	0.000656929	0.0106566	27773	LG02	70458429	70458829	401	*	4.83958	4.21455	5.27424	-0.822193	0.000182949	0.00320286
22713	LG02	51317226	51317626	401	*	7.16178	7.56427	6.60158	0.870267	2.32336e-12	2.64919e-10	27774	LG02	70461789	70462189	401	*	4.44996	3.40113	5.05084	-1.22745	2.76359e-06	7.62401e-05
22738	LG02	51388870	51389270	401	*	4.93897	5.34524	4.37139	0.629231	0.000983949	0.0144723	27775	LG02	70466742	70467142	401	*	6.30464	5.53076	6.8056	-1.1875	2.74795e-14	2.91206e-12
22744	LG02	51401556	51401956	401	*	4.94288	5.44063	4.17674	0.857	3.6555e-05	0.000975254	27776	LG02	70467802	70468202	401	*	5.74474	4.87777	6.28248	-1.25378	4.94625e-11	3.29976e-09
22789	LG02	51521950	51522350	401	*	4.7904	5.21419	4.18776	0.657049	0.000725002	0.011467	27778	LG02	70476187	70476587	401	*	4.8036	4.15159	5.25103	-0.877456	7.47228e-05	0.00145066
22798	LG02	51543296	51543696	401	*	4.37279	4.93175	3.44811	0.905238	7.38929e-05	0.00178527	27779	LG02	70484755	70485155	401	*	5.86998	5.46424	6.18631	-0.630761	0.000111752	0.00207002
22806	LG02	51576077	51576477	401	*	4.12905	4.63492	3.3432	0.633068	0.00241363	0.0281714	27782	LG02	70508185	70508585	401	*	5.05424	4.397	5.50411	-0.916743	2.45976e-05	0.000543112
22811	LG02	51587383	51587783	401	*	4.68672	5.14638	4.00814	0.69928	0.000553617	0.00932859	27786	LG02	70512409	70512809	401	*	6.2202	5.36745	6.75254	-1.26698	4.74149e-14	4.88414e-12
22820	LG02	51620297	51620697	401	*	7.26478	7.69787	6.64302	0.972776	1.5967e-15	2.69181e-13	27787	LG02	70516257	70516657	401	*	5.95824	5.39018	6.36476	-0.872254	2.97293e-07	1.00629e-05
22829	LG02	51650744	51651144	401	*	4.91245	5.30712	4.36737	0.581683	0.00237115	0.0278332	27788	LG02	70522282	70522682	401	*	5.94575	4.75578	6.58886	-1.66546	4.46096e-19	8.17842e-17
22844	LG02	51700911	51701311	401	*	7.31328	7.68566	6.81003	0.796168	1.2903e-11	1.32462e-09	27789	LG02	70523378	70523778	401	*	7.07454	6.24423	7.5982	-1.28792	4.98057e-25	1.50221e-22
22850	LG02	51712653	51713053	401	*	5.33139	5.72752	4.78351	0.681607	0.000154215	0.00330073	27790	LG02	70525007	70525407	401	*	5.88704	4.55611	6.56736	-1.80054	5.86749e-19	1.0613e-16
22864	LG02	51767757	51768157	401	*	4.62209	5.11977	3.8561	0.806656	0.000134003	0.00294301	27791	LG02	70526452	70526852	401	*	6.82053	5.80473	7.41072	-1.52213	1.30679e-26	4.49972e-24
22873	LG02	51804930	51805330	401	*	4.69424	5.10539	4.117	0.604417	0.00186862	0.0234663	27797	LG02	70583118	70583518	401	*	4.48703	3.97586	4.86371	-0.597346	0.00258167	0.0306297
22874	LG02	51817950	51818350	401	*	4.95229	5.33706	4.42603	0.58755	0.0017382	0.0222814	27803	LG02	70614604	70615004	401	*	7.1531	6.30493	7.68368	-1.32386	4.88702e-27	1.7268e-24
22879	LG02	51827814	51828214	401	*	4.62026	5.03217	4.04155	0.588996	0.00255112	0.0293284	27804	LG02	70616602	70617002	401	*	5.53186	5.11465	5.85509	-0.606384	0.000543632	0.00825774
22888	LG02	51865207	51865607	401	*	7.19844	7.50565	6.8076	0.623887	1.03639e-07	5.29886e-06	27805	LG02	70617671	70618071	401	*	5.76703	5.32558	6.10458	-0.682762	5.52286e-05	0.00111549
22893	LG02	51882293	51882693	401	*	5.84239	6.33656	5.08483	1.04866	7.09044e-09	4.5384e-07	27808	LG02	70625206	70625606	401	*	5.12609	4.40506	5.60464	-1.0203	1.34793e-06	4.00845e-05
22908	LG02	51937177	51937577	401	*	6.26971	6.59292	5.85252	0.596809	7.66886e-05	0.00184761	27814	LG02	70655491	70655891	401	*	5.94316	5.17195	6.44302	-1.15856	4.08625e-12	3.20855e-10
22918	LG02	51970952	51971352	401	*	4.82865	5.2374	4.25619	0.625455	0.00116273	0.0164318	27819	LG02	70675132	70675532	401	*	6.05723	5.12283	6.61965	-1.37408	4.0731e-16	5.39897e-14
22933	LG02	52022461	52022861	401	*	4.66038	5.09033	4.04512	0.630899	0.00141056	0.0190482	27831	LG02	70748061	70748461	401	*	5.30007	4.63388	5.75407	-0.963064	1.76893e-06	5.08547e-05
22950	LG02	52084337	52084737	401	*	4.82384	5.24894	4.21855	0.656359	0.00075583	0.0118278	27832	LG02	70749397	70749797	401	*	5.46781	4.90531	5.87148	-0.84178	1.07378e-05	0.000257707
22969	LG02	52163617	52164017	401	*	5.00244	5.39463	4.46211	0.598074	0.00160931	0.0210629	27838	LG02	70774947	70775347	401	*	6.81145	5.97348	7.33808	-1.28592	1.16103e-19	2.25077e-17
22970	LG02	52165418	52165818	401	*	5.06922	5.4685	4.51526	0.638485	0.000678831	0.0109229	27839	LG02	70778984	70779384	401	*	6.08249	5.3539	6.56431	-1.09627	7.19471e-11	4.69918e-09
22985	LG02	52231869	52232269	401	*	4.68227	5.22547	3.80077	0.977963	1.19319e-05	0.000369133	27840	LG02	70784985	70785385	401	*	6.92181	6.54719	7.21894	-0.634245	2.52311e-07	8.65605e-06
23017	LG02	52332118	52332518	401	*	4.90919	5.31247	4.34747	0.623662	0.00108188	0.0155556	27842	LG02	70792612	70793012	401	*	4.58041	4.9974	3.99152	0.655071	0.0021548	0.0264494
23029	LG02	52374444	52374844	401	*	4.61291	5.13377	3.78974	0.849088	8.627e-05	0.00204134	27855	LG02	70942304	70942704	401	*	4.68371	4.02915	5.13233	-0.797805	0.000509356	0.0078172
23030	LG02	52375607	52376007	401	*	4.88502	5.28698	4.32586	0.609202	0.00153976	0.0203875	27860	LG02	70989113	70989513	401	*	6.49706	5.93415	6.90094	-0.900896	3.88167e-10	2.24782e-08
23055	LG02	52454406	52454806	401	*	4.80248	5.2489	4.15264	0.691895	0.000512817	0.0087867	27887	LG02	71218959	71219359	401	*	4.44538	4.89189	3.79536	0.753581	0.00092137	0.0130002
23070	LG02	52500799	52501199	401	*	5.28095	5.65275	4.77876	0.612938	0.000629346	0.0103054	27897	LG02	71265793	71266193	401	*	4.2658	4.71027	3.62012	0.63197	0.00349476	0.0390466
23087	LG02	52583306	52583706	401	*	7.11839	6.66174	7.46472	-0.715553	5.26348e-09	3.44893e-07	27935	LG02	72235975	72236375	401	*	6.36705	5.64198	6.84735	-1.10952	4.54592e-13	4.09604e-11
23100	LG02	52632824	52633224	401	*	4.80267	5.25272	4.14503	0.704956	0.000390472	0.00704541	27954	LG02	72369598	72369998	401	*	5.33424	4.63262	5.80425	-0.982976	2.80934e-06	7.73971e-05
23105	LG02	52658998	52659398	401	*	6.95217	7.39032	6.31983	0.965182	7.24172e-13	8.81995e-11	27961	LG02	72547878	72548278	401	*	5.32665	4.85651	5.68066	-0.69119	0.000192205	0.00334228
23134	LG02	52775540	52775940	401	*	5.45437	5.8579	4.89216	0.688939	0.000164166	0.00347457	27983	LG02	72784258	72784658	401	*	6.83595	6.3233	7.21342	-0.838697	1.62798e-10	1.01011e-08
23150	LG02	52818979	52819379	401	*	5.60269	5.98193	5.08676	0.665373	0.00013583	0.00297373	27989	LG02	72847388	72847788	401	*	6.25521	5.70278	6.65371	-0.875493	8.40238e-09	3.80518e-07
23177	LG02	52904312	52904712	401	*	5.87849	6.2626	5.35346	0.695455	3.78876e-05	0.00100573	28008	LG02	72918398	72918798	401	*	4.93461	4.42343	5.3113	-0.683669	0.000767884	0.0111154
23192	LG02	52963451	52963851	401	*	4.96805	5.3471	4.45246	0.582715	0.00175151	0.0224172	28015	LG02	72945955	72946355	401	*	4.38927	3.18256	5.03704	-1.43435	6.77488e-08	2.61259e-06
23196	LG02	52975382	52975782	401	*	4.39476	4.89553	3.62135	0.726505	0.000604426	0.00999293	28016	LG02	72948190	72948590	401	*	5.39999	4.9155	5.76204	-0.71861	0.000106609	0.00198686
23204	LG02	53033894	53034294	401	*	5.49931	5.85694	5.02274	0.606548	0.000456172	0.00798497	28024	LG02	73112228	73112628	401	*	4.71655	3.9569	5.21159	-0.988282	1.91176e-05	0.000432728
23220	LG02	53074662	53075062	401	*	5.10566	5.56567	4.42631	0.816075	2.44824e-05	0.000687896	28025	LG02	73151311	73151711	401	*	3.6542	2.86612	4.16099	-0.694295	0.00250275	0.0298361
23221	LG02	53076054	53076454	401	*	4.8138	5.41822	3.75378	1.25519	3.53606e-07	1.60736e-05	28027	LG02	73160552	73160952	401	*	4.91693	4.37236	5.31134	-0.695839	0.000731871	0.0106678
23222	LG02	53076936	53077336	401	*	5.14011	5.61587	4.42547	0.859129	1.27875e-05	0.000391616	28030	LG02	73530785	73531185	401	*	7.24489	7.63702	6.70469	0.889698	7.64595e-15	8.82588e-13
23223	LG02	53079698	53080098	401	*	4.97943	5.35943	4.46207	0.59752	0.00128577	0.0177719	28034	LG02	73863318	73863718	401	*	5.75739	5.20691	6.15487	-0.841205	3.12176e-06	8.49451e-05
23242	LG02	53141269	53141669	401	*	5.01647	5.47281	4.34517	0.774855	8.13878e-05	0.00194432	28038	LG02	74057518	74057918	401	*	7.95911	8.25994	7.57856	0.658216	7.7762e-13	6.78534e-11
23243	LG02	53145365	53145765	401	*	4.92101	5.33364	4.34086	0.636835	0.000925	0.0137939	28060	LG02	74208536	74208936	401	*	6.32463	5.6256	6.79348	-1.07541	2.98186e-12	2.39237e-10
23256	LG02	53189232	53189632	401	*	4.14863	4.63418	3.41136	0.663686	0.00142242	0.0191641	28071	LG02	74267263	74267663	401	*	5.69808	5.22255	6.05512	-0.745526	2.33373e-05	0.000517637
23271	LG02	53238968	53239368	401	*	7.48505	7.92146	6.85637	0.988943	4.22046e-17	8.45134e-15	28072	LG02	74289593	74289993	401	*	5.39732	4.89077	5.77149	-0.746069	0.000100929	0.00189261
23274	LG02	53247467	53247867	401	*	9.39074	9.02719	9.68086	-0.635435	7.30729e-25	2.87444e-22	28079	LG02	74311032	74311432	401	*	4.86147	4.33274	5.24755	-0.702033	0.000688842	0.0101281
23309	LG02	53380501	53380901	401	*	5.80972	6.15954	5.34695	0.623557	0.000158275	0.003371	28084	LG02	74323806	74324206	401	*	5.78413	4.37226	6.48384	-1.89021	1.33165e-20	2.80038e-18
23326	LG02	53418396	53418796	401	*	4.89796	5.41574	4.08256	0.931673	1.32077e-05	0.000403266	28086	LG02	74334210	74334610	401	*	5.41717	4.85096	5.82274	-0.836375	1.17504e-05	0.000279996
23368	LG02	53538522	53538922	401	*	4.73456	5.20106	4.04082	0.735984	0.000280939	0.00539551	28090	LG02	74343925	74344325	401	*	5.77672	5.37573	6.09015	-0.587759	0.000604766	0.0090619
23375	LG02	53559369	53559769	401	*	4.86012	5.2724	4.28065	0.625358	0.00120895	0.016951	28094	LG02	74357327	74357727	401	*	6.03683	5.30597	6.51963	-1.0957	8.24458e-11	5.34842e-09
23376	LG02	53560552	53560952	401	*	5.14605	5.53612	4.60977	0.630228	0.000615543	0.010123	28095	LG02	74358134	74358534	401	*	5.19133	4.50549	5.65427	-0.972628	2.62852e-06	7.28944e-05
23457	LG02	53949126	53949526	401	*	5.04709	5.46053	4.46533	0.684392	0.000280906	0.00539551	28096	LG02	74359351	74359751	401	*	7.3047	6.5785	7.78549	-1.16231	4.1234e-24	1.16288e-21
23458	LG02	53954139	53954539	401	*	4.48605	5.06255	3.51113	1.03973	1.1536e-05	0.000358437	28097	LG02	74377757	74378157	401	*	4.97768	4.4774	5.34844	-0.670842	0.000679667	0.0100125
23513	LG02	54169408	54169808	401	*	4.3863	4.86501	3.66488	0.702078	0.000688789	0.0110435	28100	LG02	74391596	74391996	401	*	4.34546	3.56311	4.84991	-0.943621	0.000126182	0.00230846
23525	LG02	54206539	54206939	401	*	6.06313	5.64175	6.38885	-0.596932	9.63511e-05	0.00223203	28104	LG02	74451801	74452201	401	*	4.97937	4.46133	5.35974	-0.719316	0.000343581	0.00555497
23585	LG02	54392970	54393370	401	*	4.4551	4.8811	3.84795	0.60027	0.00241194	0.0281625	28105	LG02	74455806	74456206	401	*	4.82838	4.32845	5.19894	-0.650154	0.00129037	0.0172433
23586	LG02	54394925	54395325	401	*	5.00108	5.40641	4.43534	0.650197	0.000574579	0.00960398	28108	LG02	74484898	74485298	401	*	5.15144	4.34906	5.66403	-1.12587	9.39696e-08	3.54396e-06
23588	LG02	54400560	54400960	401	*	4.70931	5.16041	4.04941	0.699277	0.000482321	0.00835894	28133	LG02	74804052	74804452	401	*	4.70327	4.19517	5.07829	-0.610781	0.00216776	0.0265638
23606	LG02	54501384	54501784	401	*	6.02909	6.47205	5.3866	0.887937	1.36487e-07	6.81595e-06	28137	LG02	74886808	74887208	401	*	4.36078	4.81765	3.68832	0.750641	0.00109272	0.0150045
23617	LG02	54536890	54537290	401	*	5.1639	5.55622	4.62331	0.632131	0.000685192	0.0109962	28139	LG02	75009932	75010332	401	*	5.44679	5.02528	5.77259	-0.592766	0.000759473	0.0110094
23636	LG02	54603372	54603772	401	*	6.75547	7.1601	6.1911	0.853153	3.65413e-10	2.967e-08	28143	LG02	75244338	75244738	401	*	5.29554	4.8171	5.65421	-0.689849	0.000262492	0.00439899
23647	LG02	54645215	54645615	401	*	4.62866	5.0638	4.00264	0.638626	0.00126967	0.0176073	28164	LG02	75387473	75387873	401	*	6.36732	5.65863	6.84046	-1.09871	4.18732e-13	3.78979e-11
23654	LG02	54672852	54673252	401	*	5.09723	5.48447	4.5663	0.625095	0.000694061	0.0111016	28166	LG02	75391689	75392089	401	*	5.37883	4.88491	5.7461	-0.737126	9.538e-05	0.00179855
23658	LG02	54677447	54677847	401	*	4.636	5.09051	3.96869	0.69261	0.000581387	0.00969368	28167	LG02	75397753	75398153	401	*	6.50949	5.90758	6.93293	-0.945488	2.38621e-10	1.438e-08
23677	LG02	54756717	54757117	401	*	4.56359	5.01971	3.89277	0.690221	0.000636419	0.010389	28168	LG02	75404483	75404883	401	*	5.17187	4.50845	5.6246	-0.932766	6.93339e-06	0.000173871
23689	LG02	54808776	54809176	401	*	5.79478	6.39356	4.7525	1.44765	5.4221e-12	5.90552e-10	28169	LG02	75409479	75409879	401	*	4.47897	3.94984	4.86526	-0.641598	0.00175612	0.0222908
23690	LG02	54810167	54810567	401	*	5.67432	6.19839	4.84296	1.11933	1.03456e-08	6.40931e-07	28170	LG02	75414296	75414696	401	*	4.94446	4.31529	5.38111	-0.884525	3.26987e-05	0.000697897
23691	LG02	54811176	54811576	401	*	6.11074	6.67649	5.16691	1.3599	2.02422e-13	2.6343e-11	28171	LG02	75415798	75416198	401	*	5.04719	4.44537	5.47059	-0.854382	3.69244e-05	0.00077717
23706	LG02	54850547	54850947	401	*	4.8424	5.34975	4.05296	0.887346	2.8097e-05	0.000777417	28177	LG02	75432974	75433374	401	*	5.50287	4.81542	5.96654	-1.01012	1.8457e-07	6.51407e-06
23709	LG02	54852556	54852956	401	*	4.4511	4.87899	3.84007	0.584981	0.00316819	0.0342793	28178	LG02	75438280	75438680	401	*	4.47007	3.89066	4.88232	-0.6991	0.00122711	0.0165288
23711	LG02	54859246	54859646	401	*	3.95972	4.44935	3.21291	0.611545	0.00300973	0.0330114	28184	LG02	75483627	75484027	401	*	5.20521	4.61133	5.62469	-0.863821	1.25135e-05	0.000296149
23714	LG02	54865610	54866010	401	*	5.14149	5.53643	4.5959	0.641117	0.000558887	0.00939335	28191	LG02	75511652	75512052	401	*	6.44156	5.96829	6.79733	-0.76848	5.07528e-08	2.0101e-06
23715	LG02	54866809	54867209	401	*	5.65673	6.03982	5.1336	0.679537	8.44942e-05	0.0020074	28199	LG02	75529459	75529859	401	*	5.9448	5.13604	6.45993	-1.21006	2.26522e-12	1.84543e-10
23736	LG02	54920837	54921237	401	*	4.82641	5.33307	4.03866	0.867811	4.03878e-05	0.00106512	28212	LG02	75615945	75616345	401	*	5.91159	5.38852	6.29466	-0.81791	1.27918e-06	3.83154e-05
23754	LG02	54988142	54988542	401	*	5.88013	5.07982	6.39188	-1.119	1.06569e-09	7.96153e-08	28213	LG02	75618974	75619374	401	*	4.92304	4.29598	5.35867	-0.859232	6.3092e-05	0.0012541
23755	LG02	54988567	54988967	401	*	4.67963	3.83167	5.21014	-0.914677	3.27812e-05	0.00088907	28219	LG02	75717966	75718366	401	*	5.40764	4.7518	5.85685	-0.951219	9.46781e-07	2.90682e-05
23769	LG02	55032408	55032808	401	*	6.4364	6.83628	5.88128	0.808283	7.78806e-08	4.09075e-06	28229	LG02	75762078	75762478	401	*	4.47779	3.94366	4.86671	-0.591718	0.00335221	0.0377804
23775	LG02	55056373	55056773	401	*	5.54294	5.95001	4.97377	0.72699	4.79058e-05	0.00123682	28232	LG02	75780311	75780711	401	*	4.82895	4.20577	5.26273	-0.840754	0.000112182	0.00207734
23777	LG02	55058213	55058613	401	*	5.56788	6.05496	4.82706	0.978725	2.25366e-07	1.07298e-05	28249	LG02	75882142	75882542	401	*	4.69777	4.07542	5.13115	-0.814597	0.000254276	0.00428018
23778	LG02	55062441	55062841	401	*	5.28317	5.84748	4.34342	1.17898	1.35784e-07	6.78641e-06	28261	LG02	75930463	75930863	401	*	4.73658	3.79674	5.30092	-1.20473	2.76155e-07	9.40769e-06
23779	LG02	55063658	55064419	762	*	5.69863	6.07802	5.18243	0.677299	6.95155e-05	0.00169535	28267	LG02	75943379	75943779	401	*	4.84836	4.35696	5.21424	-0.595327	0.00228134	0.0276358
23791	LG02	55099903	55100303	401	*	5.96925	6.29954	5.54015	0.591231	0.000213213	0.00430428	28268	LG02	75953729	75954129	401	*	5.75685	5.11675	6.19869	-0.955779	6.52916e-08	2.52584e-06
23795	LG02	55113393	55113793	401	*	6.42549	6.86943	5.78092	0.937042	1.41041e-09	1.02964e-07	28280	LG02	76136550	76136950	401	*	5.15503	4.65515	5.52556	-0.700638	0.000348264	0.00562022
23815	LG02	55178832	55179232	401	*	4.80967	5.23689	4.20005	0.655525	0.000852664	0.0129828	28301	LG02	76345552	76345952	401	*	4.7092	4.05107	5.15947	-0.876138	9.55123e-05	0.00179993
23839	LG02	55256324	55256724	401	*	6.89325	7.19493	6.51132	0.586692	7.67172e-06	0.000248998	28307	LG02	76390830	76391230	401	*	5.33462	4.86245	5.68978	-0.677061	0.000264879	0.00443533
23845	LG02	55315119	55315519	401	*	5.20236	5.75521	4.2946	1.1329	3.09412e-07	1.43054e-05	28308	LG02	76391706	76392106	401	*	5.70993	4.9612	6.20036	-1.09112	4.65012e-09	2.22353e-07
23848	LG02	55404983	55405383	401	*	6.17636	6.7229	5.28584	1.28618	1.21035e-12	1.4381e-10	28318	LG02	76474552	76474952	401	*	6.63501	6.20277	6.96717	-0.71224	3.14081e-07	1.05548e-05
23869	LG02	55471367	55471767	401	*	6.79428	7.13703	6.34387	0.686898	2.49508e-07	1.17413e-05	28320	LG02	76478539	76478939	401	*	7.01866	6.37851	7.46052	-1.03318	2.71019e-17	4.10753e-15
23901	LG02	55591760	55592160	401	*	5.29162	5.75508	4.60466	0.828281	1.75036e-05	0.000515149	28331	LG02	76517549	76517949	401	*	6.67676	5.66213	7.26656	-1.52132	7.20846e-27	2.51057e-24
23964	LG02	55794568	55794968	401	*	4.68696	5.0939	4.11805	0.592252	0.00226192	0.0269097	28344	LG02	76584712	76585112	401	*	5.20495	4.64982	5.60484	-0.797681	5.88073e-05	0.00118013
23965	LG02	55795812	55796212	401	*	4.65215	5.13554	3.91993	0.753772	0.000265323	0.00514765	28347	LG02	76592886	76593286	401	*	6.9099	6.23719	7.36689	-1.06577	4.03706e-16	5.35704e-14
23986	LG02	55928189	55928589	401	*	6.09199	6.4488	5.61688	0.671852	1.47956e-05	0.000444269	28348	LG02	76597088	76597488	401	*	6.40084	5.70506	6.86825	-1.07253	1.01919e-12	8.69961e-11
23988	LG02	55932993	55933393	401	*	5.58539	5.96812	5.06295	0.670432	0.000120647	0.00269274	28354	LG02	76633381	76633781	401	*	4.62827	5.01081	4.1062	0.588693	0.00328524	0.0371703
24053	LG02	56168985	56169385	401	*	4.91176	5.33417	4.31194	0.669095	0.000520331	0.00888539	28355	LG02	76644623	76645023	401	*	5.37897	4.56226	5.89727	-1.15585	9.98179e-09	4.46389e-07
24061	LG02	56192790	56193190	401	*	5.03767	5.50373	4.34491	0.809462	4.32068e-05	0.00113028	28356	LG02	76649643	76650043	401	*	5.44706	4.75008	5.91501	-1.00934	4.47697e-07	1.46638e-05
24068	LG02	56216862	56217262	401	*	5.10692	5.52439	4.51708	0.689359	0.000268725	0.00519735	28360	LG02	76720205	76720605	401	*	5.0427	4.33284	5.51635	-0.975458	6.93737e-06	0.000173935
24201	LG02	56681522	56681922	401	*	4.90559	5.44184	4.04255	0.973018	9.88135e-06	0.000311806	28361	LG02	76721979	76722379	401	*	5.10969	4.58641	5.49288	-0.733383	0.000258299	0.00433649
24202	LG02	56683877	56684277	401	*	6.10498	6.47089	5.61352	0.69135	9.09817e-06	0.000290182	28364	LG02	76753429	76753829	401	*	5.85025	4.75647	6.46516	-1.53733	6.46416e-16	8.35871e-14
24206	LG02	56715305	56715705	401	*	4.47428	4.92814	3.80839	0.634911	0.00172475	0.0221675	28366	LG02	76787130	76787530	401	*	5.09833	4.57266	5.48278	-0.738043	0.000201216	0.00348071
24216	LG02	56754095	56754495	401	*	4.43792	4.87712	3.80337	0.590764	0.00317509	0.0343112	28368	LG02	76790685	76791085	401	*	6.26201	5.41507	6.79212	-1.27285	5.70747e-16	7.44359e-14
24232	LG02	56806636	56807036	401	*	4.90524	5.32352	4.31376	0.660115	0.000596432	0.00988576	28369	LG02	76842294	76842694	401	*	4.30587	3.47412	4.83009	-0.967326	0.000116744	0.00215102
24273	LG02	56927383	56927783	401	*	6.73822	7.26074	5.91081	1.24331	6.86843e-16	1.20123e-13	28370	LG02	76843123	76843523	401	*	4.898	4.31589	5.31161	-0.76308	0.000338198	0.00547952
24274	LG02	56930323	56930723	401	*	4.94884	5.55592	3.88037	1.28022	2.08995e-07	1.00236e-05	28371	LG02	76843714	76844114	401	*	4.21168	3.36132	4.74311	-0.972403	0.000118917	0.00218689
24330	LG02	57095246	57095646	401	*	5.3368	5.69891	4.85219	0.58613	0.00116199	0.0164251	28372	LG02	76846239	76846639	401	*	5.03509	4.57559	5.38305	-0.609617	0.00138512	0.0182764
24360	LG02	57187645	57188045	401	*	6.93383	7.24437	6.53757	0.61422	1.56881e-06	6.13544e-05	28398	LG02	76929410	76929810	401	*	5.69944	5.23567	6.04984	-0.711492	5.77095e-05	0.00116039
24364	LG02	57201274	57201674	401	*	6.86574	7.22784	6.38115	0.740101	2.42435e-08	1.38673e-06	28400	LG02	76934135	76934535	401	*	5.83011	5.01574	6.34748	-1.19585	3.1111e-11	2.14735e-09
24389	LG02	57282379	57282779	401	*	5.14559	5.58537	4.50984	0.753484	7.84882e-05	0.00188444	28415	LG02	77003654	77004054	401	*	4.92589	4.06885	5.45988	-1.16121	1.95824e-07	6.85553e-06
24394	LG02	57301544	57301944	401	*	4.84154	5.27428	4.2205	0.683997	0.000464815	0.00810942	28421	LG02	77056083	77056483	401	*	4.5312	3.91872	4.9598	-0.741546	0.000806001	0.011594
24397	LG02	57304430	57304830	401	*	4.76599	5.21438	4.11191	0.698014	0.000446014	0.00785126	28429	LG02	77106187	77106587	401	*	6.44156	5.92349	6.82195	-0.83622	7.68927e-09	3.51629e-07
24444	LG02	57452955	57453355	401	*	5.02172	5.39599	4.515	0.583867	0.00159387	0.0208992	28440	LG02	77159767	77160167	401	*	5.59545	5.10738	5.95948	-0.742389	3.5886e-05	0.000758203
24453	LG02	57489202	57489966	765	*	5.1486	5.53608	4.61723	0.63368	0.000544966	0.00922242	28447	LG02	77185220	77185620	401	*	5.23007	4.55324	5.68893	-0.959376	4.02338e-06	0.000106591
24456	LG02	57501629	57502029	401	*	6.60174	6.95933	6.12523	0.713481	3.09993e-07	1.43174e-05	28451	LG02	77199359	77199759	401	*	5.55332	5.88489	5.12207	0.600937	0.000835856	0.0119682
24479	LG02	57561006	57561406	401	*	6.82415	7.18328	6.3449	0.732549	3.24705e-08	1.82384e-06	28463	LG02	77264822	77265222	401	*	5.20638	4.51727	5.6708	-0.971117	2.08442e-06	5.91137e-05
24480	LG02	57565020	57565420	401	*	6.43572	6.82293	5.90484	0.773688	1.54106e-07	7.59586e-06	28465	LG02	77272884	77273284	401	*	5.39433	4.90113	5.76121	-0.712545	0.000160772	0.00286201
24509	LG02	57631973	57632373	401	*	4.35259	4.8122	3.67413	0.646539	0.00151048	0.0200757	28480	LG02	77334053	77334453	401	*	6.13309	5.5653	6.53946	-0.880415	6.72371e-08	2.59532e-06
24522	LG02	57671774	57672174	401	*	4.20355	4.76033	3.28496	0.78855	0.00042409	0.00754069	28487	LG02	77430773	77431173	401	*	5.25063	4.74645	5.62351	-0.690172	0.000499801	0.00769581
24543	LG02	57753229	57753629	401	*	6.17677	6.5346	5.69982	0.679815	8.47781e-06	0.000272541	28488	LG02	77455899	77456299	401	*	4.73634	4.18511	5.1342	-0.651555	0.00172259	0.0219669
24544	LG02	57759047	57759447	401	*	5.28323	5.7809	4.51731	0.960434	1.54896e-06	6.0695e-05	28494	LG02	77516549	77516949	401	*	6.07912	5.50772	6.48733	-0.883362	1.17304e-07	4.33779e-06
24545	LG02	57763730	57764130	401	*	5.02646	5.44822	4.42796	0.681811	0.00036184	0.00663073	28500	LG02	77542728	77543128	401	*	6.02318	5.57448	6.36494	-0.706782	1.60458e-05	0.000369879
24551	LG02	57793471	57793871	401	*	4.48571	4.93016	3.84007	0.62362	0.00186257	0.0234169	28503	LG02	77569250	77569650	401	*	6.24164	5.77948	6.59112	-0.742636	1.29684e-06	3.87679e-05
24559	LG02	57826456	57826856	401	*	4.42061	4.91107	3.67182	0.730463	0.000499961	0.00859916	28504	LG02	77572353	77572753	401	*	5.03256	4.54559	5.39599	-0.654761	0.000786908	0.011353
24565	LG02	57850179	57850579	401	*	5.1798	5.5841	4.61606	0.674312	0.000267796	0.00518156	28514	LG02	77603900	77604300	401	*	6.84039	5.97724	7.37669	-1.33163	2.35232e-23	6.3118e-21
24597	LG02	57931302	57931702	401	*	4.92861	5.31154	4.40578	0.590797	0.00162767	0.0212437	28516	LG02	77607884	77608284	401	*	5.05677	4.36197	5.52374	-0.974016	3.09062e-06	8.41542e-05
24613	LG02	57987408	57987808	401	*	7.14558	7.44397	6.76894	0.598061	6.53991e-07	2.80038e-05	28520	LG02	77626606	77627006	401	*	6.09728	5.61246	6.45952	-0.769765	8.51574e-07	2.63726e-05
24615	LG02	57990884	57991284	401	*	4.79505	5.28781	4.04082	0.822862	7.5612e-05	0.00182354	28524	LG02	77655252	77655652	401	*	5.5969	4.71196	6.14138	-1.2687	3.82055e-11	2.5987e-09
24636	LG02	58066398	58066798	401	*	4.8292	5.28732	4.154	0.755322	0.000150328	0.00323213	28526	LG02	77659816	77660216	401	*	6.92259	6.14368	7.42563	-1.21624	6.4357e-19	1.15548e-16
24639	LG02	58088906	58089306	401	*	4.54885	5.03271	3.81553	0.735046	0.000426451	0.0075738	28529	LG02	77672411	77672811	401	*	6.19475	5.52724	6.64935	-1.02242	5.07927e-10	2.87023e-08
24660	LG02	58161055	58161455	401	*	4.35254	4.79392	3.71341	0.587487	0.00339594	0.0359552	28539	LG02	77786031	77786431	401	*	6.0504	5.66689	6.35308	-0.610882	8.11177e-05	0.00156357
24665	LG02	58183308	58183708	401	*	6.02907	5.61381	6.35113	-0.601768	4.84161e-05	0.00124708	28542	LG02	77798441	77798841	401	*	6.51452	5.65791	7.04833	-1.30104	1.45502e-18	2.52293e-16
24676	LG02	58224314	58224714	401	*	4.81301	5.30073	4.07066	0.801315	0.000103308	0.00236881	28543	LG02	77799163	77799563	401	*	4.66555	4.00062	5.11897	-0.894066	5.9474e-05	0.00119166
24677	LG02	58231674	58232074	401	*	4.26727	4.78333	3.45617	0.726163	0.000694917	0.0111068	28548	LG02	77805311	77805711	401	*	4.35419	3.63921	4.83009	-0.864214	0.000274808	0.00457888
24711	LG02	58341432	58341832	401	*	5.04133	5.42942	4.50878	0.608067	0.00110459	0.0157821	28552	LG02	77822838	77823238	401	*	5.31281	4.83396	5.67171	-0.687744	0.000348671	0.00562604
24725	LG02	58402602	58403002	401	*	5.54082	4.74244	6.05178	-1.04086	1.38442e-07	6.89658e-06	28554	LG02	77839562	77839962	401	*	6.20717	5.41872	6.71411	-1.19131	1.09568e-13	1.068e-11
24752	LG02	58529684	58530084	401	*	5.83989	5.35793	6.20053	-0.650701	7.54373e-05	0.00181969	28556	LG02	77842058	77842458	401	*	6.85016	6.31947	7.23728	-0.810583	3.67486e-06	9.83009e-05
24753	LG02	58532218	58532618	401	*	5.653	5.14813	6.02626	-0.648531	0.000184524	0.00383531	28567	LG02	78120107	78120507	401	*	5.87099	5.33909	6.25875	-0.824482	1.36089e-06	4.03948e-05
24804	LG02	58719332	58719732	401	*	6.54989	6.12818	6.8758	-0.633239	5.6923e-06	0.000192786	28583	LG02	78176935	78177335	401	*	5.58763	5.00865	5.99967	-0.875454	3.34749e-06	9.05655e-05
24808	LG02	58722460	58722860	401	*	6.46962	6.77584	6.08038	0.580613	3.86635e-05	0.00102498	28595	LG02	78474833	78475233	401	*	5.0484	4.42389	5.48282	-0.869018	4.1779e-05	0.000868223
24810	LG02	58728681	58729081	401	*	5.85355	5.34826	6.22704	-0.688636	2.5309e-05	0.00070899	28626	LG02	79081344	79081744	401	*	4.36399	3.74133	4.79752	-0.698548	0.00156037	0.0201963
24831	LG02	58804532	58804932	401	*	6.71447	7.03065	6.30896	0.616606	6.0349e-06	0.000203085	28627	LG02	79085210	79085610	401	*	5.53593	4.71542	6.05573	-1.18205	1.25227e-09	6.62088e-08
24844	LG02	58845725	58846125	401	*	6.69709	7.01668	6.28594	0.625256	2.7053e-06	9.9766e-05	28631	LG02	79093026	79093426	401	*	6.3177	5.51244	6.83143	-1.22773	8.67748e-16	1.10329e-13
24853	LG02	58867613	58868013	401	*	4.50291	4.99033	3.76127	0.742085	0.00037973	0.00688282	28642	LG02	79132678	79133078	401	*	6.94377	6.51265	7.27525	-0.726014	3.05886e-09	1.5114e-07
24914	LG02	59143604	59144004	401	*	4.7817	5.23907	4.10815	0.718014	0.000336842	0.00625947	28645	LG02	79139253	79139653	401	*	4.81372	4.15718	5.26325	-0.897198	4.5008e-05	0.000928658
24935	LG02	59205124	59205524	401	*	4.43648	4.89859	3.7525	0.663128	0.00110968	0.0158349	28654	LG02	79182313	79182713	401	*	5.21862	4.61196	5.64438	-0.871172	1.66761e-05	0.00038245
24977	LG02	59321715	59322115	401	*	4.97067	5.34738	4.45944	0.587596	0.00153022	0.0202812	28666	LG02	79237811	79238211	401	*	6.52354	5.43681	7.13629	-1.59185	1.99804e-25	6.11742e-23
24984	LG02	59345777	59346177	401	*	4.88999	5.28753	4.3394	0.61308	0.00120184	0.0168746	28673	LG02	79313274	79313674	401	*	6.45388	6.05087	6.76855	-0.659802	3.85038e-06	0.000102455
25002	LG02	59398364	59398764	401	*	4.78916	5.26122	4.08291	0.768687	0.000159109	0.00338638	28678	LG02	79346876	79347276	401	*	6.57946	6.20906	6.87393	-0.612361	4.56781e-06	0.000119325
25051	LG02	59546644	59547044	401	*	4.89407	5.35737	4.20745	0.731558	0.000282208	0.00541218	28684	LG02	79376972	79377372	401	*	5.3113	4.85486	5.65751	-0.590905	0.00163302	0.0209735
25053	LG02	59553150	59553550	401	*	6.19392	5.77143	6.52031	-0.60323	7.13295e-05	0.00173196	28700	LG02	79553656	79554056	401	*	5.17713	4.67965	5.54634	-0.706973	0.000255694	0.0042993
25060	LG02	59567784	59568184	401	*	5.59262	5.95931	5.09973	0.634412	0.000242382	0.00478582	28707	LG02	79576052	79576452	401	*	4.86985	4.3982	5.22471	-0.60963	0.00164531	0.021099
25074	LG02	59614747	59615147	401	*	7.57706	7.97784	7.02019	0.883205	2.18769e-14	3.23103e-12	28722	LG02	79643549	79643949	401	*	5.7485	5.20801	6.14078	-0.820778	5.68848e-06	0.000145934
25089	LG02	59677422	59677822	401	*	6.0703	6.45594	5.5424	0.729718	6.65797e-06	0.000220993	28723	LG02	79648384	79648784	401	*	5.1008	4.65953	5.43825	-0.585214	0.00160812	0.0207019
25116	LG02	59771286	59771686	401	*	4.94469	5.32291	4.43066	0.580426	0.00188866	0.0236569	28724	LG02	79652299	79652699	401	*	5.24746	4.41862	5.77053	-1.16764	2.11706e-08	8.97701e-07
25153	LG02	59921653	59922053	401	*	4.72311	5.13368	4.14703	0.604907	0.00179988	0.0228748	28725	LG02	79653195	79653595	401	*	5.97104	5.18834	6.47564	-1.17271	6.51706e-12	4.98834e-10
25159	LG02	59944714	59945114	401	*	5.07108	5.51409	4.42849	0.734779	0.000156546	0.00334003	28726	LG02	79654012	79654412	401	*	6.81774	6.39643	7.14342	-0.700557	4.56888e-08	1.8256e-06
25160	LG02	59962941	59963341	401	*	6.88802	7.2528	6.39861	0.747572	2.22405e-08	1.28302e-06	28730	LG02	79672060	79672460	401	*	5.42891	4.76761	5.88065	-0.962345	1.05154e-06	3.20654e-05
25192	LG02	60112434	60112834	401	*	4.37568	4.89695	3.55144	0.716368	0.000827004	0.012681	28732	LG02	79677779	79678179	401	*	5.4861	4.97013	5.86536	-0.765099	4.42704e-05	0.000914837
25213	LG02	60190502	60190902	401	*	8.59773	8.16832	8.92821	-0.726655	9.39241e-20	2.42904e-17	28734	LG02	79697523	79697923	401	*	5.10271	4.56623	5.49288	-0.743068	0.000218341	0.00374427
25273	LG02	60420758	60421158	401	*	6.74345	7.10638	6.25739	0.736964	4.15112e-08	2.28312e-06	28735	LG02	79700450	79700850	401	*	4.94546	4.31877	5.38091	-0.849842	7.50242e-05	0.00145604
25287	LG02	60469650	60470050	401	*	4.51666	5.04703	3.66903	0.842656	0.000131359	0.00289303	28737	LG02	79704329	79704729	401	*	4.63492	3.9655	5.0904	-0.894309	5.64192e-05	0.00113614
25305	LG02	60524087	60524487	401	*	5.53536	5.99664	4.85323	0.863426	5.30818e-06	0.000181442	28739	LG02	79711203	79711603	401	*	6.35603	5.838	6.7364	-0.829718	3.46944e-08	1.41324e-06
25307	LG02	60528888	60529288	401	*	5.05717	5.44773	4.51994	0.613038	0.00110908	0.0158282	28751	LG02	79754319	79754719	401	*	5.80635	5.04943	6.30025	-1.12375	2.30988e-10	1.40033e-08
25310	LG02	60543914	60544314	401	*	4.94185	5.33574	4.39829	0.592044	0.00185198	0.0233388	28752	LG02	79755771	79756171	401	*	5.83605	5.31239	6.21943	-0.802893	2.33387e-06	6.55004e-05
25311	LG02	60546344	60546744	401	*	4.61498	5.07751	3.93007	0.702099	0.000548164	0.00925829	28756	LG02	79776005	79776405	401	*	5.84125	5.45557	6.14527	-0.588738	0.000385414	0.00612941
25331	LG02	60664449	60664849	401	*	4.77407	5.17466	4.21758	0.602482	0.00164889	0.0214402	28797	LG03	204840	205240	401	*	5.84834	5.30915	6.23993	-0.823429	2.10725e-06	5.97054e-05
25346	LG02	60704815	60705215	401	*	4.8816	5.45044	3.92893	1.09964	2.22116e-06	8.34309e-05	28799	LG03	210310	210710	401	*	4.66128	4.07286	5.07805	-0.740797	0.000621548	0.00928692
25347	LG02	60709483	60709883	401	*	4.60221	5.02069	4.01034	0.611323	0.00180238	0.0228875	28807	LG03	334764	335164	401	*	4.76409	4.16533	5.18597	-0.785008	0.000263258	0.0044094
25348	LG02	60719074	60719474	401	*	4.74376	5.16235	4.15167	0.632138	0.00114767	0.0162682	28816	LG03	370979	371379	401	*	5.04667	4.42461	5.4799	-0.874979	3.05387e-05	0.000658969
25356	LG02	60735294	60735694	401	*	5.74429	6.08601	5.29565	0.594425	0.000349328	0.00644028	28820	LG03	405631	406031	401	*	6.49482	6.06913	6.82311	-0.706724	2.86873e-07	9.75094e-06
25473	LG02	61114198	61114598	401	*	5.10283	5.49171	4.56882	0.623582	0.000784851	0.0121978	28823	LG03	440546	440946	401	*	5.13241	4.30939	5.6532	-1.15304	8.04954e-08	3.06715e-06
25676	LG02	61842690	61843090	401	*	5.10296	5.55812	4.43422	0.763371	0.000108436	0.00246869	28824	LG03	449934	450334	401	*	4.46275	3.79492	4.9175	-0.753127	0.00101382	0.0140786
25777	LG02	62152814	62153214	401	*	4.64495	5.10509	3.96532	0.718257	0.000366849	0.00670366	28837	LG03	550879	551279	401	*	4.85536	4.38243	5.21095	-0.602985	0.00188274	0.0236144
25806	LG02	62255045	62255445	401	*	5.25216	5.72878	4.53554	0.877192	7.14494e-06	0.000234658	28843	LG03	585791	586191	401	*	10.4054	11.0646	9.15659	1.89698	0	0
25821	LG02	62352379	62352779	401	*	4.01727	4.55803	3.1423	0.71976	0.000910242	0.0136256	28851	LG03	691730	692130	401	*	5.47201	4.94697	5.85612	-0.761889	6.9018e-05	0.00135484
25823	LG02	62369128	62369528	401	*	4.5865	5.01824	3.96753	0.621494	0.00172396	0.0221626	28857	LG03	703475	703875	401	*	4.99714	4.11036	5.5423	-1.1992	8.03474e-08	3.06343e-06
25923	LG02	62693352	62693752	401	*	5.0797	5.46147	4.55905	0.605722	0.00100029	0.0146629	28858	LG03	710737	711137	401	*	5.08819	4.42069	5.54279	-0.931749	1.16573e-05	0.00027805
25931	LG02	62707797	62708197	401	*	4.53967	5.07967	3.66672	0.887872	6.99769e-05	0.00170489	28859	LG03	713831	714231	401	*	6.09967	5.17548	6.65845	-1.38024	1.48799e-17	2.33676e-15
25946	LG02	62759250	62759650	401	*	4.57612	5.00484	3.96338	0.606197	0.00218939	0.0263642	28863	LG03	746646	747046	401	*	6.46234	5.6418	6.98215	-1.25163	1.16327e-16	1.63274e-14
25974	LG02	62863836	62864236	401	*	4.47852	4.91408	3.85162	0.604463	0.00246347	0.0285631	28866	LG03	753637	754037	401	*	6.29542	5.66643	6.73197	-0.987612	8.58992e-11	5.5508e-09
26004	LG02	62944090	62944490	401	*	4.76341	5.24107	4.04439	0.758338	0.000222907	0.00446072	28884	LG03	821448	821848	401	*	5.8629	5.25657	6.28851	-0.928996	6.54116e-08	2.52968e-06
26011	LG02	62968598	62968998	401	*	5.73485	6.12575	5.19698	0.707025	3.47604e-05	0.000935175	28886	LG03	840589	840989	401	*	4.4221	3.7776	4.866	-0.808823	0.000356337	0.00573224
26036	LG02	63041786	63042560	775	*	5.7803	5.19896	6.19352	-0.785944	3.23486e-06	0.00011671	28887	LG03	876979	877379	401	*	3.88082	3.10497	4.3826	-0.81193	0.000804923	0.0115799
26114	LG02	63265653	63266053	401	*	5.5051	5.87143	5.01289	0.630543	0.000299111	0.00566661	28892	LG03	952801	953201	401	*	4.59771	4.02093	5.00863	-0.735839	0.000623556	0.00931216
26125	LG02	63297604	63298004	401	*	5.16943	5.54356	4.66297	0.599467	0.00102381	0.0149285	28893	LG03	966898	967298	401	*	4.95837	4.16324	5.46803	-1.05509	2.91984e-06	8.00487e-05
26182	LG02	63510864	63511264	401	*	4.87581	5.32495	4.22013	0.736149	0.000187561	0.00388648	28895	LG03	1037795	1038195	401	*	5.4799	4.34916	6.10594	-1.56228	6.87859e-15	7.97038e-13
26213	LG02	63612488	63612888	401	*	4.41561	4.86639	3.75641	0.631581	0.00173731	0.0222776	28896	LG03	1045526	1045926	401	*	4.97551	4.07489	5.52576	-1.21984	2.2542e-08	9.49532e-07
26219	LG02	63634411	63634811	401	*	4.95317	5.33607	4.43041	0.590361	0.00160617	0.0210309	28897	LG03	1048673	1049073	401	*	5.16577	4.62888	5.55616	-0.781475	8.3703e-05	0.00160678
26272	LG02	63967370	63967770	401	*	6.71387	7.02692	6.31352	0.613684	3.78849e-06	0.000133981	28914	LG03	1328674	1329074	401	*	5.73064	5.07414	6.18016	-0.980502	8.22256e-08	3.12818e-06
26276	LG02	63983443	63983843	401	*	7.92039	8.27094	7.45634	0.761295	1.38355e-14	2.08389e-12	28915	LG03	1334464	1334864	401	*	5.48551	4.84169	5.9291	-0.949239	6.37496e-07	2.02582e-05
26304	LG02	64103915	64104315	401	*	5.60983	6.29844	4.24497	1.84704	1.77169e-14	2.63585e-12	28918	LG03	1340264	1340664	401	*	4.8254	4.16996	5.27442	-0.900039	4.69834e-05	0.000964504
26308	LG02	64113784	64114184	401	*	6.90116	7.21867	6.49348	0.635084	5.44513e-07	2.37224e-05	28922	LG03	1356490	1356890	401	*	5.43336	5.00889	5.76092	-0.581982	0.00144131	0.0188926
26370	LG02	64308489	64308889	401	*	6.11677	6.47573	5.63781	0.658295	4.11359e-05	0.00108273	28923	LG03	1358425	1358825	401	*	4.95163	4.26421	5.4153	-0.930944	2.04709e-05	0.000460103
26420	LG02	64474121	64474521	401	*	6.94702	7.2837	6.50706	0.671616	4.11077e-07	1.837e-05	28925	LG03	1367092	1367492	401	*	4.87263	4.28779	5.28761	-0.782563	0.000228768	0.00390874
26422	LG02	64480261	64480661	401	*	5.2246	5.60469	4.7071	0.616818	0.000701286	0.0111733	28926	LG03	1403614	1404014	401	*	5.80405	4.82571	6.38171	-1.40251	3.37047e-14	3.53478e-12
26423	LG02	64481189	64481589	401	*	6.79674	7.24525	6.14241	0.982915	5.98995e-12	6.47757e-10	28929	LG03	1470243	1470643	401	*	6.62192	5.89749	7.10194	-1.14109	2.79135e-16	3.75362e-14
26430	LG02	64497020	64497420	401	*	7.20212	7.55716	6.73014	0.741148	9.99467e-10	7.50836e-08	28941	LG03	1721946	1722346	401	*	6.2783	5.48038	6.78908	-1.19949	1.41863e-13	1.35882e-11
26472	LG02	64683949	64684349	401	*	5.79658	6.14691	5.33293	0.626603	0.000141802	0.00307952	28963	LG03	2055010	2055410	401	*	6.50993	5.8692	6.95206	-1.00184	7.79399e-12	5.88423e-10
26480	LG02	64719712	64720112	401	*	10.1138	9.71396	10.4265	-0.700156	3.288e-45	1.11016e-41	28965	LG03	2062519	2062919	401	*	6.10869	5.46786	6.55086	-0.967527	1.06733e-08	4.7574e-07
26505	LG02	64822012	64822412	401	*	4.67937	5.15637	3.96188	0.720543	0.00047263	0.00821862	28984	LG03	2390653	2391053	401	*	4.84204	4.31367	5.22793	-0.647654	0.001564	0.0202324
26509	LG02	64844784	64845184	401	*	4.7366	5.17194	4.11016	0.663631	0.000751476	0.01178	28992	LG03	2456752	2457152	401	*	5.80618	5.17444	6.24405	-0.960771	5.45809e-08	2.14911e-06
26520	LG02	64888316	64888716	401	*	4.59511	5.03205	3.96532	0.621151	0.00182998	0.0231389	29000	LG03	2485947	2486347	401	*	4.92046	4.21008	5.39435	-0.973388	9.46314e-06	0.000230233
26524	LG02	64897132	64897532	401	*	5.44568	5.8231	4.93313	0.636068	0.000373757	0.00679482	29004	LG03	2848222	2848622	401	*	4.55882	3.66699	5.10584	-1.094	1.22805e-05	0.000291332
26531	LG02	64922739	64923139	401	*	6.5713	7.00132	5.9559	0.901321	1.81252e-09	1.29824e-07	29005	LG03	2849534	2849934	401	*	4.50776	3.81007	4.97601	-0.847467	0.000355325	0.00571999
26539	LG02	64944906	64945306	401	*	5.01092	5.42565	4.42659	0.650918	0.000677919	0.0109126	29008	LG03	2857232	2857632	401	*	5.54281	4.95245	5.96054	-0.876996	3.75932e-06	0.000100317
26545	LG02	64952830	64953230	401	*	5.64439	5.11776	6.02935	-0.675904	0.000100681	0.00231777	29009	LG03	2858124	2858524	401	*	5.84744	4.8937	6.41664	-1.35193	7.58823e-13	6.64996e-11
26548	LG02	64961677	64962077	401	*	5.00856	5.55499	4.11835	1.0678	1.37353e-06	5.43113e-05	29010	LG03	2859591	2859991	401	*	5.82946	5.30544	6.21303	-0.806495	4.77903e-06	0.000124521
26583	LG02	65086065	65086465	401	*	4.44076	4.88334	3.79909	0.612894	0.00221505	0.0265618	29011	LG03	2878372	2878772	401	*	5.70037	4.76582	6.26284	-1.35056	7.94068e-13	6.90901e-11
26597	LG02	65132685	65133085	401	*	5.9453	6.28769	5.4955	0.614418	0.000130846	0.00288331	29017	LG03	2897741	2898141	401	*	4.67506	4.05925	5.10528	-0.819431	0.000173461	0.00305967
26620	LG02	65240490	65240890	401	*	6.84454	7.50851	5.5777	1.84564	2.16915e-28	1.10318e-25	29019	LG03	2902098	2902498	401	*	6.20866	5.70494	6.5813	-0.795492	4.57847e-07	1.49681e-05
26639	LG02	65314686	65315086	401	*	5.77384	6.23884	5.08345	0.921256	3.78354e-07	1.70899e-05	29020	LG03	2905807	2906207	401	*	5.31171	4.7916	5.69319	-0.716995	0.000322811	0.00526256
26650	LG02	65346463	65346863	401	*	4.93246	4.38359	5.3291	-0.614569	0.00116321	0.0164332	29025	LG03	2921220	2921620	401	*	5.16365	4.29587	5.7017	-1.18257	9.39711e-08	3.54396e-06
26686	LG02	65467654	65468054	401	*	5.00978	5.40579	4.46215	0.61931	0.00103324	0.0150389	29026	LG03	2925685	2926085	401	*	4.58714	5.02348	3.95859	0.737016	0.000991904	0.0138375
26731	LG02	65744710	65745110	401	*	5.56381	6.2801	4.07801	1.97436	1.04992e-14	1.60324e-12	29027	LG03	2926863	2927263	401	*	6.17509	5.37663	6.68608	-1.17902	6.08839e-12	4.68086e-10
26732	LG02	65746756	65747156	401	*	6.20556	6.78041	5.23545	1.4062	2.28203e-14	3.3558e-12	29035	LG03	2966442	2966842	401	*	6.74203	6.03903	7.21265	-1.10919	3.05356e-16	4.09217e-14
26740	LG02	65763098	65763498	401	*	9.22126	8.85677	9.51198	-0.634843	4.67987e-22	1.45112e-19	29044	LG03	3056672	3057072	401	*	4.76309	4.05107	5.23769	-0.963484	1.79361e-05	0.000409029
26756	LG02	65827335	65827735	401	*	5.92559	6.30076	5.4172	0.693118	2.27205e-05	0.000644954	29045	LG03	3064169	3064569	401	*	4.61468	3.83244	5.11909	-0.995653	2.442e-05	0.000539584
26794	LG02	65984015	65984415	401	*	5.47685	5.89671	4.88219	0.750659	3.12031e-05	0.0008523	29048	LG03	3069604	3070004	401	*	4.99803	4.26715	5.48084	-1.00816	5.39957e-06	0.000139139
26819	LG02	66175219	66175619	401	*	4.98611	5.38248	4.43778	0.634259	0.000723067	0.0114484	29051	LG03	3097469	3097869	401	*	4.76784	3.64392	5.39186	-1.4274	9.80497e-09	4.39128e-07
26821	LG02	66178508	66178908	401	*	4.92763	4.40415	5.31091	-0.612365	0.000913316	0.0136565	29052	LG03	3101266	3101666	401	*	5.92516	4.76067	6.56104	-1.44534	5.40318e-09	2.54754e-07
26911	LG02	66507913	66508313	401	*	4.61968	5.16048	3.74458	0.901479	5.11777e-05	0.00130658	29057	LG03	3116033	3116433	401	*	4.86395	4.38089	5.22521	-0.631497	0.00117848	0.0159515
26949	LG02	66683512	66683912	401	*	10.2299	9.86851	10.5187	-0.638338	4.18394e-37	4.98586e-34	29063	LG03	3144402	3144802	401	*	5.08361	4.60829	5.44054	-0.613245	0.0013922	0.0183538
26966	LG02	66744748	66745148	401	*	5.15629	4.63604	5.53784	-0.613521	0.000859453	0.0130616	29069	LG03	3163788	3164188	401	*	6.13778	5.16833	6.71241	-1.42701	7.05231e-17	1.02292e-14
26980	LG02	66799394	66799794	401	*	5.61289	6.11187	4.8438	1.01333	1.29941e-07	6.5298e-06	29073	LG03	3199417	3199817	401	*	5.95299	5.52474	6.28279	-0.66985	2.98538e-05	0.000646026
26981	LG02	66803276	66803676	401	*	5.07608	5.75391	3.75513	1.66659	9.95042e-10	7.48437e-08	29083	LG03	3401169	3401569	401	*	5.98323	5.50478	6.34191	-0.742411	6.77069e-06	0.000170318
27003	LG02	66869549	66869949	401	*	5.1988	5.75573	4.27976	1.13189	3.48059e-07	1.5869e-05	29084	LG03	3408396	3408796	401	*	5.7177	5.20822	6.09346	-0.784785	6.97159e-06	0.000174613
27004	LG02	66873379	66873779	401	*	5.29585	5.9677	3.99854	1.6905	6.23938e-11	5.71512e-09	29086	LG03	3441113	3441513	401	*	5.11881	4.23243	5.66381	-1.19755	4.76029e-08	1.89399e-06
27005	LG02	66905293	66905693	401	*	4.84805	4.26366	5.2628	-0.654089	0.000648475	0.0105444	29099	LG03	3666719	3667119	401	*	5.85282	5.33717	6.23191	-0.802423	1.14622e-06	3.4692e-05
27017	LG02	67012303	67012703	401	*	6.47176	6.83631	5.98276	0.707753	1.73691e-06	6.70653e-05	29100	LG03	3697707	3698107	401	*	4.36502	3.74687	4.79637	-0.680375	0.00200928	0.0249619
27023	LG02	67083753	67084153	401	*	6.62849	7.02986	6.07048	0.829688	6.21728e-09	4.02402e-07	29101	LG03	3705044	3705444	401	*	4.90519	3.99563	5.4587	-1.20131	1.92325e-07	6.75638e-06
27024	LG02	67085426	67085826	401	*	5.50522	6.10582	4.45727	1.39945	6.2401e-10	4.83419e-08	29102	LG03	3706028	3706428	401	*	4.67249	3.86416	5.18746	-1.051	6.22252e-06	0.000158166
27035	LG02	67120225	67120625	401	*	5.53383	5.88988	5.06007	0.608851	0.000388508	0.00701472	29105	LG03	3736788	3737188	401	*	4.70949	3.9633	5.19886	-0.975865	2.27294e-05	0.000505629
27045	LG02	67142945	67143345	401	*	5.22904	5.63513	4.66181	0.671442	0.000299005	0.00566548	29108	LG03	3743150	3743550	401	*	7.12377	6.70562	7.44757	-0.707532	5.03273e-10	2.84525e-08
27056	LG02	67186564	67186964	401	*	6.38775	5.77122	6.81832	-0.900984	2.68732e-09	1.86122e-07	29116	LG03	3827711	3828111	401	*	5.95525	5.41318	6.34835	-0.835821	1.72762e-06	4.98558e-05
27101	LG02	67440751	67441151	401	*	5.02697	5.4182	4.48846	0.590111	0.00188909	0.0236584	29117	LG03	3828247	3828647	401	*	4.87443	4.24316	5.31208	-0.846838	0.00011158	0.00206747
27114	LG02	67497504	67497904	401	*	5.91389	6.33096	5.32485	0.783765	5.07248e-06	0.000174169	29125	LG03	3850047	3850447	401	*	5.83889	5.28558	6.23784	-0.843787	1.59657e-06	4.6538e-05
27159	LG02	67729339	67729739	401	*	5.55738	5.95251	5.01142	0.708643	5.0007e-05	0.00128181	29133	LG03	3895979	3896379	401	*	4.50867	4.00779	4.87975	-0.59048	0.00290949	0.0336912
27166	LG02	67762531	67762931	401	*	7.74556	8.12331	7.23239	0.826681	3.91698e-15	6.36509e-13	29134	LG03	3912118	3912518	401	*	5.23457	4.76761	5.58678	-0.666339	0.000400535	0.00633672
27168	LG02	67771873	67772273	401	*	6.06079	6.41813	5.58473	0.638957	9.8211e-05	0.00226906	29135	LG03	3912660	3913060	401	*	4.9759	4.36197	5.40521	-0.849531	5.51514e-05	0.0011143
27171	LG02	67784592	67784992	401	*	6.43431	6.86103	5.8257	0.88143	1.04316e-08	6.45271e-07	29148	LG03	3961554	3961954	401	*	4.26997	3.33043	4.8342	-1.11614	1.59913e-05	0.000368761
27182	LG02	67811548	67811948	401	*	5.36188	5.77738	4.77598	0.706582	0.00013769	0.00300686	29151	LG03	3993604	3994004	401	*	5.42647	4.81263	5.85574	-0.892693	1.09132e-05	0.000261481
27188	LG02	67829622	67830022	401	*	5.6895	6.06414	5.18209	0.665983	8.702e-05	0.00205453	29168	LG03	4553093	4553493	401	*	5.86559	5.29133	6.27524	-0.888357	1.26661e-07	4.63446e-06
27260	LG02	68139373	68139773	401	*	6.02399	5.19623	6.54665	-1.16883	1.15744e-10	1.02243e-08	29179	LG03	4635815	4636215	401	*	6.02673	5.35141	6.48491	-1.02567	1.56941e-09	8.14874e-08
27283	LG02	68244086	68244486	401	*	5.9068	6.29363	5.37667	0.728939	8.39618e-06	0.00027006	29190	LG03	4667320	4667720	401	*	5.43149	4.54819	5.97535	-1.2505	3.05251e-10	1.80463e-08
27287	LG02	68255960	68256360	401	*	5.18696	4.69002	5.55589	-0.596553	0.000955189	0.0141465	29193	LG03	4675476	4675876	401	*	6.27922	5.64399	6.71875	-0.990201	9.2816e-11	5.97552e-09
27294	LG02	68289930	68290330	401	*	6.82908	5.78924	7.42708	-1.56054	1.54155e-24	5.98643e-22	29196	LG03	4714914	4715314	401	*	4.70728	4.17707	5.09414	-0.661292	0.00137355	0.0181552
27308	LG02	68329899	68330299	401	*	4.66022	4.10792	5.05865	-0.58389	0.00244236	0.0283976	29197	LG03	4717222	4717622	401	*	6.23455	5.6158	6.6662	-0.953797	3.42385e-09	1.67675e-07
27309	LG02	68331169	68331569	401	*	5.72482	6.07982	5.25293	0.619065	0.000252681	0.00494818	29226	LG03	5223517	5223917	401	*	10.3526	10.0106	10.6289	-0.616126	2.33046e-44	2.09828e-41
27318	LG02	68363378	68363778	401	*	6.6912	6.18651	7.06436	-0.763124	2.28826e-08	1.31694e-06	29240	LG03	5476569	5476969	401	*	5.54778	4.93931	5.97443	-0.896607	2.12925e-06	6.03008e-05
27322	LG02	68381645	68382045	401	*	5.50579	4.96233	5.89961	-0.705412	5.00696e-05	0.00128287	29244	LG03	5514601	5515001	401	*	5.13494	4.4318	5.60563	-0.973431	5.34276e-06	0.000137792
27340	LG02	68449510	68449910	401	*	6.3725	6.74623	5.86675	0.729665	1.19541e-06	4.7828e-05	29245	LG03	5531423	5531823	401	*	4.85918	4.39332	5.21077	-0.585772	0.00220747	0.0269396
27342	LG02	68454846	68455246	401	*	5.26791	5.65463	4.73796	0.635669	0.000506926	0.00870048	29250	LG03	5585425	5585825	401	*	5.2486	4.75757	5.61428	-0.666349	0.000594331	0.00892414
27343	LG02	68456199	68456599	401	*	5.48506	6.03452	4.5866	1.17627	2.12883e-08	1.23454e-06	29259	LG03	5618991	5619391	401	*	5.28745	4.63583	5.7347	-0.934596	3.72835e-06	9.96003e-05
27345	LG02	68463620	68464020	401	*	5.35818	5.75431	4.8103	0.675519	0.000201946	0.00412339	29262	LG03	5632264	5632664	401	*	4.31346	3.4579	4.84687	-1.01657	4.70783e-05	0.000966289
27350	LG02	68476822	68477222	401	*	6.90687	7.21599	6.51294	0.613836	1.27031e-06	5.05908e-05	29265	LG03	5704641	5705041	401	*	5.25767	4.67828	5.66991	-0.8417	3.58548e-05	0.000757675
27403	LG02	68709860	68710260	401	*	5.87455	6.26365	5.34011	0.714758	2.02258e-05	0.000582432	29272	LG03	5754578	5754978	401	*	6.47178	5.97091	6.84286	-0.809799	1.50464e-08	6.53642e-07
27411	LG02	68737713	68738113	401	*	5.53438	5.95967	4.92868	0.770851	2.02772e-05	0.000583773	29277	LG03	5927342	5927742	401	*	4.66451	3.96231	5.13478	-0.891482	0.000119384	0.00219466
27428	LG02	68793081	68793481	401	*	5.42695	4.29023	6.05475	-1.52504	9.24212e-11	8.26622e-09	29278	LG03	5928197	5928597	401	*	4.88913	4.38412	5.26246	-0.653413	0.000990472	0.0138254
27429	LG02	68796619	68797019	401	*	5.2441	4.44989	5.75338	-0.980904	1.76655e-06	6.81017e-05	29319	LG03	6345072	6345472	401	*	5.35053	4.73619	5.78004	-0.890152	4.99465e-06	0.000129667
27437	LG02	68809326	68809726	401	*	5.68296	5.13174	6.08082	-0.725489	2.39213e-05	0.00067353	29323	LG03	6358113	6358513	401	*	5.60171	4.91832	6.06355	-1.02423	2.69707e-08	1.1204e-06
27440	LG02	68819096	68819496	401	*	5.43708	4.77999	5.88687	-0.841614	5.02576e-06	0.000172761	29326	LG03	6446152	6446552	401	*	5.00698	4.45751	5.40394	-0.75783	0.000238256	0.00404413
27449	LG02	68845671	68846071	401	*	6.10965	6.58404	5.39811	0.992725	8.08764e-09	5.11474e-07	29340	LG03	6605796	6606196	401	*	4.24076	3.1707	4.84834	-1.23287	4.16846e-06	0.000109932
27450	LG02	68846593	68846993	401	*	5.10437	5.5239	4.51037	0.687214	0.000289931	0.00553409	29348	LG03	6752267	6752667	401	*	5.9964	5.36541	6.43391	-0.959955	1.77637e-08	7.63771e-07
27460	LG02	68892066	68892466	401	*	4.85585	4.19056	5.30943	-0.737754	0.000209871	0.00425405	29349	LG03	6754676	6755076	401	*	6.03713	5.54652	6.40258	-0.763403	8.61774e-06	0.000211187
27461	LG02	68893240	68893640	401	*	5.86444	5.10662	6.35871	-1.04345	9.21196e-09	5.77768e-07	29361	LG03	6803443	6803843	401	*	6.22304	5.74092	6.58377	-0.764167	9.2277e-07	2.83741e-05
27468	LG02	68930145	68930545	401	*	5.53027	5.93462	4.96643	0.715859	5.87102e-05	0.00146745	29365	LG03	6834494	6834894	401	*	4.43973	3.54132	4.98918	-1.1042	9.38692e-06	0.000228425
27513	LG02	69133749	69134149	401	*	5.70957	6.39939	4.33966	1.87388	7.31336e-16	1.27502e-13	29366	LG03	6858913	6859313	401	*	5.2785	4.36659	5.83286	-1.26171	1.58372e-09	8.21601e-08
27523	LG02	69170549	69170949	401	*	6.88202	6.23208	7.32848	-0.987257	7.54941e-13	9.15799e-11	29371	LG03	6991021	6991421	401	*	4.66987	4.15588	5.04807	-0.606411	0.00259481	0.0307466
27524	LG02	69175419	69175819	401	*	5.95356	5.23736	6.43	-0.996626	1.05178e-08	6.50274e-07	29372	LG03	6992291	6992691	401	*	4.33942	3.49968	4.86674	-0.999808	7.25033e-05	0.00141639
27541	LG02	69250620	69251020	401	*	4.58824	3.92707	5.03992	-0.657469	0.00111342	0.0158827	29378	LG03	7267982	7268382	401	*	4.40214	3.51398	4.94781	-1.07316	2.0204e-05	0.000455134
27553	LG02	69313915	69314315	401	*	5.15897	5.69072	4.30775	1.03594	1.1802e-06	4.72662e-05	29380	LG03	7279150	7279550	401	*	5.85436	5.09895	6.34762	-1.12184	1.82555e-10	1.12695e-08
27565	LG02	69349304	69349704	401	*	6.31778	6.64442	5.89485	0.606158	5.41595e-05	0.00136977	29384	LG03	7298316	7298716	401	*	5.37168	4.54198	5.89509	-1.16782	8.78536e-09	3.97122e-07
27568	LG02	69362027	69362427	401	*	7.65534	8.0328	7.14271	0.824966	1.44661e-14	2.17348e-12	29385	LG03	7307011	7307411	401	*	5.26199	4.77461	5.62564	-0.684749	0.000331355	0.00538092
27569	LG02	69364213	69364613	401	*	6.34648	5.82316	6.72968	-0.761746	2.95984e-07	1.37421e-05	29386	LG03	7308582	7308982	401	*	6.5187	5.88019	6.95978	-0.997027	1.46759e-11	1.07139e-09
27585	LG02	69451467	69451867	401	*	6.24582	5.79596	6.58824	-0.638594	2.83874e-05	0.000784914	29390	LG03	7367925	7368325	401	*	5.06534	4.57722	5.42941	-0.66898	0.000663794	0.00982276
27609	LG02	69589691	69590091	401	*	5.8158	6.1985	5.29342	0.701509	2.48532e-05	0.000697507	29392	LG03	7391903	7392303	401	*	5.58091	5.09546	5.94349	-0.738974	4.85446e-05	0.0009932
27619	LG02	69624460	69624860	401	*	5.81471	6.33565	4.99133	1.13399	2.62684e-09	1.82348e-07	29393	LG03	7393098	7393498	401	*	5.85378	5.01311	6.38146	-1.24238	6.60927e-12	5.05256e-10
27620	LG02	69627854	69628254	401	*	5.32889	5.80491	4.61363	0.876235	7.53097e-06	0.000245281	29394	LG03	7394433	7394833	401	*	6.08053	5.00265	6.69054	-1.55714	4.7053e-19	8.57465e-17
27631	LG02	69702630	69703030	401	*	10.7991	10.4231	11.097	-0.665745	1.6097e-56	1.50507e-52	29395	LG03	7396077	7396477	401	*	6.66719	5.61176	7.27017	-1.56181	3.01819e-26	1.01064e-23
27634	LG02	69716768	69717168	401	*	6.57876	7.14169	5.6429	1.38125	5.25596e-16	9.28578e-14	29396	LG03	7398991	7399391	401	*	6.24308	5.36523	6.78491	-1.32478	3.08932e-16	4.13553e-14
27635	LG02	69718936	69719696	761	*	6.76019	7.1682	6.18918	0.844267	4.27171e-09	2.84976e-07	29399	LG03	7450161	7450561	401	*	5.65516	4.83864	6.17339	-1.18938	1.34e-10	8.41305e-09
27636	LG02	69720976	69721376	401	*	6.55067	6.97503	5.94689	0.871283	1.61578e-08	9.64625e-07	29412	LG03	7758511	7758911	401	*	4.44162	3.76699	4.89949	-0.822479	0.000366059	0.00586533
27637	LG02	69728794	69729194	401	*	7.25473	7.57506	6.84235	0.657573	2.26975e-08	1.30877e-06	29426	LG03	8045098	8045498	401	*	4.43342	3.47393	5.00463	-1.17778	3.73068e-06	9.96187e-05
27639	LG02	69732337	69732737	401	*	5.58392	6.06938	4.84688	0.935467	1.50726e-06	5.91184e-05	29428	LG03	8242711	8243111	401	*	4.54053	4.00875	4.92822	-0.613763	0.00268329	0.0315673
27647	LG02	69754937	69755337	401	*	5.38579	5.82325	4.7549	0.784398	2.31579e-05	0.00065553	29430	LG03	8281055	8281455	401	*	4.88987	4.38921	5.26084	-0.688577	0.000588705	0.00884857
27653	LG02	69769490	69769890	401	*	4.54585	3.89923	4.99076	-0.659242	0.000976104	0.0143813	29433	LG03	8298877	8299277	401	*	5.30029	4.63494	5.7539	-0.957641	2.60199e-06	7.22412e-05
27660	LG02	69787128	69787528	401	*	5.61117	6.02676	5.0251	0.760312	1.66649e-05	0.00049345	29437	LG03	8640514	8640914	401	*	4.22266	3.56656	4.67199	-0.687513	0.00203805	0.0252626
27664	LG02	69795441	69795841	401	*	5.03035	5.4379	4.46026	0.63712	0.000840001	0.0128338	29446	LG03	8826785	8827185	401	*	4.5425	4.0423	4.91322	-0.608842	0.00217866	0.0266656
27666	LG02	69798081	69798481	401	*	6.43437	6.85266	5.84288	0.855062	2.03103e-08	1.18347e-06	29451	LG03	8843196	8843596	401	*	5.73288	5.09598	6.1732	-0.963417	5.39155e-08	2.12774e-06
27667	LG02	69799894	69800294	401	*	7.47171	7.94717	6.75775	1.11771	1.56424e-20	4.25354e-18	29452	LG03	8847206	8847606	401	*	6.73397	5.20414	7.45965	-2.13042	3.37839e-43	2.85169e-40
27669	LG02	69808634	69809034	401	*	8.39088	8.85872	7.69414	1.12612	3.74739e-35	3.50381e-32	29465	LG03	9010166	9010566	401	*	4.38112	3.82519	4.78142	-0.609766	0.00291942	0.0337765
27672	LG02	69827503	69827903	401	*	6.96919	7.47857	6.17476	1.20959	1.86187e-17	3.86854e-15	29467	LG03	9097062	9097462	401	*	4.82418	5.27803	4.15832	0.837876	0.00024361	0.0041212
27686	LG02	69874478	69874878	401	*	5.23909	5.61552	4.72837	0.596452	0.00113596	0.0161341	29471	LG03	9117284	9117684	401	*	5.16399	5.63008	4.47116	0.966501	5.86194e-06	0.000149941
27691	LG02	69888941	69889341	401	*	6.56913	7.03316	5.88088	1.02458	1.01778e-11	1.05826e-09	29479	LG03	9210335	9210735	401	*	6.79364	5.8074	7.37399	-1.49114	5.22421e-26	1.71622e-23
27693	LG02	69905190	69905590	401	*	4.71576	5.15964	4.07133	0.665638	0.000819242	0.0126021	29507	LG03	9788562	9788962	401	*	4.02765	3.38406	4.47112	-0.662703	0.00240513	0.0288851
27731	LG02	70142532	70142932	401	*	5.51976	4.76615	6.01226	-0.968708	7.07685e-07	2.99301e-05	29508	LG03	9789827	9790227	401	*	4.29691	3.39652	4.84708	-1.0234	8.16142e-05	0.00157189
27736	LG02	70151097	70151497	401	*	4.08156	3.40712	4.53934	-0.593421	0.00340111	0.0359796	29509	LG03	9793624	9794024	401	*	5.16998	4.71724	5.51406	-0.614048	0.00121634	0.0164036
27762	LG02	70282636	70283036	401	*	5.62406	5.12011	5.99682	-0.652615	0.00015152	0.00325164	29510	LG03	9794327	9794727	401	*	4.58439	3.72728	5.1184	-1.07336	9.2329e-06	0.000224992
27771	LG02	70359404	70359804	401	*	5.0859	5.57465	4.34115	0.847068	3.59658e-05	0.000962704	29513	LG03	9893147	9893547	401	*	4.36559	3.70778	4.81572	-0.806787	0.000454494	0.007078
27772	LG02	70362336	70362736	401	*	4.32836	4.81637	3.58535	0.655752	0.00164871	0.0214401	29514	LG03	9894201	9894601	401	*	4.63225	3.7985	5.15725	-1.07944	4.95236e-06	0.000128651
27773	LG02	70458429	70458829	401	*	4.86186	5.27424	4.2822	0.618711	0.00140396	0.0189781	29515	LG03	9900409	9900809	401	*	4.92621	4.42343	5.29833	-0.668477	0.000916868	0.0129527
27774	LG02	70461789	70462189	401	*	4.52056	5.05084	3.67318	0.805705	0.000245353	0.004835	29517	LG03	9963045	9963445	401	*	5.5807	5.02362	5.9816	-0.844365	3.89116e-06	0.000103336
27775	LG02	70466742	70467142	401	*	6.45732	6.8056	5.99726	0.673113	4.15285e-06	0.000145595	29537	LG03	10099276	10099676	401	*	5.43592	5.01019	5.76422	-0.610205	0.000555142	0.00840736
27776	LG02	70467802	70468202	401	*	5.56578	6.28248	4.07805	1.97745	8.03117e-15	1.24039e-12	29544	LG03	10529110	10529510	401	*	4.65289	5.0769	4.04982	0.716651	0.00107825	0.0148276
27782	LG02	70508185	70508585	401	*	4.96261	5.50411	4.08567	1.00957	5.44256e-06	0.000185566	29549	LG03	10732192	10732592	401	*	4.6474	3.77211	5.18828	-1.09841	9.28048e-06	0.000226015
27786	LG02	70512409	70512809	401	*	6.20229	6.75254	5.30167	1.29268	2.9757e-12	3.33977e-10	29554	LG03	11083535	11083935	401	*	5.76157	4.9673	6.27087	-1.15807	3.70842e-10	2.15365e-08
27787	LG02	70516257	70516657	401	*	5.97443	6.36476	5.43767	0.726788	1.03518e-05	0.000324797	29557	LG03	11269888	11270288	401	*	4.43556	2.38492	5.25001	-2.15144	6.43855e-13	5.68341e-11
27788	LG02	70522282	70522682	401	*	6.04188	6.58886	5.15016	1.25649	4.14127e-11	3.94492e-09	29558	LG03	11305522	11305922	401	*	4.08651	3.43047	4.53581	-0.685568	0.00214612	0.0263656
27789	LG02	70523378	70523778	401	*	7.17802	7.5982	6.58272	0.920366	3.16528e-13	4.01189e-11	29562	LG03	11624277	11624677	401	*	4.19841	3.40491	4.7074	-0.869193	0.000464635	0.00721835
27790	LG02	70525007	70525407	401	*	5.88827	6.56736	4.56228	1.81378	6.43085e-15	1.01253e-12	29564	LG03	11709527	11709927	401	*	5.01214	4.049	5.5846	-1.27871	2.57525e-08	1.0742e-06
27791	LG02	70526452	70526852	401	*	6.63511	7.41072	4.83967	2.44003	1.97535e-34	1.72737e-31	29565	LG03	11712262	11712662	401	*	5.31174	4.63996	5.7683	-0.958596	2.9969e-06	8.18777e-05
27803	LG02	70614604	70615004	401	*	7.23162	7.68368	6.56965	1.02873	7.18169e-16	1.25422e-13	29566	LG03	11717174	11717574	401	*	5.8444	4.456	6.53862	-1.89797	1.27337e-21	2.95379e-19
27815	LG02	70660803	70661203	401	*	5.14667	4.63613	5.52301	-0.611805	0.00079224	0.0122859	29567	LG03	11719326	11719726	401	*	6.49174	5.35014	7.12098	-1.66285	1.25202e-25	3.90214e-23
27821	LG02	70679781	70680181	401	*	6.34765	5.89774	6.69011	-0.649597	1.37016e-05	0.000415423	29568	LG03	11721399	11721799	401	*	4.56927	3.70397	5.10639	-1.11853	2.84427e-06	7.82705e-05
27838	LG02	70774947	70775347	401	*	6.63445	7.33808	5.20547	2.03151	9.05437e-28	4.26573e-25	29577	LG03	11830634	11831034	401	*	5.01787	4.54559	5.37308	-0.639248	0.000838974	0.0120058
[truncated: 6,745 more rows]
