# Supplementary material for: The ApWRKY26/ApERF4-ApMYB2 module regulates anthocyanin accumulation for the seasonal leaf color transition in Acer palmatum
Source: Hortic Res. 2025 Sep 24;13(1):uhaf257. doi: 10.1093/hr/uhaf257 (PMC12860562; doi:10.1093/hr/uhaf257)
Supplement: Web_Material_uhaf257 [file web_material_uhaf257.zip › Supplementary Table 6.xlsx]

## Sheet: Sheet1
Supplementary Table 6 | Methylation levels of CHH, CHG and CG in three seasons.
Sample_name	Dataset	Methylation_level	Methylation_level_CG	Methylation_level_CHG	Methylation_level_CHH	Conversion_rate
SPS	SPS-1	0.1769	0.7278	0.4868	0.0535	0.9925
SPS	SPS-2	0.1674	0.7174	0.4746	0.0511	0.9922
SPS	SPS-3	0.175	0.7221	0.4856	0.0566	0.9924
SUS	SUS-1	0.2039	0.7389	0.508	0.0919	0.9911
SUS	SUS-2	0.193	0.7104	0.4768	0.0872	0.9913
SUS	SUS-3	0.1934	0.7165	0.4804	0.0869	0.9914
AUS	AUS-1	0.2351	0.7482	0.578	0.1188	0.9953
AUS	AUS-2	0.238	0.738	0.5744	0.1231	0.9953
AUS	AUS-3	0.2326	0.7356	0.563	0.1156	0.9956
