# Supplementary material for: The ApWRKY26/ApERF4-ApMYB2 module regulates anthocyanin accumulation for the seasonal leaf color transition in Acer palmatum
Source: Hortic Res. 2025 Sep 24;13(1):uhaf257. doi: 10.1093/hr/uhaf257 (PMC12860562; doi:10.1093/hr/uhaf257)
Supplement: Web_Material_uhaf257 [file web_material_uhaf257.zip › Supplementary Table 7.xlsx]

## Sheet: Sheet1
Supplementary Table 7 | DEGs regulated by three-dimensional (3D) chromatin architecture, chromatin accessibility and methylation.
Source	Target	Value
C1 DEGs	ATAC	927
C1 DEGs	Hi-C	604
C1 DEGs	CG	403
C1 DEGs	CHG	215
C1 DEGs	CHH	1823
C2 DEGs	ATAC	627
C2 DEGs	Hi-C	429
C2 DEGs	CG	180
C2 DEGs	CHG	98
C2 DEGs	CHH	1099
C3 DEGs	ATAC	574
C3 DEGs	Hi-C	396
C3 DEGs	CG	166
C3 DEGs	CHG	89
C3 DEGs	CHH	1066
C4 DEGs	ATAC	1650
C4 DEGs	Hi-C	996
C4 DEGs	CG	447
C4 DEGs	CHG	178
C4 DEGs	CHH	2805
C5 DEGs	ATAC	939
C5 DEGs	Hi-C	598
C5 DEGs	CG	342
C5 DEGs	CHG	166
C5 DEGs	CHH	1768
C6 DEGs	ATAC	813
C6 DEGs	Hi-C	644
C6 DEGs	CG	246
C6 DEGs	CHG	124
C6 DEGs	CHH	1710
ATAC	Hi-C	1693
ATAC	CG	1309
ATAC	CHG	639
ATAC	CHH	5180
Hi-C	CG	484
Hi-C	CHG	273
Hi-C	CHH	3289
