# Supplementary material for: The ApWRKY26/ApERF4-ApMYB2 module regulates anthocyanin accumulation for the seasonal leaf color transition in Acer palmatum
Source: Hortic Res. 2025 Sep 24;13(1):uhaf257. doi: 10.1093/hr/uhaf257 (PMC12860562; doi:10.1093/hr/uhaf257)
Supplement: Web_Material_uhaf257 [file web_material_uhaf257.zip › Supplementary Table 8.xlsx]

## Sheet: Sheet1
Supplementary Table 8 | RNA-seq, Hi-C, ATAC-seq and WGBS statistics for transcription factors associated with ApCHS5, ApF3'H2 and ApANS.
	RNA-seq			ATAC			Hi-C			CG			CHG			CHH
ID	SPS	SUS	AUS	SPS	SUS	AUS	SPS	SUS	AUS	SPS	SUS	AUS	SPS	SUS	AUS	SPS	SUS	AUS
A.palmatum_LG01_G00481	0.690378	0.193342	1	0	0	0	A	A	A	0	0	0	0	0	0	0.22638	0	0
A.palmatum_LG01_G00569	0.00546135	0	1	4.38251	5.6617	4.41872	A	A	A	0	0	0	0	0	0	0.165899	0	0
A.palmatum_LG01_G00953	1	0.477563	0.941421	0	0	0	A	A	A	0	0	0	0	0	0	0	0	0
A.palmatum_LG01_G01002	1	0.125303	0.418544	6.77635	7.23541	6.47605	A	A	A	0	0	0	0	0	0	0.104315	0	0
A.palmatum_LG01_G01185	0.0591424	0.268852	1	0	0	0	A	A	B	0	0	0	0	0	0	0.135183	0	0
A.palmatum_LG01_G01535	1	0.437844	0.900303	0	0	0	A	A	B	0	0	0	0	0	0	0.330225	0	0
A.palmatum_LG01_G01747	0.185887	1	0.117132	0	0	0	A	A	B	0	0	0	0	0	0	0.0767685	0	0
A.palmatum_LG01_G01958	0.0306604	0.14092	1	6.77754	7.55048	6.61223	A	A	A	0	0	0	0	0	0	0.0530065	0	0
A.palmatum_LG02_G00015	0.849291	0.373281	1	6.56554	6.29435	5.44953	A	A	A	0	0	0	0	0	0	0.3446	0	0
A.palmatum_LG02_G00145	0.279097	1	0.301362	0	0	0	A	A	A	0	0	0	0	0	0	0.401375	0	0
A.palmatum_LG02_G00237	0.190467	1	0.417541	0	0	0	A	A	A	0	0	0	0	0	0	0.03888	0	0
A.palmatum_LG02_G00387	0.0476354	1	0.430432	3.60785	4.97642	3.78316	A	A	A	0	0	0	0	0	0	0.080023	0	0
A.palmatum_LG02_G00388	0.441519	1	0.443567	5.35964	4.4681	3.90054	A	A	A	0	0	0	0	0	0	0.236165	0.627935	0.719005
A.palmatum_LG02_G00520	0.0612019	0.350586	1	3.34721	5.5306	4.69673	A	A	A	0	0	0	0	0	0	0.054273	0	0
A.palmatum_LG02_G00580	1	0.158723	0.433388	5.84627	6.52429	5.482	A	A	A	0	0	0	0	0	0	0.43462	0	0
A.palmatum_LG02_G00769	0.188758	0.0163191	1	6.07118	5.2862	6.37055	A	A	A	0	0	0	0	0	0	0.15871	0	0
A.palmatum_LG02_G01638	0.863527	0.286418	1	6.77497	7.33951	6.03864	A	A	B	0	0	0	0.75177	0	0	0.0601585	0.798645	0.293525
A.palmatum_LG02_G01798	0.927807	0.427921	1	3.80077	5.22547	5.41774	A	A	A	0	0	0	0	0	0	0.363175	0.64941	0.391819
A.palmatum_LG02_G01970	0.40249	0	1	0	0	0	A	A	A	0	0	0	0	0	0	0.40455	0	0
A.palmatum_LG02_G02887	1	0.25018	0.703091	0	0	0	A	A	A	0	0	0	0	0	0	0	0	0
A.palmatum_LG03_G00233	0.905845	0.0722203	1	4.32352	5.31208	4.24316	A	A	A	0.857885	0	0	0.77382	0	0	0.101415	0	0
A.palmatum_LG03_G00392	0.303116	1	0.325779	0	0	0	A	A	A	0	0	0	0	0	0	0.122075	0	0
A.palmatum_LG03_G00494	0.254567	1	0.463272	6.13284	7.37399	5.8074	A	A	A	0	0	0	0	0	0	0.358462	0	0
A.palmatum_LG03_G01438	0.159543	1	0.177068	0	0	0	A	A	A	0	0	0	0	0	0	0.145179	0	0
A.palmatum_LG03_G01763	0.0659443	0	1	3.99745	4.36044	5.00885	B	B	B	0	0	0	0	0	0	0.079131	0.40651	0.524685
A.palmatum_LG03_G01782	1	0.0623777	0.6607	0	0	0	A	A	B	0	0	0	0	0	0	0.53101	0	0
A.palmatum_LG03_G02238	1	0.000732534	0.570735	5.02292	4.38463	3.87461	B	B	B	0.880485	0	0	0	0	0	0.159295	0.32528	0.508625
A.palmatum_LG03_G02355	0.540385	0.190385	1	4.34167	4.74693	5.21746	A	A	B	0	0	0	0	0	0	0.225608	0.285905	0.588665
A.palmatum_LG03_G02509	0.851198	0.505048	1	3.79953	4.89545	4.82571	A	A	A	0	0	0	0	0	0	0.396545	0	0
A.palmatum_LG03_G02768	0.181325	1	0.187839	0	0	0	A	A	A	0	0	0	0	0	0	0.11693	0	0
A.palmatum_LG03_G02769	0.219733	1	0.197333	0	0	0	A	A	A	0	0	0	0	0	0	0.38423	0	0
A.palmatum_LG03_G02919	0.0243147	1	0.107271	0	0	0	A	A	A	0	0	0	0	0	0	0.15453	0	0
A.palmatum_LG03_G02920	0.352286	1	0.333565	0	0	0	A	A	A	0	0	0	0	0	0	0	0	0
A.palmatum_LG04_G00357	1	0.294747	0.748768	5.08133	5.38143	4.32679	A	A	A	0	0	0	0	0	0	0.122776	0	0
A.palmatum_LG04_G00659	0.575032	0.00796768	1	4.32084	3.8008	5.42043	A	A	A	0	0	0	0	0	0	0.438195	0.888375	0.688465
A.palmatum_LG04_G00735	1	0.0157617	0.399192	7.31918	8.12687	6.74165	A	A	A	0	0	0	0	0	0	0	0	0
A.palmatum_LG04_G00884	0.0840967	0.294613	1	5.05865	5.21137	6.23077	A	A	B	0	0	0	0	0	0	0.08088	0	0
A.palmatum_LG04_G01988	0.500698	1	0.473114	0	0	0	A	A	B	0	0	0	0	0	0	0.0306045	0	0
A.palmatum_LG04_G02001	0.041411	1	0.256135	0	0	0	A	A	B	0	0	0	0	0	0	0.0406575	0.24492	0.39002
A.palmatum_LG04_G02123	0.397629	1	0.377837	5.24467	5.71715	4.47706	A	A	A	0	0	0	0	0	0	0.3026	0	0
A.palmatum_LG05_G00005	0.161316	1	0.397271	0	0	0	A	A	A	0	0	0	0	0	0	0	0	0
A.palmatum_LG05_G00406	0.272841	0.0809801	1	5.80471	6.23807	4.92744	A	A	A	0	0	0	0	0	0	0.0955195	0	0
A.palmatum_LG05_G00468	0.823114	0.336335	1	0	0	0	A	A	A	0	0	0	0	0	0	0	0	0
A.palmatum_LG05_G00596	0.155468	1	0.305711	5.15369	5.31082	4.3358	A	A	A	0	0	0	0	0	0	0.217001	0.323445	0.493437
A.palmatum_LG05_G00639	0.031626	1	0.221038	5.44663	6.47199	5.44879	A	A	A	0	0	0	0	0	0	0.317135	0	0
A.palmatum_LG05_G00690	0.693487	0.0205939	1	0	0	0	A	A	A	0	0	0	0	0	0	0.497045	0	0
A.palmatum_LG05_G00692	0.360381	1	0.138286	5.29596	6.50319	5.17502	A	A	A	0	0	0	0	0	0	0	0	0
A.palmatum_LG05_G00838	0.00243063	0.310411	1	5.29792	5.78964	4.80036	B	A	A	0	0	0	0	0	0	0.474555	0	0
A.palmatum_LG05_G00886	1	0.210504	0.887363	6.03606	5.33478	5.25213	B	A	A	0	0	0	0	0	0	0.4811	0	0
A.palmatum_LG05_G01486	0.80078	0.348961	1	0	0	0	B	B	B	0	0	0	0	0	0	0.19499	0.353525	0.373295
A.palmatum_LG05_G01557	0.396796	1	0.434861	4.51113	5.42619	4.84824	B	B	B	0	0	0	0	0	0	0.16647	0	0
A.palmatum_LG06_G00058	1	0.286034	0.679297	5.74119	5.41662	4.75414	A	A	B	0	0	0	0	0	0	0.24094	0	0
A.palmatum_LG06_G00508	0.0444605	1	0.0171834	4.83885	5.71749	4.89646	A	A	A	0	0	0	0	0	0	0.18492	0	0
A.palmatum_LG06_G00943	0.0459854	1	0.265957	7.22414	8.44951	7.21117	A	A	B	0	0	0	0	0	0	0.200995	0	0
A.palmatum_LG06_G01190	0.144547	1	0.287839	6.17033	6.70727	5.50103	A	A	A	0	0	0	0	0	0	0	0	0
A.palmatum_LG06_G01377	0.330492	1	0.0853076	6.76744	7.42186	6.10249	A	A	A	0	0	0	0	0	0	0.55232	0.72951	0.62715
A.palmatum_LG06_G01449	0.342782	1	0.299898	6.24454	6.97866	5.44178	A	A	A	0	0	0	0	0	0	0.156179	0	0
A.palmatum_LG06_G01528	0.984841	0.450601	1	0	0	0	A	A	A	0	0	0	0	0	0	0	0	0
A.palmatum_LG06_G01630	0.00432605	0.154144	1	0	0	0	A	A	A	0	0	0	0	0	0	0.40701	0	0
A.palmatum_LG06_G01631	0.000454614	0.180633	1	0	0	0	A	A	A	0.93891	0	0	0.802575	0	0	0.079939	0	0
A.palmatum_LG07_G00089	0.0587809	1	0.132767	4.94834	5.33732	4.4779	A	A	A	0	0	0	0	0	0	0.395975	0.467105	0.726835
A.palmatum_LG07_G00274	0.353318	1	0.266713	5.63042	6.26979	5.35047	A	A	A	0	0	0	0	0	0	0.15062	0	0
A.palmatum_LG07_G00345	0.00302662	0.359633	1	5.04761	5.99066	5.04341	A	A	A	0	0	0	0	0	0	0	0	0
A.palmatum_LG07_G00350	1	0.0664968	0.850701	6.29183	6.55048	5.8989	A	A	A	0	0	0	0	0	0	0	0	0
A.palmatum_LG07_G00363	1	0.16488	0.456594	0	0	0	A	A	A	0	0	0	0	0	0	0	0	0
A.palmatum_LG07_G00465	0.251778	1	0.375388	4.86609	5.37247	4.3273	A	A	A	0	0	0	0	0	0	0.220183	0	0
A.palmatum_LG07_G00762	0.914395	0.368428	1	0	0	0	A	A	A	0	0	0	0	0	0	0.230455	0	0
A.palmatum_LG08_G00019	0.0228883	0.299261	1	5.15318	6.21934	5.69965	A	A	A	0	0	0	0	0	0	0.2122	0	0
A.palmatum_LG08_G00029	0.154932	1	0.197632	5.54164	6.05682	4.96174	A	A	A	0	0	0	0	0	0	0	0	0
A.palmatum_LG08_G00446	0.208262	0.407338	1	4.68774	5.53013	4.63481	A	A	A	0	0	0	0	0	0	0.121495	0	0
A.palmatum_LG08_G00529	0.964277	0.114459	1	5.82225	5.58223	4.92584	A	A	A	0	0	0	0	0	0	0.0632915	0	0
A.palmatum_LG08_G00655	0.570527	0.281672	1	6.89091	7.42527	6.52479	A	A	A	0.41881	0	0	0	0	0	0.230465	0	0
A.palmatum_LG08_G01205	0.0976305	0.45534	1	4.78775	3.96044	4.90553	A	A	B	0.40419	0	0	0	0	0	0.267155	0	0
A.palmatum_LG08_G01531	0.00277874	0.0941299	1	4.4323	5.73417	5.40349	B	B	B	0	0	0	0	0	0	0.353275	0	0
A.palmatum_LG08_G01626	0.411709	0	1	6.04976	5.2882	6.0263	B	B	B	0	0	0	0	0	0	0.204526	0	0
A.palmatum_LG09_G00241	0.146028	1	0.176653	4.3751	5.48221	3.92252	A	A	A	0	0	0	0	0	0	0.51787	0	0
A.palmatum_LG09_G00593	0.371539	1	0.337539	0	0	0	A	A	A	0	0	0	0	0	0	0.0716775	0.16038	0.33761
A.palmatum_LG09_G00607	0.481395	1	0.431922	6.45623	7.50933	5.94808	A	A	A	0.84097	0	0	0	0	0	0.160347	0.66524	0.288695
A.palmatum_LG09_G00722	1	0.0996383	0.701456	5.28022	4.5344	4.09257	A	A	A	0.91427	0	0	0.88677	0	0	0.152886	0.44483	0.245678
A.palmatum_LG09_G01087	0.200387	1	0.294358	0	0	0	A	A	A	0	0	0	0	0	0	0.22004	0	0
A.palmatum_LG09_G01345	0.0149901	0.163012	1	3.92814	5.62513	5.71207	A	A	B	0	0	0	0	0	0	0.0548315	0	0
A.palmatum_LG09_G01349	0.397192	1	0.0266624	4.21855	4.99031	5.27552	A	A	B	0	0	0	0	0	0	0.205855	0	0
A.palmatum_LG09_G01352	0.284573	1	0.259213	5.47706	6.3883	5.92789	A	A	B	0	0	0	0	0	0	0.086355	0	0
A.palmatum_LG09_G01646	0.0707319	0.287046	1	4.82205	4.26308	3.78636	B	A	B	0	0	0	0	0	0	0.100627	0	0
A.palmatum_LG10_G00143	0.706752	0.239569	1	5.68048	5.32567	4.88104	A	A	A	0	0	0	0	0	0	0.26286	0	0
A.palmatum_LG10_G00450	0.863058	0.322072	1	5.44444	5.72536	4.86359	A	A	A	0	0	0	0	0	0	0.342025	0	0
A.palmatum_LG10_G00862	1	0.0237154	0.628854	5.92012	4.51541	5.04301	B	A	B	0	0	0	0	0	0	0	0	0
A.palmatum_LG10_G00891	0.410518	1	0.44243	4.91134	5.34732	4.54426	B	A	B	0	0	0	0	0	0	0.0358065	0.59997	0.36126
A.palmatum_LG10_G00915	0.416109	1	0.457497	4.86443	5.93771	5.48644	B	A	B	0.937265	0	0	0	0	0	0.177248	0	0
A.palmatum_LG10_G01265	0.408264	1	0.413429	0	0	0	B	A	B	0	0	0	0	0	0	0.0914905	0	0
A.palmatum_LG10_G01657	0.13162	0.356812	1	6.17171	6.96356	6.68282	B	B	B	0	0	0	0	0	0	0.118576	0	0
A.palmatum_LG10_G01733	0.116906	1	0.147425	3.41639	4.07905	4.52839	B	B	B	0	0	0	0	0	0	0.188035	0	0
A.palmatum_LG11_G00175	0.37411	0.0263936	1	0	0	0	B	B	A	0	0	0.63668	0	0	0	0.349995	0	0
A.palmatum_LG11_G00186	0.427501	0.122515	1	5.63971	6.58429	5.69336	B	B	A	0	0	0	0	0	0	0.0657425	0	0
A.palmatum_LG11_G00805	1	0.118047	0.356669	5.49984	4.88061	4.66247	A	A	A	0.887925	0	0	0	0	0	0.23686	0	0
A.palmatum_LG11_G01357	0.436216	1	0.456199	6.15546	7.19239	6.42962	A	A	B	0	0	0	0	0	0	0.16558	0	0
A.palmatum_LG12_G00813	0.480971	1	0.397606	4.39636	6.23882	4.97235	A	A	B	0	0	0	0	0	0	0.117584	0	0
A.palmatum_LG12_G00932	0.804303	0.38988	1	6.53606	7.07513	5.4977	A	A	B	0	0	0	0	0	0	0.0741845	0	0
A.palmatum_LG13_G00581	0.457728	0.0352927	1	5.82757	4.97494	6.12478	A	A	B	0	0	0	0	0	0	0.332975	0	0
A.palmatum_LG13_G00763	1	0.288768	0.960995	6.66209	6.05518	5.74471	A	A	B	0	0	0	0	0	0	0.08129	0	0
A.palmatum_LG13_G00944	0.075277	0.165692	1	6.29039	7.0749	6.44676	A	A	B	0	0	0	0	0	0	0.14579	0	0
A.palmatum_LG13_G01455	0.260192	0.126653	1	4.87152	4.49624	5.57322	B	A	A	0	0	0	0	0	0	0.0992565	0.595465	0.57081
A.palmatum_LG13_G01563	1	0.158026	0.464397	5.35606	4.74358	4.23666	A	A	A	0	0	0	0	0	0	0	0	0.84344
