# Supplementary material for: The ApWRKY26/ApERF4-ApMYB2 module regulates anthocyanin accumulation for the seasonal leaf color transition in Acer palmatum
Source: Hortic Res. 2025 Sep 24;13(1):uhaf257. doi: 10.1093/hr/uhaf257 (PMC12860562; doi:10.1093/hr/uhaf257)
Supplement: Web_Material_uhaf257 [file web_material_uhaf257.zip › Supplementary Table 9.xlsx]

## Sheet: peaks.gene
Supplementary Table 9 | ApMYB2 binding genes in two technical replicates of DAP-seq.
Chr	Peak_start	Peak_end	Gene_id	AP1/AP2
Contig1	1334230	1334367	A.palmatum_Contig1_G00011	AP1_vs_AP-C
Contig1	1340481	1340878	A.palmatum_Contig1_G00014	AP1_vs_AP-C
Contig1	1342593	1342781	A.palmatum_Contig1_G00015	AP1_vs_AP-C
Contig10	186287	186445	A.palmatum_Contig10_G00003	AP1_vs_AP-C
Contig11	588575	588713	A.palmatum_Contig11_G00009	AP1_vs_AP-C
Contig14	109360	109466	A.palmatum_Contig14_G00008	AP1_vs_AP-C
Contig15	39193	39310	A.palmatum_Contig15_G00003	AP1_vs_AP-C
Contig17	256839	256958	A.palmatum_Contig17_G00016	AP1_vs_AP-C
Contig17	371493	371628	A.palmatum_Contig17_G00024	AP1_vs_AP-C
Contig2	1277549	1277712	A.palmatum_Contig2_G00024	AP1_vs_AP-C
Contig2	1714857	1715003	A.palmatum_Contig2_G00033	AP1_vs_AP-C
Contig28	233664	233796	A.palmatum_Contig28_G00007	AP1_vs_AP-C
Contig3	449346	449569	A.palmatum_Contig3_G00011	AP1_vs_AP-C
Contig3	1359493	1359697	A.palmatum_Contig3_G00016	AP1_vs_AP-C
Contig3	1387887	1388118	A.palmatum_Contig3_G00021	AP1_vs_AP-C
Contig31	237897	238025	A.palmatum_Contig31_G00018	AP1_vs_AP-C
Contig37	53033	53162	A.palmatum_Contig37_G00007	AP1_vs_AP-C
Contig4	447922	448046	A.palmatum_Contig4_G00002	AP1_vs_AP-C
Contig4	1355265	1355390	A.palmatum_Contig4_G00012	AP1_vs_AP-C
Contig44	104360	104659	A.palmatum_Contig44_G00013	AP1_vs_AP-C
Contig5	1312701	1312907	A.palmatum_Contig5_G00013	AP1_vs_AP-C
Contig6	1350963	1351102	A.palmatum_Contig6_G00012	AP1_vs_AP-C
Contig6	1367050	1367596	A.palmatum_Contig6_G00016	AP1_vs_AP-C
Contig8	680470	680584	A.palmatum_Contig8_G00051	AP1_vs_AP-C
Contig9	444682	444792	A.palmatum_Contig9_G00031	AP1_vs_AP-C
Contig9	611319	611434	A.palmatum_Contig9_G00038	AP1_vs_AP-C
Contig9	943412	943585	A.palmatum_Contig9_G00057	AP1_vs_AP-C
LG01	502489	502602	A.palmatum_LG01_G00017	AP1_vs_AP-C
LG01	814236	814414	A.palmatum_LG01_G00038	AP1_vs_AP-C
LG01	1549061	1549190	A.palmatum_LG01_G00048	AP1_vs_AP-C
LG01	1776696	1776814	A.palmatum_LG01_G00052	AP1_vs_AP-C
LG01	2231194	2231383	A.palmatum_LG01_G00071	AP1_vs_AP-C
LG01	2517604	2518003	A.palmatum_LG01_G00098	AP1_vs_AP-C
LG01	2730879	2731029	A.palmatum_LG01_G00107	AP1_vs_AP-C
LG01	3384158	3384411	A.palmatum_LG01_G00143	AP1_vs_AP-C
LG01	3464271	3464401	A.palmatum_LG01_G00147	AP1_vs_AP-C
LG01	3468838	3468995	A.palmatum_LG01_G00149	AP1_vs_AP-C
LG01	4272004	4272181	A.palmatum_LG01_G00190	AP1_vs_AP-C
LG01	5082375	5082494	A.palmatum_LG01_G00226	AP1_vs_AP-C
LG01	5387408	5387524	A.palmatum_LG01_G00243	AP1_vs_AP-C
LG01	5433785	5433971	A.palmatum_LG01_G00246	AP1_vs_AP-C
LG01	5624882	5625042	A.palmatum_LG01_G00262	AP1_vs_AP-C
LG01	5787130	5787265	A.palmatum_LG01_G00271	AP1_vs_AP-C
LG01	5881528	5881713	A.palmatum_LG01_G00276	AP1_vs_AP-C
LG01	6031376	6031637	A.palmatum_LG01_G00288	AP1_vs_AP-C
LG01	6068654	6068805	A.palmatum_LG01_G00290	AP1_vs_AP-C
LG01	6361031	6361232	A.palmatum_LG01_G00296	AP1_vs_AP-C
LG01	6435709	6436027	A.palmatum_LG01_G00299	AP1_vs_AP-C
LG01	7293806	7293926	A.palmatum_LG01_G00341	AP1_vs_AP-C
LG01	7898597	7898866	A.palmatum_LG01_G00359	AP1_vs_AP-C
LG01	8679328	8679511	A.palmatum_LG01_G00388	AP1_vs_AP-C
LG01	8733234	8733357	A.palmatum_LG01_G00390	AP1_vs_AP-C
LG01	9029906	9030069	A.palmatum_LG01_G00417	AP1_vs_AP-C
LG01	9243919	9244086	A.palmatum_LG01_G00440	AP1_vs_AP-C
LG01	10248863	10249107	A.palmatum_LG01_G00468	AP1_vs_AP-C
LG01	11286058	11286177	A.palmatum_LG01_G00517	AP1_vs_AP-C
LG01	11927182	11927356	A.palmatum_LG01_G00550	AP1_vs_AP-C
LG01	13552250	13552365	A.palmatum_LG01_G00604	AP1_vs_AP-C
LG01	13701648	13701787	A.palmatum_LG01_G00613	AP1_vs_AP-C
LG01	14004747	14004913	A.palmatum_LG01_G00628	AP1_vs_AP-C
LG01	14033793	14033903	A.palmatum_LG01_G00629	AP1_vs_AP-C
LG01	14363125	14363268	A.palmatum_LG01_G00651	AP1_vs_AP-C
LG01	14558327	14558500	A.palmatum_LG01_G00658	AP1_vs_AP-C
LG01	14887801	14887932	A.palmatum_LG01_G00672	AP1_vs_AP-C
LG01	14912443	14912571	A.palmatum_LG01_G00678	AP1_vs_AP-C
LG01	15303179	15303397	A.palmatum_LG01_G00696	AP1_vs_AP-C
LG01	15804494	15804711	A.palmatum_LG01_G00720	AP1_vs_AP-C
LG01	16072783	16072894	A.palmatum_LG01_G00727	AP1_vs_AP-C
LG01	16806504	16806625	A.palmatum_LG01_G00741	AP1_vs_AP-C
LG01	18179378	18179522	A.palmatum_LG01_G00755	AP1_vs_AP-C
LG01	18259097	18259238	A.palmatum_LG01_G00756	AP1_vs_AP-C
LG01	19954515	19954743	A.palmatum_LG01_G00841	AP1_vs_AP-C
LG01	20486086	20486256	A.palmatum_LG01_G00863	AP1_vs_AP-C
LG01	20740282	20740434	A.palmatum_LG01_G00873	AP1_vs_AP-C
LG01	21060548	21060675	A.palmatum_LG01_G00887	AP1_vs_AP-C
LG01	21501075	21501333	A.palmatum_LG01_G00913	AP1_vs_AP-C
LG01	21642967	21643150	A.palmatum_LG01_G00917	AP1_vs_AP-C
LG01	21903288	21903419	A.palmatum_LG01_G00933	AP1_vs_AP-C
LG01	22899807	22899922	A.palmatum_LG01_G00994	AP1_vs_AP-C
LG01	23480870	23480981	A.palmatum_LG01_G01024	AP1_vs_AP-C
LG01	23640669	23640775	A.palmatum_LG01_G01034	AP1_vs_AP-C
LG01	24164674	24164814	A.palmatum_LG01_G01062	AP1_vs_AP-C
LG01	24441260	24441427	A.palmatum_LG01_G01071	AP1_vs_AP-C
LG01	25910729	25910889	A.palmatum_LG01_G01127	AP1_vs_AP-C
LG01	26664380	26664504	A.palmatum_LG01_G01155	AP1_vs_AP-C
LG01	26673431	26673595	A.palmatum_LG01_G01156	AP1_vs_AP-C
LG01	27462345	27462452	A.palmatum_LG01_G01184	AP1_vs_AP-C
LG01	27541204	27541390	A.palmatum_LG01_G01187	AP1_vs_AP-C
LG01	30072591	30072709	A.palmatum_LG01_G01259	AP1_vs_AP-C
LG01	30225417	30225536	A.palmatum_LG01_G01264	AP1_vs_AP-C
LG01	32225684	32225806	A.palmatum_LG01_G01312	AP1_vs_AP-C
LG01	32860252	32860430	A.palmatum_LG01_G01333	AP1_vs_AP-C
LG01	35662105	35662230	A.palmatum_LG01_G01365	AP1_vs_AP-C
LG01	35671954	35672066	A.palmatum_LG01_G01367	AP1_vs_AP-C
LG01	35697199	35697305	A.palmatum_LG01_G01375	AP1_vs_AP-C
LG01	35710542	35710718	A.palmatum_LG01_G01377	AP1_vs_AP-C
LG01	38184247	38184353	A.palmatum_LG01_G01418	AP1_vs_AP-C
LG01	39917879	39918020	A.palmatum_LG01_G01451	AP1_vs_AP-C
LG01	40805849	40805961	A.palmatum_LG01_G01480	AP1_vs_AP-C
LG01	41701718	41701844	A.palmatum_LG01_G01508	AP1_vs_AP-C
LG01	43995619	43995776	A.palmatum_LG01_G01585	AP1_vs_AP-C
LG01	44077800	44077973	A.palmatum_LG01_G01588	AP1_vs_AP-C
LG01	44684303	44684440	A.palmatum_LG01_G01602	AP1_vs_AP-C
LG01	45050667	45050844	A.palmatum_LG01_G01609	AP1_vs_AP-C
LG01	45929458	45929586	A.palmatum_LG01_G01634	AP1_vs_AP-C
LG01	46010719	46010837	A.palmatum_LG01_G01640	AP1_vs_AP-C
LG01	46185608	46185923	A.palmatum_LG01_G01645	AP1_vs_AP-C
LG01	47498598	47498724	A.palmatum_LG01_G01670	AP1_vs_AP-C
LG01	47712082	47712198	A.palmatum_LG01_G01675	AP1_vs_AP-C
LG01	47987327	47987433	A.palmatum_LG01_G01676	AP1_vs_AP-C
LG01	48496116	48496230	A.palmatum_LG01_G01687	AP1_vs_AP-C
LG01	50909740	50909869	A.palmatum_LG01_G01755	AP1_vs_AP-C
LG01	51521221	51521366	A.palmatum_LG01_G01772	AP1_vs_AP-C
LG01	52412478	52412686	A.palmatum_LG01_G01806	AP1_vs_AP-C
LG01	52582609	52582730	A.palmatum_LG01_G01818	AP1_vs_AP-C
LG01	53843572	53843719	A.palmatum_LG01_G01883	AP1_vs_AP-C
LG01	54045892	54046030	A.palmatum_LG01_G01890	AP1_vs_AP-C
LG01	54247017	54247165	A.palmatum_LG01_G01899	AP1_vs_AP-C
LG01	55474168	55474363	A.palmatum_LG01_G01965	AP1_vs_AP-C
LG01	57433509	57433625	A.palmatum_LG01_G02055	AP1_vs_AP-C
LG01	57542975	57543141	A.palmatum_LG01_G02057	AP1_vs_AP-C
LG01	57747299	57747445	A.palmatum_LG01_G02066	AP1_vs_AP-C
LG01	58325618	58325782	A.palmatum_LG01_G02088	AP1_vs_AP-C
LG01	61311666	61311816	A.palmatum_LG01_G02193	AP1_vs_AP-C
LG01	61355668	61355794	A.palmatum_LG01_G02195	AP1_vs_AP-C
LG01	61419532	61419639	A.palmatum_LG01_G02200	AP1_vs_AP-C
LG01	61791689	61791796	A.palmatum_LG01_G02220	AP1_vs_AP-C
LG01	61893500	61893608	A.palmatum_LG01_G02223	AP1_vs_AP-C
LG01	62279882	62280006	A.palmatum_LG01_G02231	AP1_vs_AP-C
LG01	62314363	62314491	A.palmatum_LG01_G02233	AP1_vs_AP-C
LG01	63030678	63030790	A.palmatum_LG01_G02262	AP1_vs_AP-C
LG01	63669703	63669895	A.palmatum_LG01_G02279	AP1_vs_AP-C
LG01	63693204	63693358	A.palmatum_LG01_G02282	AP1_vs_AP-C
LG01	65211097	65211220	A.palmatum_LG01_G02360	AP1_vs_AP-C
LG01	66106619	66106766	A.palmatum_LG01_G02384	AP1_vs_AP-C
LG01	68685358	68685483	A.palmatum_LG01_G02488	AP1_vs_AP-C
LG01	68848395	68848524	A.palmatum_LG01_G02495	AP1_vs_AP-C
LG01	69043116	69043267	A.palmatum_LG01_G02510	AP1_vs_AP-C
LG01	69815329	69815488	A.palmatum_LG01_G02539	AP1_vs_AP-C
LG01	70108318	70108482	A.palmatum_LG01_G02548	AP1_vs_AP-C
LG01	70199541	70199709	A.palmatum_LG01_G02554	AP1_vs_AP-C
LG01	71322208	71322314	A.palmatum_LG01_G02593	AP1_vs_AP-C
LG01	71438037	71438147	A.palmatum_LG01_G02602	AP1_vs_AP-C
LG01	71540919	71541041	A.palmatum_LG01_G02614	AP1_vs_AP-C
LG01	71873286	71873444	A.palmatum_LG01_G02631	AP1_vs_AP-C
LG01	72114825	72114934	A.palmatum_LG01_G02640	AP1_vs_AP-C
LG01	72530853	72531180	A.palmatum_LG01_G02665	AP1_vs_AP-C
LG01	72744075	72744233	A.palmatum_LG01_G02673	AP1_vs_AP-C
LG01	73197147	73197284	A.palmatum_LG01_G02683	AP1_vs_AP-C
LG01	74474134	74474277	A.palmatum_LG01_G02757	AP1_vs_AP-C
LG01	74976068	74976223	A.palmatum_LG01_G02779	AP1_vs_AP-C
LG01	75569457	75569588	A.palmatum_LG01_G02803	AP1_vs_AP-C
LG01	76515980	76516091	A.palmatum_LG01_G02843	AP1_vs_AP-C
LG01	77393101	77393319	A.palmatum_LG01_G02907	AP1_vs_AP-C
LG01	77442194	77442324	A.palmatum_LG01_G02910	AP1_vs_AP-C
LG01	78724511	78724619	A.palmatum_LG01_G02972	AP1_vs_AP-C
LG01	79546429	79546549	A.palmatum_LG01_G03006	AP1_vs_AP-C
LG01	79735133	79735335	A.palmatum_LG01_G03028	AP1_vs_AP-C
LG01	80030047	80030163	A.palmatum_LG01_G03041	AP1_vs_AP-C
LG01	82081212	82081535	A.palmatum_LG01_G03120	AP1_vs_AP-C
LG02	175380	175507	A.palmatum_LG02_G00003	AP1_vs_AP-C
LG02	691462	691598	A.palmatum_LG02_G00040	AP1_vs_AP-C
LG02	697498	697604	A.palmatum_LG02_G00041	AP1_vs_AP-C
LG02	771724	771872	A.palmatum_LG02_G00050	AP1_vs_AP-C
LG02	1046063	1046189	A.palmatum_LG02_G00076	AP1_vs_AP-C
LG02	1168550	1168682	A.palmatum_LG02_G00089	AP1_vs_AP-C
LG02	1175494	1175609	A.palmatum_LG02_G00091	AP1_vs_AP-C
LG02	1656026	1656240	A.palmatum_LG02_G00138	AP1_vs_AP-C
LG02	2516365	2516637	A.palmatum_LG02_G00177	AP1_vs_AP-C
LG02	2697333	2697463	A.palmatum_LG02_G00193	AP1_vs_AP-C
LG02	2752342	2752499	A.palmatum_LG02_G00196	AP1_vs_AP-C
LG02	2986899	2987159	A.palmatum_LG02_G00208	AP1_vs_AP-C
LG02	3121088	3121220	A.palmatum_LG02_G00218	AP1_vs_AP-C
LG02	3483037	3483238	A.palmatum_LG02_G00240	AP1_vs_AP-C
LG02	3658845	3659022	A.palmatum_LG02_G00247	AP1_vs_AP-C
LG02	4053595	4053773	A.palmatum_LG02_G00291	AP1_vs_AP-C
LG02	4265775	4265923	A.palmatum_LG02_G00313	AP1_vs_AP-C
LG02	4370043	4370309	A.palmatum_LG02_G00324	AP1_vs_AP-C
LG02	4481179	4481319	A.palmatum_LG02_G00333	AP1_vs_AP-C
LG02	4818353	4818501	A.palmatum_LG02_G00342	AP1_vs_AP-C
LG02	4850105	4850347	A.palmatum_LG02_G00346	AP1_vs_AP-C
LG02	4872668	4872798	A.palmatum_LG02_G00349	AP1_vs_AP-C
LG02	6125785	6125975	A.palmatum_LG02_G00400	AP1_vs_AP-C
LG02	7148401	7148596	A.palmatum_LG02_G00457	AP1_vs_AP-C
LG02	7155473	7155586	A.palmatum_LG02_G00459	AP1_vs_AP-C
LG02	7261861	7262129	A.palmatum_LG02_G00469	AP1_vs_AP-C
LG02	7976374	7976483	A.palmatum_LG02_G00527	AP1_vs_AP-C
LG02	8447257	8447432	A.palmatum_LG02_G00557	AP1_vs_AP-C
LG02	8928908	8929059	A.palmatum_LG02_G00578	AP1_vs_AP-C
LG02	9514652	9514822	A.palmatum_LG02_G00603	AP1_vs_AP-C
LG02	9568413	9568522	A.palmatum_LG02_G00604	AP1_vs_AP-C
LG02	9879319	9879426	A.palmatum_LG02_G00617	AP1_vs_AP-C
LG02	10054908	10055137	A.palmatum_LG02_G00626	AP1_vs_AP-C
LG02	11373472	11373998	A.palmatum_LG02_G00702	AP1_vs_AP-C
LG02	11437044	11437313	A.palmatum_LG02_G00705	AP1_vs_AP-C
LG02	11467245	11467494	A.palmatum_LG02_G00706	AP1_vs_AP-C
LG02	11751931	11752039	A.palmatum_LG02_G00724	AP1_vs_AP-C
LG02	12261719	12261843	A.palmatum_LG02_G00741	AP1_vs_AP-C
LG02	12849901	12850025	A.palmatum_LG02_G00767	AP1_vs_AP-C
LG02	12859134	12859262	A.palmatum_LG02_G00768	AP1_vs_AP-C
LG02	12906841	12906964	A.palmatum_LG02_G00771	AP1_vs_AP-C
LG02	12939099	12939245	A.palmatum_LG02_G00774	AP1_vs_AP-C
LG02	13182022	13182225	A.palmatum_LG02_G00783	AP1_vs_AP-C
LG02	13635949	13636074	A.palmatum_LG02_G00802	AP1_vs_AP-C
LG02	13729950	13730181	A.palmatum_LG02_G00810	AP1_vs_AP-C
LG02	14146656	14146869	A.palmatum_LG02_G00826	AP1_vs_AP-C
LG02	14343872	14343985	A.palmatum_LG02_G00834	AP1_vs_AP-C
LG02	14405905	14406040	A.palmatum_LG02_G00838	AP1_vs_AP-C
LG02	14443532	14443783	A.palmatum_LG02_G00839	AP1_vs_AP-C
LG02	14850191	14850301	A.palmatum_LG02_G00858	AP1_vs_AP-C
LG02	16453597	16453745	A.palmatum_LG02_G00913	AP1_vs_AP-C
LG02	16983093	16983395	A.palmatum_LG02_G00935	AP1_vs_AP-C
LG02	17019064	17019406	A.palmatum_LG02_G00936	AP1_vs_AP-C
LG02	17505198	17505336	A.palmatum_LG02_G00960	AP1_vs_AP-C
LG02	17830700	17830833	A.palmatum_LG02_G00981	AP1_vs_AP-C
LG02	18231079	18231251	A.palmatum_LG02_G00999	AP1_vs_AP-C
LG02	18233875	18234026	A.palmatum_LG02_G01000	AP1_vs_AP-C
LG02	19686479	19686587	A.palmatum_LG02_G01054	AP1_vs_AP-C
LG02	19699385	19699572	A.palmatum_LG02_G01055	AP1_vs_AP-C
LG02	19714042	19714199	A.palmatum_LG02_G01058	AP1_vs_AP-C
LG02	21019250	21019465	A.palmatum_LG02_G01121	AP1_vs_AP-C
LG02	21036908	21037077	A.palmatum_LG02_G01128	AP1_vs_AP-C
LG02	21042752	21042892	A.palmatum_LG02_G01129	AP1_vs_AP-C
LG02	21045483	21045668	A.palmatum_LG02_G01130	AP1_vs_AP-C
LG02	21084330	21084450	A.palmatum_LG02_G01135	AP1_vs_AP-C
LG02	21088500	21088851	A.palmatum_LG02_G01136	AP1_vs_AP-C
LG02	21922442	21922551	A.palmatum_LG02_G01159	AP1_vs_AP-C
LG02	22277227	22277385	A.palmatum_LG02_G01177	AP1_vs_AP-C
LG02	22291852	22291981	A.palmatum_LG02_G01178	AP1_vs_AP-C
LG02	22342557	22342682	A.palmatum_LG02_G01182	AP1_vs_AP-C
LG02	22652937	22653073	A.palmatum_LG02_G01197	AP1_vs_AP-C
LG02	23125697	23125814	A.palmatum_LG02_G01220	AP1_vs_AP-C
LG02	23611662	23611865	A.palmatum_LG02_G01233	AP1_vs_AP-C
LG02	23805809	23805961	A.palmatum_LG02_G01241	AP1_vs_AP-C
LG02	24280355	24280602	A.palmatum_LG02_G01256	AP1_vs_AP-C
LG02	24686240	24686368	A.palmatum_LG02_G01268	AP1_vs_AP-C
LG02	24951608	24951734	A.palmatum_LG02_G01278	AP1_vs_AP-C
LG02	25164621	25164966	A.palmatum_LG02_G01280	AP1_vs_AP-C
LG02	25711391	25711527	A.palmatum_LG02_G01304	AP1_vs_AP-C
LG02	25826898	25827050	A.palmatum_LG02_G01310	AP1_vs_AP-C
LG02	26219233	26219581	A.palmatum_LG02_G01325	AP1_vs_AP-C
LG02	26260375	26260575	A.palmatum_LG02_G01329	AP1_vs_AP-C
LG02	27587881	27588125	A.palmatum_LG02_G01359	AP1_vs_AP-C
LG02	27891171	27891323	A.palmatum_LG02_G01373	AP1_vs_AP-C
LG02	28370796	28370976	A.palmatum_LG02_G01387	AP1_vs_AP-C
LG02	28904240	28904416	A.palmatum_LG02_G01400	AP1_vs_AP-C
LG02	29679735	29679852	A.palmatum_LG02_G01420	AP1_vs_AP-C
LG02	32615719	32616230	A.palmatum_LG02_G01477	AP1_vs_AP-C
LG02	32921863	32921991	A.palmatum_LG02_G01481	AP1_vs_AP-C
LG02	34683505	34683625	A.palmatum_LG02_G01497	AP1_vs_AP-C
LG02	36661457	36661613	A.palmatum_LG02_G01521	AP1_vs_AP-C
LG02	38017500	38017690	A.palmatum_LG02_G01537	AP1_vs_AP-C
LG02	38484626	38484752	A.palmatum_LG02_G01546	AP1_vs_AP-C
LG02	39699782	39700007	A.palmatum_LG02_G01563	AP1_vs_AP-C
LG02	39725699	39725897	A.palmatum_LG02_G01567	AP1_vs_AP-C
LG02	39735123	39735315	A.palmatum_LG02_G01569	AP1_vs_AP-C
LG02	40200656	40200788	A.palmatum_LG02_G01578	AP1_vs_AP-C
LG02	40216723	40216861	A.palmatum_LG02_G01579	AP1_vs_AP-C
LG02	40653737	40653866	A.palmatum_LG02_G01589	AP1_vs_AP-C
LG02	43572723	43572831	A.palmatum_LG02_G01617	AP1_vs_AP-C
LG02	43597654	43597861	A.palmatum_LG02_G01620	AP1_vs_AP-C
LG02	43608961	43609087	A.palmatum_LG02_G01622	AP1_vs_AP-C
LG02	43619951	43620432	A.palmatum_LG02_G01624	AP1_vs_AP-C
LG02	44325541	44325653	A.palmatum_LG02_G01636	AP1_vs_AP-C
LG02	44920463	44920645	A.palmatum_LG02_G01646	AP1_vs_AP-C
LG02	46988582	46988707	A.palmatum_LG02_G01681	AP1_vs_AP-C
LG02	47005045	47005172	A.palmatum_LG02_G01682	AP1_vs_AP-C
LG02	47137834	47137940	A.palmatum_LG02_G01687	AP1_vs_AP-C
LG02	48743714	48743876	A.palmatum_LG02_G01708	AP1_vs_AP-C
LG02	50119675	50119785	A.palmatum_LG02_G01733	AP1_vs_AP-C
LG02	50262462	50262569	A.palmatum_LG02_G01740	AP1_vs_AP-C
LG02	51150791	51150908	A.palmatum_LG02_G01758	AP1_vs_AP-C
LG02	51317903	51318131	A.palmatum_LG02_G01762	AP1_vs_AP-C
LG02	52603241	52603614	A.palmatum_LG02_G01813	AP1_vs_AP-C
LG02	52616752	52617067	A.palmatum_LG02_G01814	AP1_vs_AP-C
LG02	52681438	52681569	A.palmatum_LG02_G01817	AP1_vs_AP-C
LG02	52826369	52826545	A.palmatum_LG02_G01821	AP1_vs_AP-C
LG02	55114799	55114906	A.palmatum_LG02_G01905	AP1_vs_AP-C
LG02	55768127	55768273	A.palmatum_LG02_G01928	AP1_vs_AP-C
LG02	55916813	55916920	A.palmatum_LG02_G01934	AP1_vs_AP-C
LG02	56045041	56045227	A.palmatum_LG02_G01936	AP1_vs_AP-C
LG02	56156163	56156396	A.palmatum_LG02_G01943	AP1_vs_AP-C
LG02	56263929	56264075	A.palmatum_LG02_G01944	AP1_vs_AP-C
LG02	56601656	56601850	A.palmatum_LG02_G01954	AP1_vs_AP-C
LG02	56658867	56659005	A.palmatum_LG02_G01957	AP1_vs_AP-C
LG02	56745537	56745668	A.palmatum_LG02_G01964	AP1_vs_AP-C
LG02	57350934	57351042	A.palmatum_LG02_G01991	AP1_vs_AP-C
LG02	58029199	58029382	A.palmatum_LG02_G02008	AP1_vs_AP-C
LG02	58592661	58592849	A.palmatum_LG02_G02046	AP1_vs_AP-C
LG02	58743685	58743872	A.palmatum_LG02_G02055	AP1_vs_AP-C
LG02	58761808	58761980	A.palmatum_LG02_G02057	AP1_vs_AP-C
LG02	59107380	59107574	A.palmatum_LG02_G02067	AP1_vs_AP-C
LG02	59568910	59569019	A.palmatum_LG02_G02085	AP1_vs_AP-C
LG02	59615741	59615880	A.palmatum_LG02_G02089	AP1_vs_AP-C
LG02	59653609	59653729	A.palmatum_LG02_G02091	AP1_vs_AP-C
LG02	60104611	60104743	A.palmatum_LG02_G02122	AP1_vs_AP-C
LG02	60138814	60138924	A.palmatum_LG02_G02126	AP1_vs_AP-C
LG02	60350201	60350329	A.palmatum_LG02_G02141	AP1_vs_AP-C
LG02	60363442	60363603	A.palmatum_LG02_G02142	AP1_vs_AP-C
LG02	60629369	60629536	A.palmatum_LG02_G02157	AP1_vs_AP-C
LG02	62005657	62005825	A.palmatum_LG02_G02174	AP1_vs_AP-C
LG02	62007127	62007300	A.palmatum_LG02_G02175	AP1_vs_AP-C
LG02	62023230	62023338	A.palmatum_LG02_G02178	AP1_vs_AP-C
LG02	62032018	62032174	A.palmatum_LG02_G02179	AP1_vs_AP-C
LG02	62038338	62038445	A.palmatum_LG02_G02180	AP1_vs_AP-C
LG02	62039614	62039743	A.palmatum_LG02_G02181	AP1_vs_AP-C
LG02	62221706	62221932	A.palmatum_LG02_G02186	AP1_vs_AP-C
LG02	63775798	63775919	A.palmatum_LG02_G02206	AP1_vs_AP-C
LG02	64377234	64377414	A.palmatum_LG02_G02237	AP1_vs_AP-C
LG02	64617137	64617340	A.palmatum_LG02_G02250	AP1_vs_AP-C
LG02	64656126	64656244	A.palmatum_LG02_G02254	AP1_vs_AP-C
LG02	64703770	64703877	A.palmatum_LG02_G02255	AP1_vs_AP-C
LG02	64814292	64814425	A.palmatum_LG02_G02259	AP1_vs_AP-C
LG02	65034235	65034393	A.palmatum_LG02_G02268	AP1_vs_AP-C
LG02	65097342	65097472	A.palmatum_LG02_G02269	AP1_vs_AP-C
LG02	65567827	65568177	A.palmatum_LG02_G02294	AP1_vs_AP-C
LG02	65972370	65972534	A.palmatum_LG02_G02320	AP1_vs_AP-C
LG02	66269895	66270023	A.palmatum_LG02_G02329	AP1_vs_AP-C
LG02	66694427	66694540	A.palmatum_LG02_G02348	AP1_vs_AP-C
LG02	67289675	67289947	A.palmatum_LG02_G02389	AP1_vs_AP-C
LG02	67306122	67306257	A.palmatum_LG02_G02390	AP1_vs_AP-C
LG02	67354468	67354672	A.palmatum_LG02_G02392	AP1_vs_AP-C
LG02	67625269	67625375	A.palmatum_LG02_G02413	AP1_vs_AP-C
LG02	67692736	67692902	A.palmatum_LG02_G02417	AP1_vs_AP-C
LG02	67960545	67960658	A.palmatum_LG02_G02434	AP1_vs_AP-C
LG02	68099975	68100104	A.palmatum_LG02_G02440	AP1_vs_AP-C
LG02	68135102	68135246	A.palmatum_LG02_G02442	AP1_vs_AP-C
LG02	68172232	68172413	A.palmatum_LG02_G02444	AP1_vs_AP-C
LG02	68364231	68364408	A.palmatum_LG02_G02455	AP1_vs_AP-C
LG02	68407849	68407986	A.palmatum_LG02_G02456	AP1_vs_AP-C
LG02	69074396	69074521	A.palmatum_LG02_G02498	AP1_vs_AP-C
LG02	69183888	69184019	A.palmatum_LG02_G02509	AP1_vs_AP-C
LG02	69201903	69202018	A.palmatum_LG02_G02512	AP1_vs_AP-C
LG02	69333244	69333454	A.palmatum_LG02_G02524	AP1_vs_AP-C
LG02	69374881	69374988	A.palmatum_LG02_G02530	AP1_vs_AP-C
LG02	69669626	69669825	A.palmatum_LG02_G02555	AP1_vs_AP-C
LG02	70275030	70275178	A.palmatum_LG02_G02592	AP1_vs_AP-C
LG02	70416609	70416741	A.palmatum_LG02_G02596	AP1_vs_AP-C
LG02	70563559	70563696	A.palmatum_LG02_G02603	AP1_vs_AP-C
LG02	72288791	72289332	A.palmatum_LG02_G02686	AP1_vs_AP-C
LG02	73498924	73499093	A.palmatum_LG02_G02770	AP1_vs_AP-C
LG02	73990789	73990975	A.palmatum_LG02_G02799	AP1_vs_AP-C
LG02	74210294	74210473	A.palmatum_LG02_G02805	AP1_vs_AP-C
LG02	74423730	74423911	A.palmatum_LG02_G02823	AP1_vs_AP-C
LG02	74644187	74644428	A.palmatum_LG02_G02842	AP1_vs_AP-C
LG02	75125914	75126108	A.palmatum_LG02_G02871	AP1_vs_AP-C
LG02	75761342	75761487	A.palmatum_LG02_G02924	AP1_vs_AP-C
LG02	75969514	75969630	A.palmatum_LG02_G02945	AP1_vs_AP-C
LG02	76572643	76572778	A.palmatum_LG02_G02990	AP1_vs_AP-C
LG02	76607423	76607536	A.palmatum_LG02_G02994	AP1_vs_AP-C
LG02	76854466	76854626	A.palmatum_LG02_G03005	AP1_vs_AP-C
LG02	76917683	76917793	A.palmatum_LG02_G03014	AP1_vs_AP-C
LG02	77154759	77155263	A.palmatum_LG02_G03035	AP1_vs_AP-C
LG02	77183894	77184003	A.palmatum_LG02_G03037	AP1_vs_AP-C
LG02	77840151	77840287	A.palmatum_LG02_G03089	AP1_vs_AP-C
LG02	78117700	78117829	A.palmatum_LG02_G03114	AP1_vs_AP-C
LG02	79298830	79298937	A.palmatum_LG02_G03167	AP1_vs_AP-C
LG02	79656158	79656313	A.palmatum_LG02_G03200	AP1_vs_AP-C
LG03	339371	339480	A.palmatum_LG03_G00016	AP1_vs_AP-C
LG03	502767	502957	A.palmatum_LG03_G00030	AP1_vs_AP-C
LG03	731612	731834	A.palmatum_LG03_G00043	AP1_vs_AP-C
LG03	985818	986033	A.palmatum_LG03_G00058	AP1_vs_AP-C
LG03	1226619	1226766	A.palmatum_LG03_G00072	AP1_vs_AP-C
LG03	2213135	2213421	A.palmatum_LG03_G00136	AP1_vs_AP-C
LG03	2311057	2311274	A.palmatum_LG03_G00144	AP1_vs_AP-C
LG03	3199962	3200108	A.palmatum_LG03_G00212	AP1_vs_AP-C
LG03	3415448	3415587	A.palmatum_LG03_G00223	AP1_vs_AP-C
LG03	4572623	4572759	A.palmatum_LG03_G00263	AP1_vs_AP-C
LG03	4674258	4674488	A.palmatum_LG03_G00274	AP1_vs_AP-C
LG03	5532493	5532602	A.palmatum_LG03_G00318	AP1_vs_AP-C
LG03	5611579	5611765	A.palmatum_LG03_G00323	AP1_vs_AP-C
LG03	5756316	5756509	A.palmatum_LG03_G00333	AP1_vs_AP-C
LG03	6262156	6262263	A.palmatum_LG03_G00361	AP1_vs_AP-C
LG03	6337717	6337850	A.palmatum_LG03_G00367	AP1_vs_AP-C
LG03	8017622	8017729	A.palmatum_LG03_G00441	AP1_vs_AP-C
LG03	9072383	9072552	A.palmatum_LG03_G00485	AP1_vs_AP-C
LG03	9874989	9875145	A.palmatum_LG03_G00524	AP1_vs_AP-C
LG03	10069367	10069486	A.palmatum_LG03_G00529	AP1_vs_AP-C
LG03	10482458	10482587	A.palmatum_LG03_G00548	AP1_vs_AP-C
LG03	10741585	10741741	A.palmatum_LG03_G00560	AP1_vs_AP-C
LG03	10984325	10984611	A.palmatum_LG03_G00576	AP1_vs_AP-C
LG03	15226447	15226600	A.palmatum_LG03_G00765	AP1_vs_AP-C
LG03	15421621	15421737	A.palmatum_LG03_G00772	AP1_vs_AP-C
LG03	15435007	15435117	A.palmatum_LG03_G00775	AP1_vs_AP-C
LG03	15977229	15977423	A.palmatum_LG03_G00792	AP1_vs_AP-C
LG03	16835592	16835764	A.palmatum_LG03_G00824	AP1_vs_AP-C
LG03	16890316	16890617	A.palmatum_LG03_G00828	AP1_vs_AP-C
LG03	17216414	17216557	A.palmatum_LG03_G00842	AP1_vs_AP-C
LG03	17768511	17768702	A.palmatum_LG03_G00853	AP1_vs_AP-C
LG03	18204049	18204171	A.palmatum_LG03_G00869	AP1_vs_AP-C
LG03	18412556	18412702	A.palmatum_LG03_G00872	AP1_vs_AP-C
LG03	18435452	18435645	A.palmatum_LG03_G00878	AP1_vs_AP-C
LG03	19497089	19497202	A.palmatum_LG03_G00925	AP1_vs_AP-C
LG03	19614482	19614593	A.palmatum_LG03_G00933	AP1_vs_AP-C
LG03	20170104	20170224	A.palmatum_LG03_G00954	AP1_vs_AP-C
LG03	20451797	20451989	A.palmatum_LG03_G00972	AP1_vs_AP-C
LG03	21587191	21587326	A.palmatum_LG03_G01015	AP1_vs_AP-C
LG03	23606547	23606685	A.palmatum_LG03_G01069	AP1_vs_AP-C
LG03	23720462	23720650	A.palmatum_LG03_G01075	AP1_vs_AP-C
LG03	26479208	26479326	A.palmatum_LG03_G01193	AP1_vs_AP-C
LG03	26571654	26571831	A.palmatum_LG03_G01197	AP1_vs_AP-C
LG03	26614579	26614703	A.palmatum_LG03_G01198	AP1_vs_AP-C
LG03	27797770	27798039	A.palmatum_LG03_G01222	AP1_vs_AP-C
LG03	27886431	27886565	A.palmatum_LG03_G01228	AP1_vs_AP-C
LG03	29682850	29683069	A.palmatum_LG03_G01289	AP1_vs_AP-C
LG03	29691531	29691675	A.palmatum_LG03_G01290	AP1_vs_AP-C
LG03	29694767	29695067	A.palmatum_LG03_G01291	AP1_vs_AP-C
LG03	29725572	29725729	A.palmatum_LG03_G01295	AP1_vs_AP-C
LG03	29744287	29744513	A.palmatum_LG03_G01299	AP1_vs_AP-C
LG03	29753757	29754026	A.palmatum_LG03_G01300	AP1_vs_AP-C
LG03	29901602	29901718	A.palmatum_LG03_G01310	AP1_vs_AP-C
LG03	30505429	30505557	A.palmatum_LG03_G01331	AP1_vs_AP-C
LG03	31366386	31366518	A.palmatum_LG03_G01371	AP1_vs_AP-C
LG03	31537313	31537516	A.palmatum_LG03_G01378	AP1_vs_AP-C
LG03	31740028	31740158	A.palmatum_LG03_G01385	AP1_vs_AP-C
LG03	32579632	32579752	A.palmatum_LG03_G01423	AP1_vs_AP-C
LG03	32649491	32649720	A.palmatum_LG03_G01428	AP1_vs_AP-C
LG03	35575528	35575822	A.palmatum_LG03_G01491	AP1_vs_AP-C
LG03	36008641	36008768	A.palmatum_LG03_G01514	AP1_vs_AP-C
LG03	36347260	36347393	A.palmatum_LG03_G01528	AP1_vs_AP-C
LG03	36865608	36865806	A.palmatum_LG03_G01545	AP1_vs_AP-C
LG03	38164302	38164430	A.palmatum_LG03_G01579	AP1_vs_AP-C
LG03	38714768	38714926	A.palmatum_LG03_G01589	AP1_vs_AP-C
LG03	38768642	38768773	A.palmatum_LG03_G01593	AP1_vs_AP-C
LG03	38832794	38832946	A.palmatum_LG03_G01597	AP1_vs_AP-C
LG03	39562393	39562505	A.palmatum_LG03_G01620	AP1_vs_AP-C
LG03	40383134	40383394	A.palmatum_LG03_G01631	AP1_vs_AP-C
LG03	41402816	41403077	A.palmatum_LG03_G01648	AP1_vs_AP-C
LG03	42307458	42307643	A.palmatum_LG03_G01656	AP1_vs_AP-C
LG03	43782023	43782129	A.palmatum_LG03_G01664	AP1_vs_AP-C
LG03	44933569	44933687	A.palmatum_LG03_G01684	AP1_vs_AP-C
LG03	46310491	46310643	A.palmatum_LG03_G01725	AP1_vs_AP-C
LG03	46625235	46625383	A.palmatum_LG03_G01741	AP1_vs_AP-C
LG03	46702906	46703020	A.palmatum_LG03_G01744	AP1_vs_AP-C
LG03	46917561	46917667	A.palmatum_LG03_G01749	AP1_vs_AP-C
LG03	48258692	48258882	A.palmatum_LG03_G01764	AP1_vs_AP-C
LG03	49388131	49388239	A.palmatum_LG03_G01783	AP1_vs_AP-C
LG03	49389906	49390101	A.palmatum_LG03_G01784	AP1_vs_AP-C
LG03	49392217	49392531	A.palmatum_LG03_G01785	AP1_vs_AP-C
LG03	52307437	52307551	A.palmatum_LG03_G01881	AP1_vs_AP-C
LG03	53111157	53111275	A.palmatum_LG03_G01909	AP1_vs_AP-C
LG03	53967023	53967145	A.palmatum_LG03_G01950	AP1_vs_AP-C
LG03	56147652	56147777	A.palmatum_LG03_G02017	AP1_vs_AP-C
LG03	57620784	57620937	A.palmatum_LG03_G02071	AP1_vs_AP-C
LG03	59352531	59352667	A.palmatum_LG03_G02124	AP1_vs_AP-C
LG03	59758406	59758513	A.palmatum_LG03_G02132	AP1_vs_AP-C
LG03	59998269	59998380	A.palmatum_LG03_G02139	AP1_vs_AP-C
LG03	60118421	60118561	A.palmatum_LG03_G02145	AP1_vs_AP-C
LG03	60214425	60214748	A.palmatum_LG03_G02150	AP1_vs_AP-C
LG03	60447745	60447865	A.palmatum_LG03_G02154	AP1_vs_AP-C
LG03	60530481	60530616	A.palmatum_LG03_G02158	AP1_vs_AP-C
LG03	60596513	60596626	A.palmatum_LG03_G02160	AP1_vs_AP-C
LG03	62395939	62396071	A.palmatum_LG03_G02216	AP1_vs_AP-C
LG03	63191733	63191899	A.palmatum_LG03_G02251	AP1_vs_AP-C
LG03	63255463	63255603	A.palmatum_LG03_G02255	AP1_vs_AP-C
LG03	63298578	63298707	A.palmatum_LG03_G02257	AP1_vs_AP-C
LG03	63442029	63442183	A.palmatum_LG03_G02267	AP1_vs_AP-C
LG03	63446212	63446419	A.palmatum_LG03_G02268	AP1_vs_AP-C
LG03	64093566	64093679	A.palmatum_LG03_G02301	AP1_vs_AP-C
LG03	64118318	64118430	A.palmatum_LG03_G02304	AP1_vs_AP-C
LG03	64925976	64926092	A.palmatum_LG03_G02348	AP1_vs_AP-C
LG03	64945182	64945336	A.palmatum_LG03_G02351	AP1_vs_AP-C
LG03	65173410	65173520	A.palmatum_LG03_G02367	AP1_vs_AP-C
LG03	66034780	66035015	A.palmatum_LG03_G02384	AP1_vs_AP-C
LG03	66050685	66050945	A.palmatum_LG03_G02387	AP1_vs_AP-C
LG03	67475258	67475373	A.palmatum_LG03_G02456	AP1_vs_AP-C
LG03	67582273	67582382	A.palmatum_LG03_G02467	AP1_vs_AP-C
LG03	68069702	68069843	A.palmatum_LG03_G02486	AP1_vs_AP-C
LG03	68374236	68374480	A.palmatum_LG03_G02503	AP1_vs_AP-C
LG03	68446202	68446317	A.palmatum_LG03_G02505	AP1_vs_AP-C
LG03	68633488	68633607	A.palmatum_LG03_G02519	AP1_vs_AP-C
LG03	68702152	68702270	A.palmatum_LG03_G02524	AP1_vs_AP-C
LG03	68764225	68764416	A.palmatum_LG03_G02529	AP1_vs_AP-C
LG03	68771471	68771753	A.palmatum_LG03_G02530	AP1_vs_AP-C
LG03	69109854	69110164	A.palmatum_LG03_G02550	AP1_vs_AP-C
LG03	69124208	69124339	A.palmatum_LG03_G02551	AP1_vs_AP-C
LG03	69260370	69260500	A.palmatum_LG03_G02559	AP1_vs_AP-C
LG03	69369944	69370088	A.palmatum_LG03_G02566	AP1_vs_AP-C
LG03	69394481	69394613	A.palmatum_LG03_G02569	AP1_vs_AP-C
LG03	69626399	69626925	A.palmatum_LG03_G02580	AP1_vs_AP-C
LG03	69689051	69689246	A.palmatum_LG03_G02582	AP1_vs_AP-C
LG03	69745310	69745421	A.palmatum_LG03_G02587	AP1_vs_AP-C
LG03	69802699	69802835	A.palmatum_LG03_G02591	AP1_vs_AP-C
LG03	70425470	70425598	A.palmatum_LG03_G02629	AP1_vs_AP-C
LG03	70433009	70433122	A.palmatum_LG03_G02630	AP1_vs_AP-C
LG03	70494997	70495174	A.palmatum_LG03_G02634	AP1_vs_AP-C
LG03	70532590	70532935	A.palmatum_LG03_G02637	AP1_vs_AP-C
LG03	71146922	71147091	A.palmatum_LG03_G02685	AP1_vs_AP-C
LG03	71329688	71329851	A.palmatum_LG03_G02696	AP1_vs_AP-C
LG03	71497219	71497331	A.palmatum_LG03_G02711	AP1_vs_AP-C
LG03	71660544	71660682	A.palmatum_LG03_G02727	AP1_vs_AP-C
LG03	72070645	72070900	A.palmatum_LG03_G02747	AP1_vs_AP-C
LG03	72618188	72618297	A.palmatum_LG03_G02777	AP1_vs_AP-C
LG03	72664976	72665095	A.palmatum_LG03_G02778	AP1_vs_AP-C
LG03	72817830	72818090	A.palmatum_LG03_G02784	AP1_vs_AP-C
LG03	72951192	72951383	A.palmatum_LG03_G02788	AP1_vs_AP-C
LG03	73440929	73441089	A.palmatum_LG03_G02815	AP1_vs_AP-C
LG03	73936998	73937145	A.palmatum_LG03_G02833	AP1_vs_AP-C
LG03	74402172	74402377	A.palmatum_LG03_G02872	AP1_vs_AP-C
LG03	75164444	75164577	A.palmatum_LG03_G02923	AP1_vs_AP-C
LG03	75184578	75184746	A.palmatum_LG03_G02927	AP1_vs_AP-C
LG03	75511715	75511892	A.palmatum_LG03_G02952	AP1_vs_AP-C
LG03	75544003	75544167	A.palmatum_LG03_G02956	AP1_vs_AP-C
LG03	75690176	75690455	A.palmatum_LG03_G02971	AP1_vs_AP-C
LG03	75739235	75739438	A.palmatum_LG03_G02976	AP1_vs_AP-C
LG03	75844810	75844961	A.palmatum_LG03_G02982	AP1_vs_AP-C
LG03	75905738	75905993	A.palmatum_LG03_G02985	AP1_vs_AP-C
LG03	76042552	76042715	A.palmatum_LG03_G02996	AP1_vs_AP-C
LG03	76729418	76729598	A.palmatum_LG03_G03037	AP1_vs_AP-C
LG03	76948647	76949419	A.palmatum_LG03_G03044	AP1_vs_AP-C
LG04	73299	73436	A.palmatum_LG04_G00006	AP1_vs_AP-C
LG04	138759	138892	A.palmatum_LG04_G00012	AP1_vs_AP-C
LG04	696860	696968	A.palmatum_LG04_G00061	AP1_vs_AP-C
LG04	1311700	1311825	A.palmatum_LG04_G00098	AP1_vs_AP-C
LG04	1432919	1433039	A.palmatum_LG04_G00107	AP1_vs_AP-C
LG04	1521742	1521849	A.palmatum_LG04_G00110	AP1_vs_AP-C
LG04	1691335	1691446	A.palmatum_LG04_G00122	AP1_vs_AP-C
LG04	2121846	2122041	A.palmatum_LG04_G00142	AP1_vs_AP-C
LG04	2848011	2848143	A.palmatum_LG04_G00167	AP1_vs_AP-C
LG04	2903204	2903330	A.palmatum_LG04_G00171	AP1_vs_AP-C
LG04	3056824	3056930	A.palmatum_LG04_G00184	AP1_vs_AP-C
LG04	3235023	3235250	A.palmatum_LG04_G00199	AP1_vs_AP-C
LG04	3428970	3429078	A.palmatum_LG04_G00213	AP1_vs_AP-C
LG04	3959629	3959887	A.palmatum_LG04_G00231	AP1_vs_AP-C
LG04	4146835	4146981	A.palmatum_LG04_G00252	AP1_vs_AP-C
LG04	4298931	4299050	A.palmatum_LG04_G00272	AP1_vs_AP-C
LG04	4318618	4318748	A.palmatum_LG04_G00273	AP1_vs_AP-C
LG04	5003949	5004066	A.palmatum_LG04_G00318	AP1_vs_AP-C
LG04	5057654	5057766	A.palmatum_LG04_G00328	AP1_vs_AP-C
LG04	5262735	5262853	A.palmatum_LG04_G00341	AP1_vs_AP-C
LG04	5338270	5338551	A.palmatum_LG04_G00348	AP1_vs_AP-C
LG04	6479866	6480022	A.palmatum_LG04_G00442	AP1_vs_AP-C
LG04	7182297	7182448	A.palmatum_LG04_G00512	AP1_vs_AP-C
LG04	7788784	7788979	A.palmatum_LG04_G00562	AP1_vs_AP-C
LG04	8566859	8566986	A.palmatum_LG04_G00624	AP1_vs_AP-C
LG04	8786243	8786395	A.palmatum_LG04_G00643	AP1_vs_AP-C
LG04	9167030	9167149	A.palmatum_LG04_G00666	AP1_vs_AP-C
LG04	9575597	9575734	A.palmatum_LG04_G00699	AP1_vs_AP-C
LG04	10096525	10096640	A.palmatum_LG04_G00734	AP1_vs_AP-C
LG04	10171994	10172115	A.palmatum_LG04_G00739	AP1_vs_AP-C
LG04	10485246	10485408	A.palmatum_LG04_G00764	AP1_vs_AP-C
LG04	10966842	10966966	A.palmatum_LG04_G00803	AP1_vs_AP-C
LG04	11871031	11871172	A.palmatum_LG04_G00847	AP1_vs_AP-C
LG04	12264372	12264522	A.palmatum_LG04_G00873	AP1_vs_AP-C
LG04	13856002	13856136	A.palmatum_LG04_G00963	AP1_vs_AP-C
LG04	13935166	13935312	A.palmatum_LG04_G00968	AP1_vs_AP-C
LG04	14889445	14889656	A.palmatum_LG04_G01016	AP1_vs_AP-C
LG04	15013461	15013585	A.palmatum_LG04_G01028	AP1_vs_AP-C
LG04	15547190	15547326	A.palmatum_LG04_G01059	AP1_vs_AP-C
LG04	16149453	16149800	A.palmatum_LG04_G01079	AP1_vs_AP-C
LG04	17416768	17417116	A.palmatum_LG04_G01119	AP1_vs_AP-C
LG04	17822529	17822654	A.palmatum_LG04_G01131	AP1_vs_AP-C
LG04	17954151	17954268	A.palmatum_LG04_G01139	AP1_vs_AP-C
LG04	18307602	18307880	A.palmatum_LG04_G01152	AP1_vs_AP-C
LG04	18617174	18617292	A.palmatum_LG04_G01169	AP1_vs_AP-C
LG04	18641991	18642183	A.palmatum_LG04_G01171	AP1_vs_AP-C
LG04	18694533	18694663	A.palmatum_LG04_G01176	AP1_vs_AP-C
LG04	18716451	18716558	A.palmatum_LG04_G01178	AP1_vs_AP-C
LG04	18726689	18726831	A.palmatum_LG04_G01179	AP1_vs_AP-C
LG04	18988481	18988606	A.palmatum_LG04_G01199	AP1_vs_AP-C
LG04	19128572	19128696	A.palmatum_LG04_G01212	AP1_vs_AP-C
LG04	19371363	19371481	A.palmatum_LG04_G01227	AP1_vs_AP-C
LG04	19495417	19495572	A.palmatum_LG04_G01234	AP1_vs_AP-C
LG04	20205423	20205653	A.palmatum_LG04_G01270	AP1_vs_AP-C
LG04	20417493	20417625	A.palmatum_LG04_G01282	AP1_vs_AP-C
LG04	20753749	20753967	A.palmatum_LG04_G01293	AP1_vs_AP-C
LG04	21166090	21166225	A.palmatum_LG04_G01310	AP1_vs_AP-C
LG04	22106002	22106164	A.palmatum_LG04_G01342	AP1_vs_AP-C
LG04	23733682	23733817	A.palmatum_LG04_G01380	AP1_vs_AP-C
LG04	24260402	24260524	A.palmatum_LG04_G01392	AP1_vs_AP-C
LG04	25393057	25393163	A.palmatum_LG04_G01426	AP1_vs_AP-C
LG04	25398749	25398863	A.palmatum_LG04_G01428	AP1_vs_AP-C
LG04	25620221	25620362	A.palmatum_LG04_G01437	AP1_vs_AP-C
LG04	27168872	27169069	A.palmatum_LG04_G01491	AP1_vs_AP-C
LG04	30807425	30807556	A.palmatum_LG04_G01543	AP1_vs_AP-C
LG04	37277879	37277987	A.palmatum_LG04_G01611	AP1_vs_AP-C
LG04	40095243	40095449	A.palmatum_LG04_G01692	AP1_vs_AP-C
LG04	40790975	40791221	A.palmatum_LG04_G01722	AP1_vs_AP-C
LG04	41606448	41606661	A.palmatum_LG04_G01756	AP1_vs_AP-C
LG04	41880185	41880358	A.palmatum_LG04_G01768	AP1_vs_AP-C
LG04	42289854	42289967	A.palmatum_LG04_G01788	AP1_vs_AP-C
LG04	43615429	43615571	A.palmatum_LG04_G01848	AP1_vs_AP-C
LG04	43641175	43641353	A.palmatum_LG04_G01850	AP1_vs_AP-C
LG04	43752476	43752652	A.palmatum_LG04_G01856	AP1_vs_AP-C
LG04	44967238	44967402	A.palmatum_LG04_G01926	AP1_vs_AP-C
LG04	45319496	45319615	A.palmatum_LG04_G01948	AP1_vs_AP-C
LG04	45755953	45756309	A.palmatum_LG04_G01978	AP1_vs_AP-C
LG04	46138722	46138870	A.palmatum_LG04_G02000	AP1_vs_AP-C
LG04	46492262	46492397	A.palmatum_LG04_G02004	AP1_vs_AP-C
LG04	47178899	47179081	A.palmatum_LG04_G02028	AP1_vs_AP-C
LG04	48056075	48056199	A.palmatum_LG04_G02089	AP1_vs_AP-C
LG04	48311214	48311345	A.palmatum_LG04_G02106	AP1_vs_AP-C
LG04	48406181	48406321	A.palmatum_LG04_G02110	AP1_vs_AP-C
LG04	48685170	48685315	A.palmatum_LG04_G02123	AP1_vs_AP-C
LG04	49208593	49208713	A.palmatum_LG04_G02160	AP1_vs_AP-C
LG04	49922709	49922837	A.palmatum_LG04_G02195	AP1_vs_AP-C
LG04	50064118	50064247	A.palmatum_LG04_G02207	AP1_vs_AP-C
LG04	50424633	50424768	A.palmatum_LG04_G02227	AP1_vs_AP-C
LG04	50503830	50504017	A.palmatum_LG04_G02234	AP1_vs_AP-C
LG04	50671185	50671332	A.palmatum_LG04_G02244	AP1_vs_AP-C
LG04	51713681	51713843	A.palmatum_LG04_G02315	AP1_vs_AP-C
LG04	52133565	52133890	A.palmatum_LG04_G02352	AP1_vs_AP-C
LG04	52762225	52762512	A.palmatum_LG04_G02389	AP1_vs_AP-C
LG04	53126801	53126929	A.palmatum_LG04_G02423	AP1_vs_AP-C
LG04	53570675	53570845	A.palmatum_LG04_G02448	AP1_vs_AP-C
LG04	53929667	53929953	A.palmatum_LG04_G02471	AP1_vs_AP-C
LG04	53938533	53938658	A.palmatum_LG04_G02472	AP1_vs_AP-C
LG04	54451621	54451791	A.palmatum_LG04_G02506	AP1_vs_AP-C
LG04	54789258	54789367	A.palmatum_LG04_G02532	AP1_vs_AP-C
LG04	54974593	54974753	A.palmatum_LG04_G02544	AP1_vs_AP-C
LG04	55602173	55602288	A.palmatum_LG04_G02596	AP1_vs_AP-C
LG05	68577	68696	A.palmatum_LG05_G00002	AP1_vs_AP-C
LG05	871969	872100	A.palmatum_LG05_G00094	AP1_vs_AP-C
LG05	1307577	1307698	A.palmatum_LG05_G00120	AP1_vs_AP-C
LG05	1718388	1718500	A.palmatum_LG05_G00160	AP1_vs_AP-C
LG05	1996232	1996352	A.palmatum_LG05_G00175	AP1_vs_AP-C
LG05	2164203	2164334	A.palmatum_LG05_G00183	AP1_vs_AP-C
LG05	2206956	2207087	A.palmatum_LG05_G00185	AP1_vs_AP-C
LG05	2340089	2340219	A.palmatum_LG05_G00197	AP1_vs_AP-C
LG05	3541722	3541839	A.palmatum_LG05_G00291	AP1_vs_AP-C
LG05	3607326	3607475	A.palmatum_LG05_G00300	AP1_vs_AP-C
LG05	3858905	3859043	A.palmatum_LG05_G00319	AP1_vs_AP-C
LG05	4894496	4894639	A.palmatum_LG05_G00359	AP1_vs_AP-C
LG05	5209651	5209783	A.palmatum_LG05_G00386	AP1_vs_AP-C
LG05	5500416	5500939	A.palmatum_LG05_G00416	AP1_vs_AP-C
LG05	5701267	5701420	A.palmatum_LG05_G00430	AP1_vs_AP-C
LG05	5937391	5937499	A.palmatum_LG05_G00450	AP1_vs_AP-C
LG05	6117900	6118008	A.palmatum_LG05_G00464	AP1_vs_AP-C
LG05	6462296	6462436	A.palmatum_LG05_G00490	AP1_vs_AP-C
LG05	7469887	7470045	A.palmatum_LG05_G00565	AP1_vs_AP-C
LG05	7565943	7566110	A.palmatum_LG05_G00566	AP1_vs_AP-C
LG05	7669493	7669631	A.palmatum_LG05_G00571	AP1_vs_AP-C
LG05	7675218	7675333	A.palmatum_LG05_G00572	AP1_vs_AP-C
LG05	8016620	8016739	A.palmatum_LG05_G00596	AP1_vs_AP-C
LG05	8122275	8122387	A.palmatum_LG05_G00603	AP1_vs_AP-C
LG05	8301013	8301140	A.palmatum_LG05_G00615	AP1_vs_AP-C
LG05	8383059	8383234	A.palmatum_LG05_G00630	AP1_vs_AP-C
LG05	9073548	9073667	A.palmatum_LG05_G00679	AP1_vs_AP-C
LG05	9334059	9334287	A.palmatum_LG05_G00695	AP1_vs_AP-C
LG05	10235975	10236082	A.palmatum_LG05_G00752	AP1_vs_AP-C
LG05	10483402	10483521	A.palmatum_LG05_G00767	AP1_vs_AP-C
LG05	10775908	10776055	A.palmatum_LG05_G00788	AP1_vs_AP-C
LG05	10864135	10864273	A.palmatum_LG05_G00798	AP1_vs_AP-C
LG05	10876939	10877182	A.palmatum_LG05_G00801	AP1_vs_AP-C
LG05	10965389	10965718	A.palmatum_LG05_G00811	AP1_vs_AP-C
LG05	11095655	11095762	A.palmatum_LG05_G00822	AP1_vs_AP-C
LG05	11315057	11315232	A.palmatum_LG05_G00839	AP1_vs_AP-C
LG05	11406594	11406730	A.palmatum_LG05_G00846	AP1_vs_AP-C
LG05	11427539	11427646	A.palmatum_LG05_G00848	AP1_vs_AP-C
LG05	11782716	11782890	A.palmatum_LG05_G00878	AP1_vs_AP-C
LG05	13150400	13150518	A.palmatum_LG05_G00983	AP1_vs_AP-C
LG05	13646570	13646705	A.palmatum_LG05_G01013	AP1_vs_AP-C
LG05	13758183	13758313	A.palmatum_LG05_G01022	AP1_vs_AP-C
LG05	14125919	14126043	A.palmatum_LG05_G01055	AP1_vs_AP-C
LG05	14212272	14212384	A.palmatum_LG05_G01059	AP1_vs_AP-C
LG05	14368154	14368308	A.palmatum_LG05_G01072	AP1_vs_AP-C
LG05	14542125	14542307	A.palmatum_LG05_G01082	AP1_vs_AP-C
LG05	14841753	14841861	A.palmatum_LG05_G01098	AP1_vs_AP-C
LG05	16071926	16072079	A.palmatum_LG05_G01174	AP1_vs_AP-C
LG05	16224583	16224714	A.palmatum_LG05_G01178	AP1_vs_AP-C
LG05	16365498	16365629	A.palmatum_LG05_G01191	AP1_vs_AP-C
LG05	17115493	17115629	A.palmatum_LG05_G01244	AP1_vs_AP-C
LG05	17262029	17262147	A.palmatum_LG05_G01251	AP1_vs_AP-C
LG05	17319144	17319345	A.palmatum_LG05_G01254	AP1_vs_AP-C
LG05	17517791	17517953	A.palmatum_LG05_G01263	AP1_vs_AP-C
LG05	17611451	17611577	A.palmatum_LG05_G01266	AP1_vs_AP-C
LG05	18051887	18052031	A.palmatum_LG05_G01292	AP1_vs_AP-C
LG05	18108699	18108966	A.palmatum_LG05_G01295	AP1_vs_AP-C
LG05	18235421	18235534	A.palmatum_LG05_G01302	AP1_vs_AP-C
LG05	18853969	18854158	A.palmatum_LG05_G01343	AP1_vs_AP-C
LG05	19331050	19331171	A.palmatum_LG05_G01369	AP1_vs_AP-C
LG05	19574610	19574717	A.palmatum_LG05_G01376	AP1_vs_AP-C
LG05	20137625	20137743	A.palmatum_LG05_G01398	AP1_vs_AP-C
LG05	20712049	20712159	A.palmatum_LG05_G01428	AP1_vs_AP-C
LG05	23062755	23062869	A.palmatum_LG05_G01526	AP1_vs_AP-C
LG05	23267702	23267814	A.palmatum_LG05_G01533	AP1_vs_AP-C
LG05	24245013	24245672	A.palmatum_LG05_G01561	AP1_vs_AP-C
LG05	24248859	24249227	A.palmatum_LG05_G01562	AP1_vs_AP-C
LG05	24894972	24895083	A.palmatum_LG05_G01587	AP1_vs_AP-C
LG05	25113027	25113173	A.palmatum_LG05_G01599	AP1_vs_AP-C
LG05	25435707	25435828	A.palmatum_LG05_G01618	AP1_vs_AP-C
LG05	25462762	25462872	A.palmatum_LG05_G01619	AP1_vs_AP-C
LG05	25542347	25542462	A.palmatum_LG05_G01622	AP1_vs_AP-C
LG05	26541421	26541535	A.palmatum_LG05_G01666	AP1_vs_AP-C
LG05	27112664	27112863	A.palmatum_LG05_G01683	AP1_vs_AP-C
LG05	28545982	28546178	A.palmatum_LG05_G01749	AP1_vs_AP-C
LG05	30527796	30527922	A.palmatum_LG05_G01823	AP1_vs_AP-C
LG05	30691296	30691417	A.palmatum_LG05_G01826	AP1_vs_AP-C
LG05	31409791	31409992	A.palmatum_LG05_G01843	AP1_vs_AP-C
LG05	32317863	32318417	A.palmatum_LG05_G01866	AP1_vs_AP-C
LG05	34368797	34368995	A.palmatum_LG05_G01901	AP1_vs_AP-C
LG05	34687242	34687510	A.palmatum_LG05_G01909	AP1_vs_AP-C
LG05	35336256	35336367	A.palmatum_LG05_G01937	AP1_vs_AP-C
LG05	36154034	36154227	A.palmatum_LG05_G01966	AP1_vs_AP-C
LG05	36601708	36601883	A.palmatum_LG05_G01980	AP1_vs_AP-C
LG05	38416917	38417036	A.palmatum_LG05_G02018	AP1_vs_AP-C
LG05	38455888	38456092	A.palmatum_LG05_G02019	AP1_vs_AP-C
LG05	38777177	38777370	A.palmatum_LG05_G02029	AP1_vs_AP-C
LG05	39448234	39448352	A.palmatum_LG05_G02043	AP1_vs_AP-C
LG05	39889225	39889428	A.palmatum_LG05_G02053	AP1_vs_AP-C
LG05	40166576	40166940	A.palmatum_LG05_G02057	AP1_vs_AP-C
LG05	40394421	40394610	A.palmatum_LG05_G02061	AP1_vs_AP-C
LG05	41571431	41571562	A.palmatum_LG05_G02082	AP1_vs_AP-C
LG05	41655308	41655430	A.palmatum_LG05_G02084	AP1_vs_AP-C
LG05	41806601	41806796	A.palmatum_LG05_G02087	AP1_vs_AP-C
LG05	41831774	41831913	A.palmatum_LG05_G02089	AP1_vs_AP-C
LG05	43242954	43243091	A.palmatum_LG05_G02108	AP1_vs_AP-C
LG05	45020302	45020526	A.palmatum_LG05_G02137	AP1_vs_AP-C
LG05	45024581	45024817	A.palmatum_LG05_G02139	AP1_vs_AP-C
LG05	46952129	46952241	A.palmatum_LG05_G02161	AP1_vs_AP-C
LG05	47041832	47042056	A.palmatum_LG05_G02165	AP1_vs_AP-C
LG05	47342212	47342343	A.palmatum_LG05_G02192	AP1_vs_AP-C
LG05	47419037	47419148	A.palmatum_LG05_G02194	AP1_vs_AP-C
LG05	47493773	47493914	A.palmatum_LG05_G02198	AP1_vs_AP-C
LG05	47941294	47941403	A.palmatum_LG05_G02213	AP1_vs_AP-C
LG05	48135837	48135976	A.palmatum_LG05_G02216	AP1_vs_AP-C
LG05	49056640	49056850	A.palmatum_LG05_G02238	AP1_vs_AP-C
LG05	49375646	49375775	A.palmatum_LG05_G02249	AP1_vs_AP-C
LG05	50928481	50928589	A.palmatum_LG05_G02301	AP1_vs_AP-C
LG05	51730924	51731097	A.palmatum_LG05_G02321	AP1_vs_AP-C
LG05	51742456	51742564	A.palmatum_LG05_G02323	AP1_vs_AP-C
LG06	1798930	1799039	A.palmatum_LG06_G00037	AP1_vs_AP-C
LG06	2118127	2118474	A.palmatum_LG06_G00042	AP1_vs_AP-C
LG06	2214726	2214876	A.palmatum_LG06_G00046	AP1_vs_AP-C
LG06	2228641	2228775	A.palmatum_LG06_G00048	AP1_vs_AP-C
LG06	2229247	2229353	A.palmatum_LG06_G00049	AP1_vs_AP-C
LG06	2245453	2245780	A.palmatum_LG06_G00051	AP1_vs_AP-C
LG06	2962370	2962553	A.palmatum_LG06_G00061	AP1_vs_AP-C
LG06	3555862	3556022	A.palmatum_LG06_G00070	AP1_vs_AP-C
LG06	4558634	4558953	A.palmatum_LG06_G00085	AP1_vs_AP-C
LG06	6332134	6332242	A.palmatum_LG06_G00110	AP1_vs_AP-C
LG06	8887745	8887922	A.palmatum_LG06_G00159	AP1_vs_AP-C
LG06	10047533	10047643	A.palmatum_LG06_G00173	AP1_vs_AP-C
LG06	10983432	10983540	A.palmatum_LG06_G00181	AP1_vs_AP-C
LG06	12612666	12612945	A.palmatum_LG06_G00195	AP1_vs_AP-C
LG06	13947829	13948138	A.palmatum_LG06_G00204	AP1_vs_AP-C
LG06	14162262	14162520	A.palmatum_LG06_G00209	AP1_vs_AP-C
LG06	14883742	14883872	A.palmatum_LG06_G00215	AP1_vs_AP-C
LG06	14893942	14894098	A.palmatum_LG06_G00216	AP1_vs_AP-C
LG06	15334701	15334942	A.palmatum_LG06_G00219	AP1_vs_AP-C
LG06	18488787	18488903	A.palmatum_LG06_G00238	AP1_vs_AP-C
LG06	18981114	18981321	A.palmatum_LG06_G00243	AP1_vs_AP-C
LG06	19488223	19488360	A.palmatum_LG06_G00250	AP1_vs_AP-C
LG06	19595758	19595920	A.palmatum_LG06_G00252	AP1_vs_AP-C
LG06	19955739	19955925	A.palmatum_LG06_G00258	AP1_vs_AP-C
LG06	20046191	20046343	A.palmatum_LG06_G00260	AP1_vs_AP-C
LG06	22288401	22288515	A.palmatum_LG06_G00302	AP1_vs_AP-C
LG06	23724063	23724229	A.palmatum_LG06_G00343	AP1_vs_AP-C
LG06	25187648	25187807	A.palmatum_LG06_G00382	AP1_vs_AP-C
LG06	25258426	25258659	A.palmatum_LG06_G00387	AP1_vs_AP-C
LG06	25437779	25437923	A.palmatum_LG06_G00394	AP1_vs_AP-C
LG06	26698061	26698176	A.palmatum_LG06_G00419	AP1_vs_AP-C
LG06	27736192	27736304	A.palmatum_LG06_G00462	AP1_vs_AP-C
LG06	27807154	27807318	A.palmatum_LG06_G00469	AP1_vs_AP-C
LG06	28486083	28486296	A.palmatum_LG06_G00499	AP1_vs_AP-C
LG06	28987290	28987453	A.palmatum_LG06_G00524	AP1_vs_AP-C
LG06	30982798	30982912	A.palmatum_LG06_G00615	AP1_vs_AP-C
LG06	31346085	31346243	A.palmatum_LG06_G00628	AP1_vs_AP-C
LG06	31824017	31824343	A.palmatum_LG06_G00657	AP1_vs_AP-C
LG06	31861119	31861227	A.palmatum_LG06_G00659	AP1_vs_AP-C
LG06	31866068	31866252	A.palmatum_LG06_G00660	AP1_vs_AP-C
LG06	32048230	32048385	A.palmatum_LG06_G00670	AP1_vs_AP-C
LG06	32216256	32216426	A.palmatum_LG06_G00679	AP1_vs_AP-C
LG06	32361354	32361655	A.palmatum_LG06_G00688	AP1_vs_AP-C
LG06	32615868	32615976	A.palmatum_LG06_G00708	AP1_vs_AP-C
LG06	33309624	33309791	A.palmatum_LG06_G00754	AP1_vs_AP-C
LG06	34688467	34688585	A.palmatum_LG06_G00800	AP1_vs_AP-C
LG06	34896730	34896971	A.palmatum_LG06_G00812	AP1_vs_AP-C
LG06	35134435	35134564	A.palmatum_LG06_G00830	AP1_vs_AP-C
LG06	35147083	35147192	A.palmatum_LG06_G00831	AP1_vs_AP-C
LG06	35302625	35302750	A.palmatum_LG06_G00843	AP1_vs_AP-C
LG06	35479615	35479768	A.palmatum_LG06_G00855	AP1_vs_AP-C
LG06	37453877	37454031	A.palmatum_LG06_G00980	AP1_vs_AP-C
LG06	37834591	37834773	A.palmatum_LG06_G01009	AP1_vs_AP-C
LG06	38250138	38250259	A.palmatum_LG06_G01037	AP1_vs_AP-C
LG06	38539568	38539796	A.palmatum_LG06_G01063	AP1_vs_AP-C
LG06	38589001	38589213	A.palmatum_LG06_G01069	AP1_vs_AP-C
LG06	38694800	38694946	A.palmatum_LG06_G01075	AP1_vs_AP-C
LG06	38925217	38925346	A.palmatum_LG06_G01089	AP1_vs_AP-C
LG06	38968817	38968947	A.palmatum_LG06_G01093	AP1_vs_AP-C
LG06	39155006	39155144	A.palmatum_LG06_G01108	AP1_vs_AP-C
LG06	39254222	39254397	A.palmatum_LG06_G01113	AP1_vs_AP-C
LG06	41225389	41225499	A.palmatum_LG06_G01252	AP1_vs_AP-C
LG06	41490056	41490264	A.palmatum_LG06_G01273	AP1_vs_AP-C
LG06	42010948	42011082	A.palmatum_LG06_G01311	AP1_vs_AP-C
LG06	42260484	42260751	A.palmatum_LG06_G01329	AP1_vs_AP-C
LG06	42487766	42487987	A.palmatum_LG06_G01345	AP1_vs_AP-C
LG06	43447327	43447511	A.palmatum_LG06_G01428	AP1_vs_AP-C
LG06	45076575	45076876	A.palmatum_LG06_G01553	AP1_vs_AP-C
LG06	45157811	45157930	A.palmatum_LG06_G01563	AP1_vs_AP-C
LG06	45409463	45409588	A.palmatum_LG06_G01595	AP1_vs_AP-C
LG06	45502738	45502900	A.palmatum_LG06_G01607	AP1_vs_AP-C
LG06	45666465	45666593	A.palmatum_LG06_G01619	AP1_vs_AP-C
LG06	45669911	45670086	A.palmatum_LG06_G01620	AP1_vs_AP-C
LG06	45836110	45836218	A.palmatum_LG06_G01635	AP1_vs_AP-C
LG06	45919359	45919505	A.palmatum_LG06_G01645	AP1_vs_AP-C
LG06	46376426	46376532	A.palmatum_LG06_G01671	AP1_vs_AP-C
LG06	46678812	46678970	A.palmatum_LG06_G01694	AP1_vs_AP-C
LG06	47197097	47197390	A.palmatum_LG06_G01739	AP1_vs_AP-C
LG06	47210781	47210890	A.palmatum_LG06_G01740	AP1_vs_AP-C
LG07	1044695	1044806	A.palmatum_LG07_G00075	AP1_vs_AP-C
LG07	1062453	1062573	A.palmatum_LG07_G00078	AP1_vs_AP-C
LG07	1911763	1911940	A.palmatum_LG07_G00160	AP1_vs_AP-C
LG07	2568264	2568405	A.palmatum_LG07_G00214	AP1_vs_AP-C
LG07	2630654	2630776	A.palmatum_LG07_G00219	AP1_vs_AP-C
LG07	3886321	3886442	A.palmatum_LG07_G00315	AP1_vs_AP-C
LG07	4041629	4041818	A.palmatum_LG07_G00328	AP1_vs_AP-C
LG07	4110345	4110475	A.palmatum_LG07_G00333	AP1_vs_AP-C
LG07	4425199	4425331	A.palmatum_LG07_G00354	AP1_vs_AP-C
LG07	4435178	4435331	A.palmatum_LG07_G00357	AP1_vs_AP-C
LG07	4860619	4860751	A.palmatum_LG07_G00386	AP1_vs_AP-C
LG07	5125703	5125836	A.palmatum_LG07_G00397	AP1_vs_AP-C
LG07	5318129	5318275	A.palmatum_LG07_G00419	AP1_vs_AP-C
LG07	5871533	5871675	A.palmatum_LG07_G00460	AP1_vs_AP-C
LG07	5976298	5976506	A.palmatum_LG07_G00473	AP1_vs_AP-C
LG07	6110976	6111087	A.palmatum_LG07_G00487	AP1_vs_AP-C
LG07	6113179	6113374	A.palmatum_LG07_G00488	AP1_vs_AP-C
LG07	6296126	6296234	A.palmatum_LG07_G00501	AP1_vs_AP-C
LG07	6714888	6715082	A.palmatum_LG07_G00541	AP1_vs_AP-C
LG07	6788096	6788203	A.palmatum_LG07_G00546	AP1_vs_AP-C
LG07	6849122	6849230	A.palmatum_LG07_G00550	AP1_vs_AP-C
LG07	8086527	8086649	A.palmatum_LG07_G00663	AP1_vs_AP-C
LG07	8107422	8107613	A.palmatum_LG07_G00664	AP1_vs_AP-C
LG07	8567011	8567128	A.palmatum_LG07_G00698	AP1_vs_AP-C
LG07	8815820	8815950	A.palmatum_LG07_G00714	AP1_vs_AP-C
LG07	8866588	8866766	A.palmatum_LG07_G00717	AP1_vs_AP-C
LG07	9163062	9163216	A.palmatum_LG07_G00735	AP1_vs_AP-C
LG07	9219141	9219274	A.palmatum_LG07_G00739	AP1_vs_AP-C
LG07	9611264	9611498	A.palmatum_LG07_G00772	AP1_vs_AP-C
LG07	9915403	9915631	A.palmatum_LG07_G00799	AP1_vs_AP-C
LG07	9946311	9946432	A.palmatum_LG07_G00800	AP1_vs_AP-C
LG07	10997367	10997543	A.palmatum_LG07_G00877	AP1_vs_AP-C
LG07	11020135	11020339	A.palmatum_LG07_G00878	AP1_vs_AP-C
LG07	11257306	11257412	A.palmatum_LG07_G00887	AP1_vs_AP-C
LG07	11382676	11382874	A.palmatum_LG07_G00902	AP1_vs_AP-C
LG07	11424480	11424597	A.palmatum_LG07_G00906	AP1_vs_AP-C
LG07	12540533	12540699	A.palmatum_LG07_G00969	AP1_vs_AP-C
LG07	13857339	13857607	A.palmatum_LG07_G01058	AP1_vs_AP-C
LG07	15576449	15576564	A.palmatum_LG07_G01131	AP1_vs_AP-C
LG07	15734132	15734466	A.palmatum_LG07_G01138	AP1_vs_AP-C
LG07	17017273	17017443	A.palmatum_LG07_G01173	AP1_vs_AP-C
LG07	17342574	17342730	A.palmatum_LG07_G01187	AP1_vs_AP-C
LG07	17408315	17408421	A.palmatum_LG07_G01189	AP1_vs_AP-C
LG07	17725172	17725284	A.palmatum_LG07_G01204	AP1_vs_AP-C
LG07	18029821	18029944	A.palmatum_LG07_G01218	AP1_vs_AP-C
LG07	19279506	19279775	A.palmatum_LG07_G01267	AP1_vs_AP-C
LG07	19317781	19317892	A.palmatum_LG07_G01270	AP1_vs_AP-C
LG07	19470730	19470837	A.palmatum_LG07_G01278	AP1_vs_AP-C
LG07	19645471	19645619	A.palmatum_LG07_G01291	AP1_vs_AP-C
LG07	20467893	20468101	A.palmatum_LG07_G01322	AP1_vs_AP-C
LG07	20874970	20875318	A.palmatum_LG07_G01339	AP1_vs_AP-C
LG07	20878353	20878489	A.palmatum_LG07_G01340	AP1_vs_AP-C
LG07	22602332	22602453	A.palmatum_LG07_G01396	AP1_vs_AP-C
LG07	23317399	23317616	A.palmatum_LG07_G01407	AP1_vs_AP-C
LG07	23534129	23534242	A.palmatum_LG07_G01417	AP1_vs_AP-C
LG07	24070753	24070871	A.palmatum_LG07_G01435	AP1_vs_AP-C
LG07	24482722	24482893	A.palmatum_LG07_G01443	AP1_vs_AP-C
LG07	26121126	26121416	A.palmatum_LG07_G01461	AP1_vs_AP-C
LG07	26913038	26913146	A.palmatum_LG07_G01468	AP1_vs_AP-C
LG07	30838643	30838751	A.palmatum_LG07_G01524	AP1_vs_AP-C
LG07	31690115	31690230	A.palmatum_LG07_G01535	AP1_vs_AP-C
LG07	32130115	32130327	A.palmatum_LG07_G01541	AP1_vs_AP-C
LG07	32613689	32613837	A.palmatum_LG07_G01548	AP1_vs_AP-C
LG07	33583742	33583878	A.palmatum_LG07_G01553	AP1_vs_AP-C
LG07	33758880	33759013	A.palmatum_LG07_G01554	AP1_vs_AP-C
LG07	33811931	33812084	A.palmatum_LG07_G01559	AP1_vs_AP-C
LG07	35154058	35154176	A.palmatum_LG07_G01585	AP1_vs_AP-C
LG07	40329965	40330307	A.palmatum_LG07_G01617	AP1_vs_AP-C
LG07	41219086	41219259	A.palmatum_LG07_G01626	AP1_vs_AP-C
LG07	42215649	42215788	A.palmatum_LG07_G01638	AP1_vs_AP-C
LG07	43320638	43320745	A.palmatum_LG07_G01676	AP1_vs_AP-C
LG07	43671230	43671370	A.palmatum_LG07_G01687	AP1_vs_AP-C
LG07	44098488	44098661	A.palmatum_LG07_G01696	AP1_vs_AP-C
LG07	44275386	44275542	A.palmatum_LG07_G01698	AP1_vs_AP-C
LG07	45331300	45331425	A.palmatum_LG07_G01733	AP1_vs_AP-C
LG07	45529190	45529329	A.palmatum_LG07_G01738	AP1_vs_AP-C
LG07	45989174	45989379	A.palmatum_LG07_G01755	AP1_vs_AP-C
LG07	46883626	46883876	A.palmatum_LG07_G01775	AP1_vs_AP-C
LG07	47185477	47185613	A.palmatum_LG07_G01789	AP1_vs_AP-C
LG07	47446414	47446787	A.palmatum_LG07_G01807	AP1_vs_AP-C
LG07	47463287	47463539	A.palmatum_LG07_G01809	AP1_vs_AP-C
LG07	47490548	47490674	A.palmatum_LG07_G01811	AP1_vs_AP-C
LG08	308714	308849	A.palmatum_LG08_G00020	AP1_vs_AP-C
LG08	423178	423303	A.palmatum_LG08_G00034	AP1_vs_AP-C
LG08	663372	663482	A.palmatum_LG08_G00057	AP1_vs_AP-C
LG08	844204	844444	A.palmatum_LG08_G00075	AP1_vs_AP-C
LG08	1327360	1327503	A.palmatum_LG08_G00124	AP1_vs_AP-C
LG08	2351870	2352040	A.palmatum_LG08_G00209	AP1_vs_AP-C
LG08	2416902	2417176	A.palmatum_LG08_G00215	AP1_vs_AP-C
LG08	2638530	2638743	A.palmatum_LG08_G00241	AP1_vs_AP-C
LG08	3498077	3498183	A.palmatum_LG08_G00277	AP1_vs_AP-C
LG08	3644893	3645006	A.palmatum_LG08_G00284	AP1_vs_AP-C
LG08	5413718	5413867	A.palmatum_LG08_G00439	AP1_vs_AP-C
LG08	5463865	5464034	A.palmatum_LG08_G00444	AP1_vs_AP-C
LG08	6169944	6170144	A.palmatum_LG08_G00486	AP1_vs_AP-C
LG08	6356297	6356467	A.palmatum_LG08_G00503	AP1_vs_AP-C
LG08	6831145	6831262	A.palmatum_LG08_G00547	AP1_vs_AP-C
LG08	7213092	7213544	A.palmatum_LG08_G00576	AP1_vs_AP-C
LG08	7446984	7447142	A.palmatum_LG08_G00585	AP1_vs_AP-C
LG08	8392972	8393189	A.palmatum_LG08_G00659	AP1_vs_AP-C
LG08	8716102	8716296	A.palmatum_LG08_G00684	AP1_vs_AP-C
LG08	8731965	8732204	A.palmatum_LG08_G00687	AP1_vs_AP-C
LG08	8791199	8791317	A.palmatum_LG08_G00689	AP1_vs_AP-C
LG08	8917580	8917695	A.palmatum_LG08_G00700	AP1_vs_AP-C
LG08	8944464	8944659	A.palmatum_LG08_G00703	AP1_vs_AP-C
LG08	8950815	8950991	A.palmatum_LG08_G00704	AP1_vs_AP-C
LG08	8985564	8985722	A.palmatum_LG08_G00709	AP1_vs_AP-C
LG08	9128966	9129120	A.palmatum_LG08_G00718	AP1_vs_AP-C
LG08	9304022	9304230	A.palmatum_LG08_G00727	AP1_vs_AP-C
LG08	9427055	9427203	A.palmatum_LG08_G00740	AP1_vs_AP-C
LG08	9505870	9506047	A.palmatum_LG08_G00749	AP1_vs_AP-C
LG08	9673337	9673461	A.palmatum_LG08_G00763	AP1_vs_AP-C
LG08	11458079	11458188	A.palmatum_LG08_G00855	AP1_vs_AP-C
LG08	12114170	12114297	A.palmatum_LG08_G00889	AP1_vs_AP-C
LG08	12353673	12353800	A.palmatum_LG08_G00905	AP1_vs_AP-C
LG08	12419158	12419338	A.palmatum_LG08_G00910	AP1_vs_AP-C
LG08	12529783	12529919	A.palmatum_LG08_G00915	AP1_vs_AP-C
LG08	13239983	13240142	A.palmatum_LG08_G00950	AP1_vs_AP-C
LG08	13340795	13340912	A.palmatum_LG08_G00953	AP1_vs_AP-C
LG08	16092705	16092824	A.palmatum_LG08_G01076	AP1_vs_AP-C
LG08	16689686	16689840	A.palmatum_LG08_G01099	AP1_vs_AP-C
LG08	16697227	16697470	A.palmatum_LG08_G01100	AP1_vs_AP-C
LG08	17938984	17939098	A.palmatum_LG08_G01177	AP1_vs_AP-C
LG08	18018961	18019095	A.palmatum_LG08_G01181	AP1_vs_AP-C
LG08	21073560	21074032	A.palmatum_LG08_G01293	AP1_vs_AP-C
LG08	21484901	21485388	A.palmatum_LG08_G01300	AP1_vs_AP-C
LG08	21957261	21957403	A.palmatum_LG08_G01312	AP1_vs_AP-C
LG08	21978951	21979077	A.palmatum_LG08_G01314	AP1_vs_AP-C
LG08	22893702	22893811	A.palmatum_LG08_G01342	AP1_vs_AP-C
LG08	22981082	22981234	A.palmatum_LG08_G01344	AP1_vs_AP-C
LG08	23211099	23211207	A.palmatum_LG08_G01352	AP1_vs_AP-C
LG08	24529427	24529575	A.palmatum_LG08_G01382	AP1_vs_AP-C
LG08	24791998	24792104	A.palmatum_LG08_G01389	AP1_vs_AP-C
LG08	26417146	26417257	A.palmatum_LG08_G01436	AP1_vs_AP-C
LG08	26454929	26455098	A.palmatum_LG08_G01438	AP1_vs_AP-C
LG08	26579900	26580130	A.palmatum_LG08_G01443	AP1_vs_AP-C
LG08	27664164	27664286	A.palmatum_LG08_G01488	AP1_vs_AP-C
LG08	27691956	27692097	A.palmatum_LG08_G01489	AP1_vs_AP-C
LG08	28551740	28551980	A.palmatum_LG08_G01520	AP1_vs_AP-C
LG08	29075826	29075939	A.palmatum_LG08_G01531	AP1_vs_AP-C
LG08	30608548	30608743	A.palmatum_LG08_G01574	AP1_vs_AP-C
LG08	30659387	30659514	A.palmatum_LG08_G01575	AP1_vs_AP-C
LG08	33139908	33140033	A.palmatum_LG08_G01591	AP1_vs_AP-C
LG08	33592840	33593239	A.palmatum_LG08_G01594	AP1_vs_AP-C
LG08	33660156	33660325	A.palmatum_LG08_G01595	AP1_vs_AP-C
LG08	33671673	33671822	A.palmatum_LG08_G01596	AP1_vs_AP-C
LG08	34441539	34441665	A.palmatum_LG08_G01597	AP1_vs_AP-C
LG08	34528997	34529132	A.palmatum_LG08_G01601	AP1_vs_AP-C
LG08	35835431	35835572	A.palmatum_LG08_G01614	AP1_vs_AP-C
LG08	38945951	38946060	A.palmatum_LG08_G01675	AP1_vs_AP-C
LG08	39207249	39207373	A.palmatum_LG08_G01677	AP1_vs_AP-C
LG08	40225114	40225264	A.palmatum_LG08_G01690	AP1_vs_AP-C
LG08	41036525	41036648	A.palmatum_LG08_G01700	AP1_vs_AP-C
LG08	41685586	41685721	A.palmatum_LG08_G01701	AP1_vs_AP-C
LG08	43623162	43623277	A.palmatum_LG08_G01720	AP1_vs_AP-C
LG08	43870200	43870307	A.palmatum_LG08_G01728	AP1_vs_AP-C
LG08	46068375	46068610	A.palmatum_LG08_G01757	AP1_vs_AP-C
LG08	47254982	47255408	A.palmatum_LG08_G01781	AP1_vs_AP-C
LG09	543870	544047	A.palmatum_LG09_G00050	AP1_vs_AP-C
LG09	722149	722528	A.palmatum_LG09_G00068	AP1_vs_AP-C
LG09	835028	835163	A.palmatum_LG09_G00076	AP1_vs_AP-C
LG09	980466	980676	A.palmatum_LG09_G00093	AP1_vs_AP-C
LG09	1096731	1096886	A.palmatum_LG09_G00105	AP1_vs_AP-C
LG09	1345311	1345481	A.palmatum_LG09_G00123	AP1_vs_AP-C
LG09	1953148	1953268	A.palmatum_LG09_G00168	AP1_vs_AP-C
LG09	2165034	2165148	A.palmatum_LG09_G00195	AP1_vs_AP-C
LG09	2371579	2371697	A.palmatum_LG09_G00214	AP1_vs_AP-C
LG09	2722792	2722905	A.palmatum_LG09_G00237	AP1_vs_AP-C
LG09	2813929	2814090	A.palmatum_LG09_G00242	AP1_vs_AP-C
LG09	2986966	2987074	A.palmatum_LG09_G00248	AP1_vs_AP-C
LG09	3238836	3238996	A.palmatum_LG09_G00269	AP1_vs_AP-C
LG09	3601772	3601919	A.palmatum_LG09_G00316	AP1_vs_AP-C
LG09	3783805	3783992	A.palmatum_LG09_G00330	AP1_vs_AP-C
LG09	4028469	4028578	A.palmatum_LG09_G00363	AP1_vs_AP-C
LG09	5162657	5162803	A.palmatum_LG09_G00452	AP1_vs_AP-C
LG09	5545864	5546173	A.palmatum_LG09_G00483	AP1_vs_AP-C
LG09	5671459	5671615	A.palmatum_LG09_G00486	AP1_vs_AP-C
LG09	5750881	5751017	A.palmatum_LG09_G00493	AP1_vs_AP-C
LG09	5825804	5825915	A.palmatum_LG09_G00498	AP1_vs_AP-C
LG09	6334927	6335148	A.palmatum_LG09_G00541	AP1_vs_AP-C
LG09	6813729	6813867	A.palmatum_LG09_G00584	AP1_vs_AP-C
LG09	7033063	7033196	A.palmatum_LG09_G00605	AP1_vs_AP-C
LG09	7108194	7108501	A.palmatum_LG09_G00611	AP1_vs_AP-C
LG09	7415555	7415697	A.palmatum_LG09_G00638	AP1_vs_AP-C
LG09	7523970	7524095	A.palmatum_LG09_G00647	AP1_vs_AP-C
LG09	7907716	7907843	A.palmatum_LG09_G00686	AP1_vs_AP-C
LG09	7961511	7961622	A.palmatum_LG09_G00691	AP1_vs_AP-C
LG09	8133856	8133983	A.palmatum_LG09_G00713	AP1_vs_AP-C
LG09	8281765	8281941	A.palmatum_LG09_G00720	AP1_vs_AP-C
LG09	9162481	9162611	A.palmatum_LG09_G00774	AP1_vs_AP-C
LG09	10202466	10202686	A.palmatum_LG09_G00827	AP1_vs_AP-C
LG09	10343525	10343670	A.palmatum_LG09_G00834	AP1_vs_AP-C
LG09	10442902	10443065	A.palmatum_LG09_G00838	AP1_vs_AP-C
LG09	10541579	10541766	A.palmatum_LG09_G00846	AP1_vs_AP-C
LG09	10755644	10755898	A.palmatum_LG09_G00856	AP1_vs_AP-C
LG09	10901497	10901643	A.palmatum_LG09_G00866	AP1_vs_AP-C
LG09	11556346	11556571	A.palmatum_LG09_G00909	AP1_vs_AP-C
LG09	11606803	11606971	A.palmatum_LG09_G00917	AP1_vs_AP-C
LG09	13345358	13345473	A.palmatum_LG09_G00983	AP1_vs_AP-C
LG09	13727088	13727232	A.palmatum_LG09_G00999	AP1_vs_AP-C
LG09	14346639	14346747	A.palmatum_LG09_G01028	AP1_vs_AP-C
LG09	15114811	15114931	A.palmatum_LG09_G01059	AP1_vs_AP-C
LG09	15426404	15426523	A.palmatum_LG09_G01064	AP1_vs_AP-C
LG09	15577307	15577417	A.palmatum_LG09_G01077	AP1_vs_AP-C
LG09	16270028	16270142	A.palmatum_LG09_G01107	AP1_vs_AP-C
LG09	16760044	16760181	A.palmatum_LG09_G01139	AP1_vs_AP-C
LG09	16819347	16819470	A.palmatum_LG09_G01143	AP1_vs_AP-C
LG09	16902731	16902895	A.palmatum_LG09_G01148	AP1_vs_AP-C
LG09	17309112	17309266	A.palmatum_LG09_G01158	AP1_vs_AP-C
LG09	18125181	18125290	A.palmatum_LG09_G01185	AP1_vs_AP-C
LG09	19518057	19518189	A.palmatum_LG09_G01267	AP1_vs_AP-C
LG09	21002394	21002534	A.palmatum_LG09_G01326	AP1_vs_AP-C
LG09	21102634	21102994	A.palmatum_LG09_G01332	AP1_vs_AP-C
LG09	22197499	22197611	A.palmatum_LG09_G01358	AP1_vs_AP-C
LG09	22862197	22862365	A.palmatum_LG09_G01381	AP1_vs_AP-C
LG09	24196498	24196625	A.palmatum_LG09_G01416	AP1_vs_AP-C
LG09	25343197	25343311	A.palmatum_LG09_G01439	AP1_vs_AP-C
LG09	26021067	26021201	A.palmatum_LG09_G01452	AP1_vs_AP-C
LG09	26803875	26803996	A.palmatum_LG09_G01459	AP1_vs_AP-C
LG09	27339569	27339685	A.palmatum_LG09_G01467	AP1_vs_AP-C
LG09	31403253	31403368	A.palmatum_LG09_G01548	AP1_vs_AP-C
LG09	31781979	31782100	A.palmatum_LG09_G01554	AP1_vs_AP-C
LG09	32220091	32220279	A.palmatum_LG09_G01562	AP1_vs_AP-C
LG09	33175510	33175830	A.palmatum_LG09_G01574	AP1_vs_AP-C
LG09	33934567	33934874	A.palmatum_LG09_G01585	AP1_vs_AP-C
LG09	34857872	34857988	A.palmatum_LG09_G01590	AP1_vs_AP-C
LG09	36011791	36012060	A.palmatum_LG09_G01602	AP1_vs_AP-C
LG09	36155146	36155475	A.palmatum_LG09_G01606	AP1_vs_AP-C
LG09	36163654	36163765	A.palmatum_LG09_G01607	AP1_vs_AP-C
LG09	36178349	36178476	A.palmatum_LG09_G01609	AP1_vs_AP-C
LG09	36187299	36187471	A.palmatum_LG09_G01611	AP1_vs_AP-C
LG09	36656294	36656595	A.palmatum_LG09_G01622	AP1_vs_AP-C
LG09	37137808	37138021	A.palmatum_LG09_G01625	AP1_vs_AP-C
LG09	37166160	37166348	A.palmatum_LG09_G01628	AP1_vs_AP-C
LG09	38859919	38860088	A.palmatum_LG09_G01643	AP1_vs_AP-C
LG09	38977250	38977359	A.palmatum_LG09_G01647	AP1_vs_AP-C
LG09	39242135	39242258	A.palmatum_LG09_G01650	AP1_vs_AP-C
LG09	39633978	39634134	A.palmatum_LG09_G01652	AP1_vs_AP-C
LG09	41700625	41700781	A.palmatum_LG09_G01671	AP1_vs_AP-C
LG09	41734429	41734545	A.palmatum_LG09_G01674	AP1_vs_AP-C
LG09	41734979	41735151	A.palmatum_LG09_G01675	AP1_vs_AP-C
LG09	41869313	41869464	A.palmatum_LG09_G01677	AP1_vs_AP-C
LG09	42072464	42072580	A.palmatum_LG09_G01685	AP1_vs_AP-C
LG09	42830925	42831048	A.palmatum_LG09_G01692	AP1_vs_AP-C
LG09	43997419	43997811	A.palmatum_LG09_G01707	AP1_vs_AP-C
LG09	43999016	43999355	A.palmatum_LG09_G01708	AP1_vs_AP-C
LG09	44008854	44013555	A.palmatum_LG09_G01709	AP1_vs_AP-C
LG09	44021298	44022325	A.palmatum_LG09_G01711	AP1_vs_AP-C
LG09	44023937	44024839	A.palmatum_LG09_G01712	AP1_vs_AP-C
LG09	44034079	44034787	A.palmatum_LG09_G01713	AP1_vs_AP-C
LG09	44605846	44606037	A.palmatum_LG09_G01721	AP1_vs_AP-C
LG09	45779183	45779410	A.palmatum_LG09_G01736	AP1_vs_AP-C
LG10	404439	404580	A.palmatum_LG10_G00041	AP1_vs_AP-C
LG10	546251	546372	A.palmatum_LG10_G00042	AP1_vs_AP-C
LG10	974242	974384	A.palmatum_LG10_G00048	AP1_vs_AP-C
LG10	1080572	1080840	A.palmatum_LG10_G00055	AP1_vs_AP-C
LG10	1550064	1550267	A.palmatum_LG10_G00075	AP1_vs_AP-C
LG10	2504039	2504149	A.palmatum_LG10_G00107	AP1_vs_AP-C
LG10	2882884	2882996	A.palmatum_LG10_G00135	AP1_vs_AP-C
LG10	2984326	2984498	A.palmatum_LG10_G00143	AP1_vs_AP-C
LG10	3551891	3552026	A.palmatum_LG10_G00208	AP1_vs_AP-C
LG10	3635325	3635505	A.palmatum_LG10_G00217	AP1_vs_AP-C
LG10	3747940	3748103	A.palmatum_LG10_G00228	AP1_vs_AP-C
LG10	3771313	3771553	A.palmatum_LG10_G00232	AP1_vs_AP-C
LG10	4037090	4037216	A.palmatum_LG10_G00262	AP1_vs_AP-C
LG10	4288884	4289040	A.palmatum_LG10_G00294	AP1_vs_AP-C
LG10	4494053	4494277	A.palmatum_LG10_G00314	AP1_vs_AP-C
LG10	4602852	4603114	A.palmatum_LG10_G00321	AP1_vs_AP-C
LG10	4646644	4646752	A.palmatum_LG10_G00324	AP1_vs_AP-C
LG10	5506777	5506901	A.palmatum_LG10_G00398	AP1_vs_AP-C
LG10	5655254	5655374	A.palmatum_LG10_G00409	AP1_vs_AP-C
LG10	5951525	5951657	A.palmatum_LG10_G00430	AP1_vs_AP-C
LG10	6074721	6074969	A.palmatum_LG10_G00436	AP1_vs_AP-C
LG10	6218436	6218672	A.palmatum_LG10_G00446	AP1_vs_AP-C
LG10	6464607	6464731	A.palmatum_LG10_G00473	AP1_vs_AP-C
LG10	6586654	6586869	A.palmatum_LG10_G00481	AP1_vs_AP-C
LG10	6620693	6620808	A.palmatum_LG10_G00485	AP1_vs_AP-C
LG10	6792155	6792309	A.palmatum_LG10_G00497	AP1_vs_AP-C
LG10	6962514	6962624	A.palmatum_LG10_G00517	AP1_vs_AP-C
LG10	7128310	7128501	A.palmatum_LG10_G00530	AP1_vs_AP-C
LG10	7265507	7265624	A.palmatum_LG10_G00543	AP1_vs_AP-C
LG10	7439152	7439267	A.palmatum_LG10_G00555	AP1_vs_AP-C
LG10	7474476	7474677	A.palmatum_LG10_G00559	AP1_vs_AP-C
LG10	7492687	7492816	A.palmatum_LG10_G00561	AP1_vs_AP-C
LG10	7547088	7547327	A.palmatum_LG10_G00568	AP1_vs_AP-C
LG10	7576526	7576670	A.palmatum_LG10_G00570	AP1_vs_AP-C
LG10	7599560	7599695	A.palmatum_LG10_G00573	AP1_vs_AP-C
LG10	8334626	8334769	A.palmatum_LG10_G00620	AP1_vs_AP-C
LG10	8731735	8731849	A.palmatum_LG10_G00656	AP1_vs_AP-C
LG10	9439153	9439339	A.palmatum_LG10_G00711	AP1_vs_AP-C
LG10	10028482	10028615	A.palmatum_LG10_G00756	AP1_vs_AP-C
LG10	10148710	10148915	A.palmatum_LG10_G00767	AP1_vs_AP-C
LG10	10666195	10666322	A.palmatum_LG10_G00801	AP1_vs_AP-C
LG10	10670186	10670324	A.palmatum_LG10_G00802	AP1_vs_AP-C
LG10	11432044	11432155	A.palmatum_LG10_G00848	AP1_vs_AP-C
LG10	11621640	11621809	A.palmatum_LG10_G00857	AP1_vs_AP-C
LG10	11978317	11978444	A.palmatum_LG10_G00883	AP1_vs_AP-C
LG10	12103578	12103707	A.palmatum_LG10_G00894	AP1_vs_AP-C
LG10	12109657	12109789	A.palmatum_LG10_G00895	AP1_vs_AP-C
LG10	12354007	12354228	A.palmatum_LG10_G00904	AP1_vs_AP-C
LG10	12951110	12951248	A.palmatum_LG10_G00929	AP1_vs_AP-C
LG10	14268461	14268721	A.palmatum_LG10_G00987	AP1_vs_AP-C
LG10	14340916	14341234	A.palmatum_LG10_G00992	AP1_vs_AP-C
LG10	14399568	14399724	A.palmatum_LG10_G00995	AP1_vs_AP-C
LG10	14595059	14595180	A.palmatum_LG10_G01006	AP1_vs_AP-C
LG10	14690545	14690720	A.palmatum_LG10_G01014	AP1_vs_AP-C
LG10	15328732	15328885	A.palmatum_LG10_G01055	AP1_vs_AP-C
LG10	15420564	15420681	A.palmatum_LG10_G01060	AP1_vs_AP-C
LG10	15692220	15692333	A.palmatum_LG10_G01070	AP1_vs_AP-C
LG10	15912511	15912670	A.palmatum_LG10_G01083	AP1_vs_AP-C
LG10	16311285	16311458	A.palmatum_LG10_G01105	AP1_vs_AP-C
LG10	17087396	17087506	A.palmatum_LG10_G01142	AP1_vs_AP-C
LG10	18122201	18122307	A.palmatum_LG10_G01196	AP1_vs_AP-C
LG10	18167733	18167846	A.palmatum_LG10_G01201	AP1_vs_AP-C
LG10	19330052	19330289	A.palmatum_LG10_G01226	AP1_vs_AP-C
LG10	19978129	19978246	A.palmatum_LG10_G01251	AP1_vs_AP-C
LG10	20252573	20252832	A.palmatum_LG10_G01264	AP1_vs_AP-C
LG10	20416873	20416986	A.palmatum_LG10_G01275	AP1_vs_AP-C
LG10	20768936	20769092	A.palmatum_LG10_G01284	AP1_vs_AP-C
LG10	21393862	21393968	A.palmatum_LG10_G01312	AP1_vs_AP-C
LG10	22249654	22249896	A.palmatum_LG10_G01352	AP1_vs_AP-C
LG10	22681459	22681583	A.palmatum_LG10_G01366	AP1_vs_AP-C
LG10	24020892	24021026	A.palmatum_LG10_G01408	AP1_vs_AP-C
LG10	25448002	25448314	A.palmatum_LG10_G01447	AP1_vs_AP-C
LG10	26819180	26819359	A.palmatum_LG10_G01461	AP1_vs_AP-C
LG10	28901890	28902101	A.palmatum_LG10_G01484	AP1_vs_AP-C
LG10	29287313	29287421	A.palmatum_LG10_G01498	AP1_vs_AP-C
LG10	30631577	30631926	A.palmatum_LG10_G01525	AP1_vs_AP-C
LG10	31339072	31339227	A.palmatum_LG10_G01531	AP1_vs_AP-C
LG10	31395180	31395292	A.palmatum_LG10_G01537	AP1_vs_AP-C
LG10	31407511	31407622	A.palmatum_LG10_G01540	AP1_vs_AP-C
LG10	32295024	32295171	A.palmatum_LG10_G01545	AP1_vs_AP-C
LG10	32303169	32303278	A.palmatum_LG10_G01547	AP1_vs_AP-C
LG10	32332487	32332660	A.palmatum_LG10_G01554	AP1_vs_AP-C
LG10	34546402	34546525	A.palmatum_LG10_G01579	AP1_vs_AP-C
LG10	34550126	34550246	A.palmatum_LG10_G01580	AP1_vs_AP-C
LG10	35103152	35103318	A.palmatum_LG10_G01587	AP1_vs_AP-C
LG10	36250152	36250260	A.palmatum_LG10_G01593	AP1_vs_AP-C
LG10	36264588	36264732	A.palmatum_LG10_G01596	AP1_vs_AP-C
LG10	36276580	36276771	A.palmatum_LG10_G01598	AP1_vs_AP-C
LG10	36281978	36282089	A.palmatum_LG10_G01601	AP1_vs_AP-C
LG10	36291608	36291742	A.palmatum_LG10_G01602	AP1_vs_AP-C
LG10	36294099	36294436	A.palmatum_LG10_G01603	AP1_vs_AP-C
LG10	36321701	36322014	A.palmatum_LG10_G01605	AP1_vs_AP-C
LG10	36329426	36329772	A.palmatum_LG10_G01606	AP1_vs_AP-C
LG10	39031757	39031865	A.palmatum_LG10_G01653	AP1_vs_AP-C
LG10	39740221	39740342	A.palmatum_LG10_G01660	AP1_vs_AP-C
LG10	41535347	41535549	A.palmatum_LG10_G01684	AP1_vs_AP-C
LG10	41970442	41970561	A.palmatum_LG10_G01712	AP1_vs_AP-C
LG10	42032671	42032806	A.palmatum_LG10_G01717	AP1_vs_AP-C
LG10	43773730	43773892	A.palmatum_LG10_G01762	AP1_vs_AP-C
LG10	45013160	45013488	A.palmatum_LG10_G01773	AP1_vs_AP-C
LG11	1665086	1665202	A.palmatum_LG11_G00101	AP1_vs_AP-C
LG11	3224802	3225012	A.palmatum_LG11_G00211	AP1_vs_AP-C
LG11	3257708	3258421	A.palmatum_LG11_G00213	AP1_vs_AP-C
LG11	3391696	3391993	A.palmatum_LG11_G00224	AP1_vs_AP-C
LG11	3422814	3423035	A.palmatum_LG11_G00227	AP1_vs_AP-C
LG11	3614479	3614594	A.palmatum_LG11_G00243	AP1_vs_AP-C
LG11	3783589	3783725	A.palmatum_LG11_G00258	AP1_vs_AP-C
LG11	3816283	3816390	A.palmatum_LG11_G00261	AP1_vs_AP-C
LG11	4155834	4155991	A.palmatum_LG11_G00290	AP1_vs_AP-C
LG11	4241652	4241765	A.palmatum_LG11_G00298	AP1_vs_AP-C
LG11	4245533	4245663	A.palmatum_LG11_G00299	AP1_vs_AP-C
LG11	4951834	4951975	A.palmatum_LG11_G00350	AP1_vs_AP-C
LG11	5199847	5200000	A.palmatum_LG11_G00363	AP1_vs_AP-C
LG11	5348890	5349052	A.palmatum_LG11_G00374	AP1_vs_AP-C
LG11	5401632	5401745	A.palmatum_LG11_G00377	AP1_vs_AP-C
LG11	5603244	5603378	A.palmatum_LG11_G00388	AP1_vs_AP-C
LG11	5745940	5746177	A.palmatum_LG11_G00399	AP1_vs_AP-C
LG11	6156482	6156596	A.palmatum_LG11_G00407	AP1_vs_AP-C
LG11	6239541	6239654	A.palmatum_LG11_G00415	AP1_vs_AP-C
LG11	6488930	6489129	A.palmatum_LG11_G00436	AP1_vs_AP-C
LG11	6518843	6519008	A.palmatum_LG11_G00437	AP1_vs_AP-C
LG11	6587566	6587672	A.palmatum_LG11_G00442	AP1_vs_AP-C
LG11	7657850	7658094	A.palmatum_LG11_G00514	AP1_vs_AP-C
LG11	7672316	7672643	A.palmatum_LG11_G00515	AP1_vs_AP-C
LG11	7710752	7710864	A.palmatum_LG11_G00520	AP1_vs_AP-C
LG11	7991446	7991586	A.palmatum_LG11_G00539	AP1_vs_AP-C
LG11	8827538	8827787	A.palmatum_LG11_G00593	AP1_vs_AP-C
LG11	8864988	8865098	A.palmatum_LG11_G00594	AP1_vs_AP-C
LG11	9628745	9628902	A.palmatum_LG11_G00654	AP1_vs_AP-C
LG11	9730243	9730403	A.palmatum_LG11_G00663	AP1_vs_AP-C
LG11	9985604	9985823	A.palmatum_LG11_G00682	AP1_vs_AP-C
LG11	10133287	10133439	A.palmatum_LG11_G00691	AP1_vs_AP-C
LG11	10448947	10449080	A.palmatum_LG11_G00718	AP1_vs_AP-C
LG11	10960165	10960311	A.palmatum_LG11_G00744	AP1_vs_AP-C
LG11	11666203	11666479	A.palmatum_LG11_G00779	AP1_vs_AP-C
LG11	12827366	12827491	A.palmatum_LG11_G00837	AP1_vs_AP-C
LG11	12974549	12974661	A.palmatum_LG11_G00847	AP1_vs_AP-C
LG11	13681746	13681885	A.palmatum_LG11_G00881	AP1_vs_AP-C
LG11	13954413	13954583	A.palmatum_LG11_G00890	AP1_vs_AP-C
LG11	14419734	14419988	A.palmatum_LG11_G00904	AP1_vs_AP-C
LG11	14571523	14571746	A.palmatum_LG11_G00911	AP1_vs_AP-C
LG11	14673849	14673993	A.palmatum_LG11_G00917	AP1_vs_AP-C
LG11	15345400	15345586	A.palmatum_LG11_G00930	AP1_vs_AP-C
LG11	15460666	15460780	A.palmatum_LG11_G00933	AP1_vs_AP-C
LG11	15734533	15734738	A.palmatum_LG11_G00948	AP1_vs_AP-C
LG11	15792016	15792130	A.palmatum_LG11_G00949	AP1_vs_AP-C
LG11	16330753	16330896	A.palmatum_LG11_G00971	AP1_vs_AP-C
LG11	16438835	16439156	A.palmatum_LG11_G00976	AP1_vs_AP-C
LG11	16482544	16482684	A.palmatum_LG11_G00979	AP1_vs_AP-C
LG11	16504281	16504560	A.palmatum_LG11_G00981	AP1_vs_AP-C
LG11	16558637	16558828	A.palmatum_LG11_G00985	AP1_vs_AP-C
LG11	16937387	16937613	A.palmatum_LG11_G00999	AP1_vs_AP-C
LG11	18821424	18821550	A.palmatum_LG11_G01058	AP1_vs_AP-C
LG11	19568437	19568655	A.palmatum_LG11_G01087	AP1_vs_AP-C
LG11	20321400	20321673	A.palmatum_LG11_G01107	AP1_vs_AP-C
LG11	20488457	20488571	A.palmatum_LG11_G01109	AP1_vs_AP-C
LG11	20556082	20556227	A.palmatum_LG11_G01112	AP1_vs_AP-C
LG11	20562056	20562168	A.palmatum_LG11_G01113	AP1_vs_AP-C
LG11	20614469	20614581	A.palmatum_LG11_G01114	AP1_vs_AP-C
LG11	21611613	21611723	A.palmatum_LG11_G01166	AP1_vs_AP-C
LG11	23092782	23092956	A.palmatum_LG11_G01201	AP1_vs_AP-C
LG11	23495755	23495927	A.palmatum_LG11_G01220	AP1_vs_AP-C
LG11	27245971	27246163	A.palmatum_LG11_G01317	AP1_vs_AP-C
LG11	27246684	27246826	A.palmatum_LG11_G01318	AP1_vs_AP-C
LG11	27261501	27261879	A.palmatum_LG11_G01321	AP1_vs_AP-C
LG11	27477311	27477471	A.palmatum_LG11_G01327	AP1_vs_AP-C
LG11	27720202	27720387	A.palmatum_LG11_G01342	AP1_vs_AP-C
LG11	29093739	29093849	A.palmatum_LG11_G01358	AP1_vs_AP-C
LG11	29472778	29472914	A.palmatum_LG11_G01363	AP1_vs_AP-C
LG11	29489727	29489887	A.palmatum_LG11_G01366	AP1_vs_AP-C
LG11	29944410	29944531	A.palmatum_LG11_G01373	AP1_vs_AP-C
LG11	29951092	29951218	A.palmatum_LG11_G01375	AP1_vs_AP-C
LG11	30828676	30828784	A.palmatum_LG11_G01382	AP1_vs_AP-C
LG11	30837928	30838037	A.palmatum_LG11_G01384	AP1_vs_AP-C
LG11	32151375	32151508	A.palmatum_LG11_G01401	AP1_vs_AP-C
LG11	32436345	32436501	A.palmatum_LG11_G01411	AP1_vs_AP-C
LG11	35343009	35343175	A.palmatum_LG11_G01440	AP1_vs_AP-C
LG11	35343824	35343955	A.palmatum_LG11_G01441	AP1_vs_AP-C
LG11	35691570	35691692	A.palmatum_LG11_G01445	AP1_vs_AP-C
LG11	36420930	36421046	A.palmatum_LG11_G01454	AP1_vs_AP-C
LG11	39553171	39553469	A.palmatum_LG11_G01502	AP1_vs_AP-C
LG11	41715211	41715353	A.palmatum_LG11_G01544	AP1_vs_AP-C
LG11	42125914	42126221	A.palmatum_LG11_G01559	AP1_vs_AP-C
LG12	886965	887140	A.palmatum_LG12_G00010	AP1_vs_AP-C
LG12	2527917	2528138	A.palmatum_LG12_G00022	AP1_vs_AP-C
LG12	2807705	2807876	A.palmatum_LG12_G00034	AP1_vs_AP-C
LG12	2944300	2944433	A.palmatum_LG12_G00038	AP1_vs_AP-C
LG12	4603632	4603740	A.palmatum_LG12_G00092	AP1_vs_AP-C
LG12	5200643	5200775	A.palmatum_LG12_G00116	AP1_vs_AP-C
LG12	9023426	9023614	A.palmatum_LG12_G00183	AP1_vs_AP-C
LG12	11061889	11062019	A.palmatum_LG12_G00230	AP1_vs_AP-C
LG12	11823396	11823502	A.palmatum_LG12_G00243	AP1_vs_AP-C
LG12	12468999	12469176	A.palmatum_LG12_G00269	AP1_vs_AP-C
LG12	13196472	13196580	A.palmatum_LG12_G00296	AP1_vs_AP-C
LG12	14335969	14336091	A.palmatum_LG12_G00338	AP1_vs_AP-C
LG12	14587819	14587930	A.palmatum_LG12_G00351	AP1_vs_AP-C
LG12	14683940	14684055	A.palmatum_LG12_G00352	AP1_vs_AP-C
LG12	16226984	16227103	A.palmatum_LG12_G00406	AP1_vs_AP-C
LG12	18828318	18828781	A.palmatum_LG12_G00493	AP1_vs_AP-C
LG12	20879017	20879130	A.palmatum_LG12_G00565	AP1_vs_AP-C
LG12	22118206	22118373	A.palmatum_LG12_G00609	AP1_vs_AP-C
LG12	22360399	22360510	A.palmatum_LG12_G00620	AP1_vs_AP-C
LG12	22595581	22595749	A.palmatum_LG12_G00630	AP1_vs_AP-C
LG12	23448871	23449107	A.palmatum_LG12_G00671	AP1_vs_AP-C
LG12	24339436	24339702	A.palmatum_LG12_G00721	AP1_vs_AP-C
LG12	25427710	25427925	A.palmatum_LG12_G00768	AP1_vs_AP-C
LG12	25639317	25639463	A.palmatum_LG12_G00779	AP1_vs_AP-C
LG12	26772011	26772219	A.palmatum_LG12_G00816	AP1_vs_AP-C
LG12	26947495	26947601	A.palmatum_LG12_G00826	AP1_vs_AP-C
LG12	27130015	27130162	A.palmatum_LG12_G00836	AP1_vs_AP-C
LG12	27171898	27172019	A.palmatum_LG12_G00837	AP1_vs_AP-C
LG12	27516719	27516849	A.palmatum_LG12_G00855	AP1_vs_AP-C
LG12	28007658	28007764	A.palmatum_LG12_G00862	AP1_vs_AP-C
LG12	28104950	28105098	A.palmatum_LG12_G00864	AP1_vs_AP-C
LG12	29503803	29503956	A.palmatum_LG12_G00915	AP1_vs_AP-C
LG12	29676436	29676585	A.palmatum_LG12_G00928	AP1_vs_AP-C
LG12	29786953	29787092	A.palmatum_LG12_G00932	AP1_vs_AP-C
LG12	30554036	30554175	A.palmatum_LG12_G00982	AP1_vs_AP-C
LG12	30889595	30889738	A.palmatum_LG12_G00995	AP1_vs_AP-C
LG12	31030197	31030318	A.palmatum_LG12_G01003	AP1_vs_AP-C
LG12	31060976	31061136	A.palmatum_LG12_G01006	AP1_vs_AP-C
LG12	31116908	31117114	A.palmatum_LG12_G01008	AP1_vs_AP-C
LG12	32050137	32050261	A.palmatum_LG12_G01064	AP1_vs_AP-C
LG12	32312647	32312902	A.palmatum_LG12_G01083	AP1_vs_AP-C
LG12	32380338	32380453	A.palmatum_LG12_G01090	AP1_vs_AP-C
LG12	32520287	32520417	A.palmatum_LG12_G01094	AP1_vs_AP-C
LG12	32936602	32936724	A.palmatum_LG12_G01119	AP1_vs_AP-C
LG12	33248325	33248537	A.palmatum_LG12_G01147	AP1_vs_AP-C
LG12	33342657	33342972	A.palmatum_LG12_G01153	AP1_vs_AP-C
LG12	33564465	33564616	A.palmatum_LG12_G01172	AP1_vs_AP-C
LG12	33984879	33985135	A.palmatum_LG12_G01200	AP1_vs_AP-C
LG12	34206296	34206495	A.palmatum_LG12_G01211	AP1_vs_AP-C
LG12	34445306	34445468	A.palmatum_LG12_G01225	AP1_vs_AP-C
LG12	34572718	34572837	A.palmatum_LG12_G01232	AP1_vs_AP-C
LG12	34707570	34707680	A.palmatum_LG12_G01238	AP1_vs_AP-C
LG12	35442833	35442956	A.palmatum_LG12_G01282	AP1_vs_AP-C
LG12	36104609	36104743	A.palmatum_LG12_G01326	AP1_vs_AP-C
LG12	36396079	36396202	A.palmatum_LG12_G01339	AP1_vs_AP-C
LG12	36418967	36419080	A.palmatum_LG12_G01341	AP1_vs_AP-C
LG12	37694842	37694958	A.palmatum_LG12_G01403	AP1_vs_AP-C
LG12	38310100	38310229	A.palmatum_LG12_G01444	AP1_vs_AP-C
LG12	38740380	38740631	A.palmatum_LG12_G01468	AP1_vs_AP-C
LG12	39741173	39741310	A.palmatum_LG12_G01535	AP1_vs_AP-C
LG12	40198383	40198509	A.palmatum_LG12_G01557	AP1_vs_AP-C
LG12	40969832	40969996	A.palmatum_LG12_G01608	AP1_vs_AP-C
LG12	41941574	41941696	A.palmatum_LG12_G01664	AP1_vs_AP-C
LG12	42452322	42452491	A.palmatum_LG12_G01698	AP1_vs_AP-C
LG12	42636057	42636187	A.palmatum_LG12_G01705	AP1_vs_AP-C
LG12	42724796	42724923	A.palmatum_LG12_G01708	AP1_vs_AP-C
LG13	33948	34075	A.palmatum_LG13_G00002	AP1_vs_AP-C
LG13	409302	409426	A.palmatum_LG13_G00004	AP1_vs_AP-C
LG13	888552	888696	A.palmatum_LG13_G00020	AP1_vs_AP-C
LG13	1363261	1363393	A.palmatum_LG13_G00036	AP1_vs_AP-C
LG13	1661915	1662134	A.palmatum_LG13_G00046	AP1_vs_AP-C
LG13	4023168	4023415	A.palmatum_LG13_G00129	AP1_vs_AP-C
LG13	4433452	4433614	A.palmatum_LG13_G00139	AP1_vs_AP-C
LG13	5746465	5746583	A.palmatum_LG13_G00171	AP1_vs_AP-C
LG13	5772171	5772371	A.palmatum_LG13_G00174	AP1_vs_AP-C
LG13	5866878	5867006	A.palmatum_LG13_G00177	AP1_vs_AP-C
LG13	7725045	7725199	A.palmatum_LG13_G00208	AP1_vs_AP-C
LG13	9652869	9652981	A.palmatum_LG13_G00237	AP1_vs_AP-C
LG13	14402272	14402413	A.palmatum_LG13_G00377	AP1_vs_AP-C
LG13	14598296	14598414	A.palmatum_LG13_G00386	AP1_vs_AP-C
LG13	14773555	14773729	A.palmatum_LG13_G00393	AP1_vs_AP-C
LG13	16600904	16601051	A.palmatum_LG13_G00446	AP1_vs_AP-C
LG13	16707506	16707660	A.palmatum_LG13_G00455	AP1_vs_AP-C
LG13	16816699	16816809	A.palmatum_LG13_G00461	AP1_vs_AP-C
LG13	16910885	16910993	A.palmatum_LG13_G00463	AP1_vs_AP-C
LG13	18070694	18070839	A.palmatum_LG13_G00520	AP1_vs_AP-C
LG13	18522599	18522791	A.palmatum_LG13_G00545	AP1_vs_AP-C
LG13	19433492	19433700	A.palmatum_LG13_G00589	AP1_vs_AP-C
LG13	20311355	20311461	A.palmatum_LG13_G00639	AP1_vs_AP-C
LG13	20443541	20443670	A.palmatum_LG13_G00647	AP1_vs_AP-C
LG13	20851732	20851886	A.palmatum_LG13_G00668	AP1_vs_AP-C
LG13	20969281	20969438	A.palmatum_LG13_G00669	AP1_vs_AP-C
LG13	22112746	22112918	A.palmatum_LG13_G00714	AP1_vs_AP-C
LG13	22237668	22237788	A.palmatum_LG13_G00719	AP1_vs_AP-C
LG13	22289621	22289753	A.palmatum_LG13_G00723	AP1_vs_AP-C
LG13	22393613	22393727	A.palmatum_LG13_G00728	AP1_vs_AP-C
LG13	23254924	23255206	A.palmatum_LG13_G00759	AP1_vs_AP-C
LG13	23469504	23469626	A.palmatum_LG13_G00767	AP1_vs_AP-C
LG13	23978350	23978561	A.palmatum_LG13_G00781	AP1_vs_AP-C
LG13	24218439	24218571	A.palmatum_LG13_G00798	AP1_vs_AP-C
LG13	24324433	24324629	A.palmatum_LG13_G00804	AP1_vs_AP-C
LG13	24954504	24954622	A.palmatum_LG13_G00847	AP1_vs_AP-C
LG13	25011333	25011454	A.palmatum_LG13_G00853	AP1_vs_AP-C
LG13	25203039	25203152	A.palmatum_LG13_G00865	AP1_vs_AP-C
LG13	25303424	25303545	A.palmatum_LG13_G00872	AP1_vs_AP-C
LG13	25932276	25932477	A.palmatum_LG13_G00910	AP1_vs_AP-C
LG13	26268780	26268917	A.palmatum_LG13_G00937	AP1_vs_AP-C
LG13	27337554	27337686	A.palmatum_LG13_G00997	AP1_vs_AP-C
LG13	27346611	27346785	A.palmatum_LG13_G01000	AP1_vs_AP-C
LG13	27352057	27352240	A.palmatum_LG13_G01003	AP1_vs_AP-C
LG13	27426760	27426930	A.palmatum_LG13_G01005	AP1_vs_AP-C
LG13	27536936	27537073	A.palmatum_LG13_G01013	AP1_vs_AP-C
LG13	28101032	28101279	A.palmatum_LG13_G01046	AP1_vs_AP-C
LG13	28150856	28150978	A.palmatum_LG13_G01047	AP1_vs_AP-C
LG13	28420030	28420186	A.palmatum_LG13_G01056	AP1_vs_AP-C
LG13	29021051	29021329	A.palmatum_LG13_G01086	AP1_vs_AP-C
LG13	29906421	29906530	A.palmatum_LG13_G01131	AP1_vs_AP-C
LG13	30024583	30024797	A.palmatum_LG13_G01135	AP1_vs_AP-C
LG13	30243154	30243263	A.palmatum_LG13_G01150	AP1_vs_AP-C
LG13	30257050	30257164	A.palmatum_LG13_G01152	AP1_vs_AP-C
LG13	30363355	30363558	A.palmatum_LG13_G01162	AP1_vs_AP-C
LG13	30936169	30936299	A.palmatum_LG13_G01199	AP1_vs_AP-C
LG13	31259991	31260156	A.palmatum_LG13_G01222	AP1_vs_AP-C
LG13	31658597	31658921	A.palmatum_LG13_G01252	AP1_vs_AP-C
LG13	31826338	31826560	A.palmatum_LG13_G01261	AP1_vs_AP-C
LG13	32048797	32048997	A.palmatum_LG13_G01274	AP1_vs_AP-C
LG13	32413543	32413709	A.palmatum_LG13_G01304	AP1_vs_AP-C
LG13	32666637	32666849	A.palmatum_LG13_G01328	AP1_vs_AP-C
LG13	33765199	33765382	A.palmatum_LG13_G01405	AP1_vs_AP-C
LG13	34297805	34297911	A.palmatum_LG13_G01441	AP1_vs_AP-C
LG13	34303715	34303823	A.palmatum_LG13_G01442	AP1_vs_AP-C
LG13	34579352	34579558	A.palmatum_LG13_G01464	AP1_vs_AP-C
LG13	35185800	35185947	A.palmatum_LG13_G01491	AP1_vs_AP-C
LG13	35308877	35308992	A.palmatum_LG13_G01500	AP1_vs_AP-C
LG13	35326724	35327095	A.palmatum_LG13_G01501	AP1_vs_AP-C
LG13	35346226	35346339	A.palmatum_LG13_G01502	AP1_vs_AP-C
LG13	35666767	35666923	A.palmatum_LG13_G01519	AP1_vs_AP-C
LG13	35761236	35761449	A.palmatum_LG13_G01530	AP1_vs_AP-C
LG13	35791030	35791151	A.palmatum_LG13_G01531	AP1_vs_AP-C
LG13	35979699	35979908	A.palmatum_LG13_G01544	AP1_vs_AP-C
LG13	35999586	35999760	A.palmatum_LG13_G01546	AP1_vs_AP-C
LG13	36328078	36328307	A.palmatum_LG13_G01567	AP1_vs_AP-C
LG13	36527544	36527750	A.palmatum_LG13_G01573	AP1_vs_AP-C
LG13	37031641	37031756	A.palmatum_LG13_G01605	AP1_vs_AP-C
LG13	37114684	37114868	A.palmatum_LG13_G01608	AP1_vs_AP-C
LG13	37198239	37198358	A.palmatum_LG13_G01616	AP1_vs_AP-C
LG13	37278615	37278805	A.palmatum_LG13_G01626	AP1_vs_AP-C
LG13	37399222	37399504	A.palmatum_LG13_G01634	AP1_vs_AP-C
LG13	37477337	37477446	A.palmatum_LG13_G01646	AP1_vs_AP-C
LG13	37646077	37646183	A.palmatum_LG13_G01660	AP1_vs_AP-C
LG13	37893837	37893952	A.palmatum_LG13_G01677	AP1_vs_AP-C
LG13	38954066	38954220	A.palmatum_LG13_G01731	AP1_vs_AP-C
LG13	38973739	38973894	A.palmatum_LG13_G01733	AP1_vs_AP-C
LG13	39075721	39075841	A.palmatum_LG13_G01746	AP1_vs_AP-C
LG13	39196082	39196242	A.palmatum_LG13_G01756	AP1_vs_AP-C
LG13	39507335	39507494	A.palmatum_LG13_G01770	AP1_vs_AP-C
LG13	39569036	39569148	A.palmatum_LG13_G01777	AP1_vs_AP-C
LG13	39604900	39605042	A.palmatum_LG13_G01780	AP1_vs_AP-C
LG13	39619155	39619391	A.palmatum_LG13_G01782	AP1_vs_AP-C
LG13	39628680	39628835	A.palmatum_LG13_G01785	AP1_vs_AP-C
LG13	39869119	39869244	A.palmatum_LG13_G01797	AP1_vs_AP-C
LG13	40741804	40741925	A.palmatum_LG13_G01854	AP1_vs_AP-C
LG13	40757349	40757457	A.palmatum_LG13_G01857	AP1_vs_AP-C
Contig1	1321610	1321816	A.palmatum_Contig1_G00009	AP2_vs_AP-C
Contig1	1334203	1334357	A.palmatum_Contig1_G00011	AP2_vs_AP-C
Contig1	1340545	1340882	A.palmatum_Contig1_G00014	AP2_vs_AP-C
Contig10	186067	186459	A.palmatum_Contig10_G00003	AP2_vs_AP-C
Contig14	109362	109470	A.palmatum_Contig14_G00008	AP2_vs_AP-C
Contig14	151469	151576	A.palmatum_Contig14_G00012	AP2_vs_AP-C
Contig14	618759	618865	A.palmatum_Contig14_G00038	AP2_vs_AP-C
Contig15	39193	39310	A.palmatum_Contig15_G00003	AP2_vs_AP-C
Contig17	256824	256958	A.palmatum_Contig17_G00016	AP2_vs_AP-C
Contig17	371493	371627	A.palmatum_Contig17_G00024	AP2_vs_AP-C
Contig2	1277549	1277712	A.palmatum_Contig2_G00024	AP2_vs_AP-C
Contig2	1714857	1715017	A.palmatum_Contig2_G00033	AP2_vs_AP-C
Contig28	233642	233796	A.palmatum_Contig28_G00007	AP2_vs_AP-C
Contig3	449296	449577	A.palmatum_Contig3_G00011	AP2_vs_AP-C
Contig3	1365131	1365266	A.palmatum_Contig3_G00018	AP2_vs_AP-C
Contig3	1387887	1388084	A.palmatum_Contig3_G00021	AP2_vs_AP-C
Contig3	1388484	1388730	A.palmatum_Contig3_G00022	AP2_vs_AP-C
Contig31	222170	222290	A.palmatum_Contig31_G00017	AP2_vs_AP-C
Contig31	237888	238019	A.palmatum_Contig31_G00018	AP2_vs_AP-C
Contig31	319645	319826	A.palmatum_Contig31_G00020	AP2_vs_AP-C
Contig37	53033	53174	A.palmatum_Contig37_G00007	AP2_vs_AP-C
Contig4	447922	448051	A.palmatum_Contig4_G00002	AP2_vs_AP-C
Contig4	1355207	1355315	A.palmatum_Contig4_G00012	AP2_vs_AP-C
Contig44	104355	104675	A.palmatum_Contig44_G00013	AP2_vs_AP-C
Contig5	1312624	1312909	A.palmatum_Contig5_G00013	AP2_vs_AP-C
Contig6	511547	511655	A.palmatum_Contig6_G00002	AP2_vs_AP-C
Contig6	1327917	1328026	A.palmatum_Contig6_G00010	AP2_vs_AP-C
Contig6	1350984	1351192	A.palmatum_Contig6_G00012	AP2_vs_AP-C
Contig6	1367061	1367588	A.palmatum_Contig6_G00016	AP2_vs_AP-C
Contig8	621078	621189	A.palmatum_Contig8_G00046	AP2_vs_AP-C
Contig8	680470	680584	A.palmatum_Contig8_G00051	AP2_vs_AP-C
Contig9	443191	443352	A.palmatum_Contig9_G00031	AP2_vs_AP-C
Contig9	611334	611443	A.palmatum_Contig9_G00038	AP2_vs_AP-C
Contig9	943410	943585	A.palmatum_Contig9_G00057	AP2_vs_AP-C
LG01	502485	502602	A.palmatum_LG01_G00017	AP2_vs_AP-C
LG01	812149	812284	A.palmatum_LG01_G00037	AP2_vs_AP-C
LG01	814236	814422	A.palmatum_LG01_G00038	AP2_vs_AP-C
LG01	1553169	1553286	A.palmatum_LG01_G00048	AP2_vs_AP-C
LG01	1776706	1776856	A.palmatum_LG01_G00052	AP2_vs_AP-C
LG01	2231187	2231400	A.palmatum_LG01_G00071	AP2_vs_AP-C
LG01	2517634	2518007	A.palmatum_LG01_G00098	AP2_vs_AP-C
LG01	2684625	2684742	A.palmatum_LG01_G00103	AP2_vs_AP-C
LG01	2833685	2833826	A.palmatum_LG01_G00117	AP2_vs_AP-C
LG01	3384149	3384407	A.palmatum_LG01_G00143	AP2_vs_AP-C
LG01	3750486	3750594	A.palmatum_LG01_G00170	AP2_vs_AP-C
LG01	4272004	4272181	A.palmatum_LG01_G00190	AP2_vs_AP-C
LG01	5082375	5082487	A.palmatum_LG01_G00226	AP2_vs_AP-C
LG01	5387369	5387524	A.palmatum_LG01_G00243	AP2_vs_AP-C
LG01	5433785	5433971	A.palmatum_LG01_G00246	AP2_vs_AP-C
LG01	5602324	5602438	A.palmatum_LG01_G00261	AP2_vs_AP-C
LG01	5624170	5624281	A.palmatum_LG01_G00262	AP2_vs_AP-C
LG01	5717704	5717827	A.palmatum_LG01_G00266	AP2_vs_AP-C
LG01	5736920	5737054	A.palmatum_LG01_G00267	AP2_vs_AP-C
LG01	5787113	5787224	A.palmatum_LG01_G00271	AP2_vs_AP-C
LG01	5855616	5855723	A.palmatum_LG01_G00275	AP2_vs_AP-C
LG01	5881504	5881713	A.palmatum_LG01_G00276	AP2_vs_AP-C
LG01	6031376	6031622	A.palmatum_LG01_G00288	AP2_vs_AP-C
LG01	6068649	6068794	A.palmatum_LG01_G00290	AP2_vs_AP-C
LG01	6147403	6147557	A.palmatum_LG01_G00292	AP2_vs_AP-C
LG01	6361031	6361231	A.palmatum_LG01_G00296	AP2_vs_AP-C
LG01	6435709	6436027	A.palmatum_LG01_G00299	AP2_vs_AP-C
LG01	7293801	7293932	A.palmatum_LG01_G00341	AP2_vs_AP-C
LG01	7898597	7898875	A.palmatum_LG01_G00359	AP2_vs_AP-C
LG01	8679317	8679528	A.palmatum_LG01_G00388	AP2_vs_AP-C
LG01	8732743	8732873	A.palmatum_LG01_G00390	AP2_vs_AP-C
LG01	9029943	9030069	A.palmatum_LG01_G00417	AP2_vs_AP-C
LG01	9243908	9244097	A.palmatum_LG01_G00440	AP2_vs_AP-C
LG01	10248863	10249107	A.palmatum_LG01_G00468	AP2_vs_AP-C
LG01	11286059	11286177	A.palmatum_LG01_G00517	AP2_vs_AP-C
LG01	11581735	11581859	A.palmatum_LG01_G00531	AP2_vs_AP-C
LG01	11927182	11927355	A.palmatum_LG01_G00550	AP2_vs_AP-C
LG01	13692131	13692243	A.palmatum_LG01_G00611	AP2_vs_AP-C
LG01	13701669	13701793	A.palmatum_LG01_G00613	AP2_vs_AP-C
LG01	14004731	14004914	A.palmatum_LG01_G00628	AP2_vs_AP-C
LG01	14033790	14033903	A.palmatum_LG01_G00629	AP2_vs_AP-C
LG01	14363125	14363294	A.palmatum_LG01_G00651	AP2_vs_AP-C
LG01	14558312	14558497	A.palmatum_LG01_G00658	AP2_vs_AP-C
LG01	14887784	14887932	A.palmatum_LG01_G00672	AP2_vs_AP-C
LG01	14909820	14909945	A.palmatum_LG01_G00677	AP2_vs_AP-C
LG01	14912442	14912571	A.palmatum_LG01_G00678	AP2_vs_AP-C
LG01	14959039	14959154	A.palmatum_LG01_G00681	AP2_vs_AP-C
LG01	15303178	15303397	A.palmatum_LG01_G00696	AP2_vs_AP-C
LG01	15804487	15804713	A.palmatum_LG01_G00720	AP2_vs_AP-C
LG01	16072783	16072894	A.palmatum_LG01_G00727	AP2_vs_AP-C
LG01	16792800	16792990	A.palmatum_LG01_G00741	AP2_vs_AP-C
LG01	18179322	18179526	A.palmatum_LG01_G00755	AP2_vs_AP-C
LG01	18259079	18259238	A.palmatum_LG01_G00756	AP2_vs_AP-C
LG01	18866751	18866863	A.palmatum_LG01_G00792	AP2_vs_AP-C
LG01	19951349	19951463	A.palmatum_LG01_G00841	AP2_vs_AP-C
LG01	20362015	20362125	A.palmatum_LG01_G00858	AP2_vs_AP-C
LG01	20486086	20486233	A.palmatum_LG01_G00863	AP2_vs_AP-C
LG01	20740282	20740465	A.palmatum_LG01_G00873	AP2_vs_AP-C
LG01	21060548	21060675	A.palmatum_LG01_G00887	AP2_vs_AP-C
LG01	21500984	21501311	A.palmatum_LG01_G00913	AP2_vs_AP-C
LG01	21642980	21643162	A.palmatum_LG01_G00917	AP2_vs_AP-C
LG01	21670980	21671127	A.palmatum_LG01_G00918	AP2_vs_AP-C
LG01	21815632	21815860	A.palmatum_LG01_G00926	AP2_vs_AP-C
LG01	21903260	21903445	A.palmatum_LG01_G00933	AP2_vs_AP-C
LG01	22842591	22842702	A.palmatum_LG01_G00988	AP2_vs_AP-C
LG01	22899812	22899922	A.palmatum_LG01_G00994	AP2_vs_AP-C
LG01	22967805	22967926	A.palmatum_LG01_G00999	AP2_vs_AP-C
LG01	23480834	23480994	A.palmatum_LG01_G01024	AP2_vs_AP-C
LG01	23640669	23640800	A.palmatum_LG01_G01034	AP2_vs_AP-C
LG01	23651657	23651817	A.palmatum_LG01_G01035	AP2_vs_AP-C
LG01	24404613	24404803	A.palmatum_LG01_G01071	AP2_vs_AP-C
LG01	25910729	25910889	A.palmatum_LG01_G01127	AP2_vs_AP-C
LG01	26664393	26664504	A.palmatum_LG01_G01155	AP2_vs_AP-C
LG01	26673444	26673615	A.palmatum_LG01_G01156	AP2_vs_AP-C
LG01	27503956	27504062	A.palmatum_LG01_G01185	AP2_vs_AP-C
LG01	27563854	27563983	A.palmatum_LG01_G01188	AP2_vs_AP-C
LG01	28781830	28781950	A.palmatum_LG01_G01226	AP2_vs_AP-C
LG01	28815244	28815514	A.palmatum_LG01_G01228	AP2_vs_AP-C
LG01	30072591	30072709	A.palmatum_LG01_G01259	AP2_vs_AP-C
LG01	30225404	30225536	A.palmatum_LG01_G01264	AP2_vs_AP-C
LG01	30375358	30375526	A.palmatum_LG01_G01268	AP2_vs_AP-C
LG01	30921306	30921439	A.palmatum_LG01_G01281	AP2_vs_AP-C
LG01	32225685	32225806	A.palmatum_LG01_G01312	AP2_vs_AP-C
LG01	32506318	32506424	A.palmatum_LG01_G01327	AP2_vs_AP-C
LG01	32860266	32860414	A.palmatum_LG01_G01333	AP2_vs_AP-C
LG01	35662101	35662247	A.palmatum_LG01_G01365	AP2_vs_AP-C
LG01	35671950	35672064	A.palmatum_LG01_G01367	AP2_vs_AP-C
LG01	35702416	35702528	A.palmatum_LG01_G01376	AP2_vs_AP-C
LG01	35710515	35710718	A.palmatum_LG01_G01377	AP2_vs_AP-C
LG01	36878012	36878126	A.palmatum_LG01_G01392	AP2_vs_AP-C
LG01	38187024	38187150	A.palmatum_LG01_G01418	AP2_vs_AP-C
LG01	38989162	38989279	A.palmatum_LG01_G01426	AP2_vs_AP-C
LG01	39912506	39912622	A.palmatum_LG01_G01451	AP2_vs_AP-C
LG01	40805849	40805974	A.palmatum_LG01_G01480	AP2_vs_AP-C
LG01	41701728	41701848	A.palmatum_LG01_G01508	AP2_vs_AP-C
LG01	42913648	42913781	A.palmatum_LG01_G01554	AP2_vs_AP-C
LG01	44077787	44077973	A.palmatum_LG01_G01588	AP2_vs_AP-C
LG01	44487394	44487535	A.palmatum_LG01_G01598	AP2_vs_AP-C
LG01	44620358	44620476	A.palmatum_LG01_G01601	AP2_vs_AP-C
LG01	44684280	44684422	A.palmatum_LG01_G01602	AP2_vs_AP-C
LG01	45050653	45050844	A.palmatum_LG01_G01609	AP2_vs_AP-C
LG01	45209000	45209158	A.palmatum_LG01_G01617	AP2_vs_AP-C
LG01	45929458	45929586	A.palmatum_LG01_G01634	AP2_vs_AP-C
LG01	46010721	46010837	A.palmatum_LG01_G01640	AP2_vs_AP-C
LG01	46185649	46185923	A.palmatum_LG01_G01645	AP2_vs_AP-C
LG01	47498598	47498724	A.palmatum_LG01_G01670	AP2_vs_AP-C
LG01	47712082	47712198	A.palmatum_LG01_G01675	AP2_vs_AP-C
LG01	47987311	47987507	A.palmatum_LG01_G01676	AP2_vs_AP-C
LG01	48301134	48301258	A.palmatum_LG01_G01682	AP2_vs_AP-C
LG01	48496093	48496231	A.palmatum_LG01_G01687	AP2_vs_AP-C
LG01	50909759	50909869	A.palmatum_LG01_G01755	AP2_vs_AP-C
LG01	51520939	51521076	A.palmatum_LG01_G01772	AP2_vs_AP-C
LG01	52412470	52412694	A.palmatum_LG01_G01806	AP2_vs_AP-C
LG01	52582624	52582744	A.palmatum_LG01_G01818	AP2_vs_AP-C
LG01	53841335	53841458	A.palmatum_LG01_G01883	AP2_vs_AP-C
LG01	54045881	54046030	A.palmatum_LG01_G01890	AP2_vs_AP-C
LG01	54075680	54075971	A.palmatum_LG01_G01893	AP2_vs_AP-C
LG01	54391157	54391267	A.palmatum_LG01_G01906	AP2_vs_AP-C
LG01	54742985	54743101	A.palmatum_LG01_G01925	AP2_vs_AP-C
LG01	55403063	55403214	A.palmatum_LG01_G01963	AP2_vs_AP-C
LG01	55474181	55474363	A.palmatum_LG01_G01965	AP2_vs_AP-C
LG01	55837062	55837187	A.palmatum_LG01_G01980	AP2_vs_AP-C
LG01	56086931	56087050	A.palmatum_LG01_G01997	AP2_vs_AP-C
LG01	57542955	57543141	A.palmatum_LG01_G02057	AP2_vs_AP-C
LG01	57747299	57747454	A.palmatum_LG01_G02066	AP2_vs_AP-C
LG01	61311671	61311823	A.palmatum_LG01_G02193	AP2_vs_AP-C
LG01	61355675	61355798	A.palmatum_LG01_G02195	AP2_vs_AP-C
LG01	61419526	61419636	A.palmatum_LG01_G02200	AP2_vs_AP-C
LG01	61442319	61442482	A.palmatum_LG01_G02201	AP2_vs_AP-C
LG01	61796310	61796504	A.palmatum_LG01_G02220	AP2_vs_AP-C
LG01	61893510	61893619	A.palmatum_LG01_G02223	AP2_vs_AP-C
LG01	62101021	62101154	A.palmatum_LG01_G02225	AP2_vs_AP-C
LG01	62279891	62280011	A.palmatum_LG01_G02231	AP2_vs_AP-C
LG01	62314366	62314492	A.palmatum_LG01_G02233	AP2_vs_AP-C
LG01	62445654	62445868	A.palmatum_LG01_G02237	AP2_vs_AP-C
LG01	62812261	62812488	A.palmatum_LG01_G02252	AP2_vs_AP-C
LG01	63030677	63030789	A.palmatum_LG01_G02262	AP2_vs_AP-C
LG01	63669703	63669895	A.palmatum_LG01_G02279	AP2_vs_AP-C
LG01	63693204	63693358	A.palmatum_LG01_G02282	AP2_vs_AP-C
LG01	64825010	64825125	A.palmatum_LG01_G02342	AP2_vs_AP-C
LG01	64924542	64924667	A.palmatum_LG01_G02347	AP2_vs_AP-C
LG01	65211095	65211278	A.palmatum_LG01_G02360	AP2_vs_AP-C
LG01	66106615	66106788	A.palmatum_LG01_G02384	AP2_vs_AP-C
LG01	67190867	67191051	A.palmatum_LG01_G02416	AP2_vs_AP-C
LG01	68430008	68430147	A.palmatum_LG01_G02466	AP2_vs_AP-C
LG01	68685358	68685484	A.palmatum_LG01_G02488	AP2_vs_AP-C
LG01	68708899	68709018	A.palmatum_LG01_G02493	AP2_vs_AP-C
LG01	68848394	68848526	A.palmatum_LG01_G02495	AP2_vs_AP-C
LG01	69043116	69043262	A.palmatum_LG01_G02510	AP2_vs_AP-C
LG01	69141620	69141784	A.palmatum_LG01_G02513	AP2_vs_AP-C
LG01	69815329	69815488	A.palmatum_LG01_G02539	AP2_vs_AP-C
LG01	69968882	69969009	A.palmatum_LG01_G02541	AP2_vs_AP-C
LG01	70109412	70109824	A.palmatum_LG01_G02548	AP2_vs_AP-C
LG01	70199475	70199709	A.palmatum_LG01_G02554	AP2_vs_AP-C
LG01	70214629	70214739	A.palmatum_LG01_G02556	AP2_vs_AP-C
LG01	71438037	71438147	A.palmatum_LG01_G02602	AP2_vs_AP-C
LG01	71540912	71541053	A.palmatum_LG01_G02614	AP2_vs_AP-C
LG01	72114818	72114932	A.palmatum_LG01_G02640	AP2_vs_AP-C
LG01	72529224	72529376	A.palmatum_LG01_G02665	AP2_vs_AP-C
LG01	72744075	72744233	A.palmatum_LG01_G02673	AP2_vs_AP-C
LG01	73049324	73049465	A.palmatum_LG01_G02683	AP2_vs_AP-C
LG01	74215055	74215165	A.palmatum_LG01_G02734	AP2_vs_AP-C
LG01	74474110	74474301	A.palmatum_LG01_G02757	AP2_vs_AP-C
LG01	74976006	74976200	A.palmatum_LG01_G02779	AP2_vs_AP-C
LG01	75459859	75460024	A.palmatum_LG01_G02798	AP2_vs_AP-C
LG01	77393101	77393319	A.palmatum_LG01_G02907	AP2_vs_AP-C
LG01	77442194	77442359	A.palmatum_LG01_G02910	AP2_vs_AP-C
LG01	78476051	78476210	A.palmatum_LG01_G02961	AP2_vs_AP-C
LG01	79546425	79546560	A.palmatum_LG01_G03006	AP2_vs_AP-C
LG01	79735151	79735335	A.palmatum_LG01_G03028	AP2_vs_AP-C
LG01	80030047	80030163	A.palmatum_LG01_G03041	AP2_vs_AP-C
LG01	81591967	81592076	A.palmatum_LG01_G03100	AP2_vs_AP-C
LG01	82081212	82081535	A.palmatum_LG01_G03120	AP2_vs_AP-C
LG02	175271	175520	A.palmatum_LG02_G00003	AP2_vs_AP-C
LG02	195885	196094	A.palmatum_LG02_G00005	AP2_vs_AP-C
LG02	691456	691598	A.palmatum_LG02_G00040	AP2_vs_AP-C
LG02	697498	697604	A.palmatum_LG02_G00041	AP2_vs_AP-C
LG02	771724	771875	A.palmatum_LG02_G00050	AP2_vs_AP-C
LG02	1046063	1046189	A.palmatum_LG02_G00076	AP2_vs_AP-C
LG02	1168550	1168687	A.palmatum_LG02_G00089	AP2_vs_AP-C
LG02	1175494	1175609	A.palmatum_LG02_G00091	AP2_vs_AP-C
LG02	1443480	1443603	A.palmatum_LG02_G00114	AP2_vs_AP-C
LG02	1623250	1623443	A.palmatum_LG02_G00136	AP2_vs_AP-C
LG02	1656016	1656240	A.palmatum_LG02_G00138	AP2_vs_AP-C
LG02	1672273	1672449	A.palmatum_LG02_G00139	AP2_vs_AP-C
LG02	2516364	2516638	A.palmatum_LG02_G00177	AP2_vs_AP-C
LG02	2606190	2606317	A.palmatum_LG02_G00183	AP2_vs_AP-C
LG02	2624421	2624673	A.palmatum_LG02_G00185	AP2_vs_AP-C
LG02	2697327	2697464	A.palmatum_LG02_G00193	AP2_vs_AP-C
LG02	2752329	2752496	A.palmatum_LG02_G00196	AP2_vs_AP-C
LG02	2987051	2987280	A.palmatum_LG02_G00208	AP2_vs_AP-C
LG02	3087741	3087871	A.palmatum_LG02_G00214	AP2_vs_AP-C
LG02	3121085	3121228	A.palmatum_LG02_G00218	AP2_vs_AP-C
LG02	3334582	3334721	A.palmatum_LG02_G00236	AP2_vs_AP-C
LG02	3483197	3483348	A.palmatum_LG02_G00240	AP2_vs_AP-C
LG02	3658845	3659022	A.palmatum_LG02_G00247	AP2_vs_AP-C
LG02	3729475	3729617	A.palmatum_LG02_G00266	AP2_vs_AP-C
LG02	3967426	3967548	A.palmatum_LG02_G00285	AP2_vs_AP-C
LG02	4053595	4053710	A.palmatum_LG02_G00291	AP2_vs_AP-C
LG02	4086867	4086982	A.palmatum_LG02_G00296	AP2_vs_AP-C
LG02	4265799	4265953	A.palmatum_LG02_G00313	AP2_vs_AP-C
LG02	4370056	4370307	A.palmatum_LG02_G00324	AP2_vs_AP-C
LG02	4388677	4388850	A.palmatum_LG02_G00328	AP2_vs_AP-C
LG02	4407077	4407193	A.palmatum_LG02_G00330	AP2_vs_AP-C
LG02	4481193	4481319	A.palmatum_LG02_G00333	AP2_vs_AP-C
LG02	4850105	4850347	A.palmatum_LG02_G00346	AP2_vs_AP-C
LG02	4872668	4872813	A.palmatum_LG02_G00349	AP2_vs_AP-C
LG02	5957617	5957732	A.palmatum_LG02_G00387	AP2_vs_AP-C
LG02	6125796	6125955	A.palmatum_LG02_G00400	AP2_vs_AP-C
LG02	6834512	6834629	A.palmatum_LG02_G00426	AP2_vs_AP-C
LG02	7148388	7148596	A.palmatum_LG02_G00457	AP2_vs_AP-C
LG02	7155473	7155664	A.palmatum_LG02_G00459	AP2_vs_AP-C
LG02	7261870	7262126	A.palmatum_LG02_G00469	AP2_vs_AP-C
LG02	7710734	7710856	A.palmatum_LG02_G00502	AP2_vs_AP-C
LG02	7976374	7976483	A.palmatum_LG02_G00527	AP2_vs_AP-C
LG02	7983915	7984048	A.palmatum_LG02_G00529	AP2_vs_AP-C
LG02	8360346	8360494	A.palmatum_LG02_G00549	AP2_vs_AP-C
LG02	8374786	8374900	A.palmatum_LG02_G00550	AP2_vs_AP-C
LG02	8447257	8447433	A.palmatum_LG02_G00557	AP2_vs_AP-C
LG02	8928910	8929058	A.palmatum_LG02_G00578	AP2_vs_AP-C
LG02	9514652	9514823	A.palmatum_LG02_G00603	AP2_vs_AP-C
LG02	9568413	9568524	A.palmatum_LG02_G00604	AP2_vs_AP-C
LG02	9979956	9980124	A.palmatum_LG02_G00621	AP2_vs_AP-C
LG02	10054851	10055131	A.palmatum_LG02_G00626	AP2_vs_AP-C
LG02	10201756	10201884	A.palmatum_LG02_G00637	AP2_vs_AP-C
LG02	11269995	11270116	A.palmatum_LG02_G00697	AP2_vs_AP-C
LG02	11373472	11373677	A.palmatum_LG02_G00702	AP2_vs_AP-C
LG02	11437044	11437368	A.palmatum_LG02_G00705	AP2_vs_AP-C
LG02	11467245	11467494	A.palmatum_LG02_G00706	AP2_vs_AP-C
LG02	11751931	11752039	A.palmatum_LG02_G00724	AP2_vs_AP-C
LG02	12261719	12261843	A.palmatum_LG02_G00741	AP2_vs_AP-C
LG02	12346767	12346875	A.palmatum_LG02_G00746	AP2_vs_AP-C
LG02	12409537	12409644	A.palmatum_LG02_G00749	AP2_vs_AP-C
LG02	12849901	12850025	A.palmatum_LG02_G00767	AP2_vs_AP-C
LG02	12859134	12859276	A.palmatum_LG02_G00768	AP2_vs_AP-C
LG02	12906841	12906964	A.palmatum_LG02_G00771	AP2_vs_AP-C
LG02	12939099	12939245	A.palmatum_LG02_G00774	AP2_vs_AP-C
LG02	13182048	13182242	A.palmatum_LG02_G00783	AP2_vs_AP-C
LG02	13336327	13336450	A.palmatum_LG02_G00790	AP2_vs_AP-C
LG02	13635949	13636128	A.palmatum_LG02_G00802	AP2_vs_AP-C
LG02	13729949	13730181	A.palmatum_LG02_G00810	AP2_vs_AP-C
LG02	14146635	14146879	A.palmatum_LG02_G00826	AP2_vs_AP-C
LG02	14343871	14343985	A.palmatum_LG02_G00834	AP2_vs_AP-C
LG02	14405905	14406053	A.palmatum_LG02_G00838	AP2_vs_AP-C
LG02	14438571	14438720	A.palmatum_LG02_G00839	AP2_vs_AP-C
LG02	14850191	14850301	A.palmatum_LG02_G00858	AP2_vs_AP-C
LG02	16414237	16414425	A.palmatum_LG02_G00913	AP2_vs_AP-C
LG02	16983093	16983395	A.palmatum_LG02_G00935	AP2_vs_AP-C
LG02	17019043	17019470	A.palmatum_LG02_G00936	AP2_vs_AP-C
LG02	17505190	17505336	A.palmatum_LG02_G00960	AP2_vs_AP-C
LG02	17826953	17827108	A.palmatum_LG02_G00981	AP2_vs_AP-C
LG02	18233897	18234026	A.palmatum_LG02_G01000	AP2_vs_AP-C
LG02	18246966	18247082	A.palmatum_LG02_G01002	AP2_vs_AP-C
LG02	19699445	19699572	A.palmatum_LG02_G01055	AP2_vs_AP-C
LG02	19714042	19714190	A.palmatum_LG02_G01058	AP2_vs_AP-C
LG02	21020240	21020398	A.palmatum_LG02_G01123	AP2_vs_AP-C
LG02	21035213	21035388	A.palmatum_LG02_G01128	AP2_vs_AP-C
LG02	21042743	21042952	A.palmatum_LG02_G01129	AP2_vs_AP-C
LG02	21045470	21045683	A.palmatum_LG02_G01130	AP2_vs_AP-C
LG02	21084646	21084895	A.palmatum_LG02_G01135	AP2_vs_AP-C
LG02	21088493	21088851	A.palmatum_LG02_G01136	AP2_vs_AP-C
LG02	21735978	21736084	A.palmatum_LG02_G01148	AP2_vs_AP-C
LG02	21988119	21988228	A.palmatum_LG02_G01163	AP2_vs_AP-C
LG02	22277222	22277385	A.palmatum_LG02_G01177	AP2_vs_AP-C
LG02	22342557	22342682	A.palmatum_LG02_G01182	AP2_vs_AP-C
LG02	22652793	22653073	A.palmatum_LG02_G01197	AP2_vs_AP-C
LG02	23611688	23611874	A.palmatum_LG02_G01233	AP2_vs_AP-C
LG02	24280361	24280607	A.palmatum_LG02_G01256	AP2_vs_AP-C
LG02	24686240	24686368	A.palmatum_LG02_G01268	AP2_vs_AP-C
LG02	24951608	24951734	A.palmatum_LG02_G01278	AP2_vs_AP-C
LG02	25164621	25164966	A.palmatum_LG02_G01280	AP2_vs_AP-C
LG02	25711390	25711527	A.palmatum_LG02_G01304	AP2_vs_AP-C
LG02	25826898	25827069	A.palmatum_LG02_G01310	AP2_vs_AP-C
LG02	26219224	26219697	A.palmatum_LG02_G01325	AP2_vs_AP-C
LG02	26260414	26260578	A.palmatum_LG02_G01329	AP2_vs_AP-C
LG02	26264210	26264338	A.palmatum_LG02_G01330	AP2_vs_AP-C
LG02	27587881	27588125	A.palmatum_LG02_G01359	AP2_vs_AP-C
LG02	27891171	27891323	A.palmatum_LG02_G01373	AP2_vs_AP-C
LG02	28370796	28370976	A.palmatum_LG02_G01387	AP2_vs_AP-C
LG02	28561294	28561420	A.palmatum_LG02_G01391	AP2_vs_AP-C
LG02	28904240	28904353	A.palmatum_LG02_G01400	AP2_vs_AP-C
LG02	29514136	29514268	A.palmatum_LG02_G01416	AP2_vs_AP-C
LG02	29679735	29679852	A.palmatum_LG02_G01420	AP2_vs_AP-C
LG02	30516314	30516427	A.palmatum_LG02_G01431	AP2_vs_AP-C
LG02	30723564	30723814	A.palmatum_LG02_G01442	AP2_vs_AP-C
LG02	31478607	31478719	A.palmatum_LG02_G01456	AP2_vs_AP-C
LG02	32615719	32616238	A.palmatum_LG02_G01477	AP2_vs_AP-C
LG02	32921860	32922051	A.palmatum_LG02_G01481	AP2_vs_AP-C
LG02	34683506	34683628	A.palmatum_LG02_G01497	AP2_vs_AP-C
LG02	35445763	35445876	A.palmatum_LG02_G01504	AP2_vs_AP-C
LG02	35759578	35759896	A.palmatum_LG02_G01506	AP2_vs_AP-C
LG02	36661459	36661610	A.palmatum_LG02_G01521	AP2_vs_AP-C
LG02	38017491	38017700	A.palmatum_LG02_G01537	AP2_vs_AP-C
LG02	38484634	38484767	A.palmatum_LG02_G01546	AP2_vs_AP-C
LG02	39699548	39699958	A.palmatum_LG02_G01563	AP2_vs_AP-C
LG02	39725699	39725897	A.palmatum_LG02_G01567	AP2_vs_AP-C
LG02	39737357	39737477	A.palmatum_LG02_G01569	AP2_vs_AP-C
LG02	39745567	39745713	A.palmatum_LG02_G01571	AP2_vs_AP-C
LG02	39772376	39772491	A.palmatum_LG02_G01573	AP2_vs_AP-C
LG02	40200659	40200820	A.palmatum_LG02_G01578	AP2_vs_AP-C
LG02	40633601	40633781	A.palmatum_LG02_G01588	AP2_vs_AP-C
LG02	40653737	40653866	A.palmatum_LG02_G01589	AP2_vs_AP-C
LG02	43549460	43549574	A.palmatum_LG02_G01612	AP2_vs_AP-C
LG02	43572948	43573087	A.palmatum_LG02_G01617	AP2_vs_AP-C
LG02	43596097	43596208	A.palmatum_LG02_G01620	AP2_vs_AP-C
LG02	43599699	43599829	A.palmatum_LG02_G01621	AP2_vs_AP-C
LG02	43608551	43608714	A.palmatum_LG02_G01622	AP2_vs_AP-C
LG02	43620260	43620422	A.palmatum_LG02_G01624	AP2_vs_AP-C
LG02	44325541	44325677	A.palmatum_LG02_G01636	AP2_vs_AP-C
LG02	44920476	44920640	A.palmatum_LG02_G01646	AP2_vs_AP-C
LG02	45078057	45078231	A.palmatum_LG02_G01648	AP2_vs_AP-C
LG02	46627312	46627420	A.palmatum_LG02_G01676	AP2_vs_AP-C
LG02	46988582	46988707	A.palmatum_LG02_G01681	AP2_vs_AP-C
LG02	47005063	47005175	A.palmatum_LG02_G01682	AP2_vs_AP-C
LG02	47137834	47137940	A.palmatum_LG02_G01687	AP2_vs_AP-C
LG02	48456046	48456187	A.palmatum_LG02_G01703	AP2_vs_AP-C
LG02	48743688	48743876	A.palmatum_LG02_G01708	AP2_vs_AP-C
LG02	50119675	50119800	A.palmatum_LG02_G01733	AP2_vs_AP-C
LG02	51150781	51150931	A.palmatum_LG02_G01758	AP2_vs_AP-C
LG02	51317892	51318133	A.palmatum_LG02_G01762	AP2_vs_AP-C
LG02	52603232	52603614	A.palmatum_LG02_G01813	AP2_vs_AP-C
LG02	52616752	52617040	A.palmatum_LG02_G01814	AP2_vs_AP-C
LG02	52825484	52825607	A.palmatum_LG02_G01821	AP2_vs_AP-C
LG02	53021688	53021858	A.palmatum_LG02_G01832	AP2_vs_AP-C
LG02	55032092	55032239	A.palmatum_LG02_G01901	AP2_vs_AP-C
LG02	55114797	55114915	A.palmatum_LG02_G01905	AP2_vs_AP-C
LG02	55768125	55768291	A.palmatum_LG02_G01928	AP2_vs_AP-C
LG02	55910727	55910966	A.palmatum_LG02_G01933	AP2_vs_AP-C
LG02	55916807	55916922	A.palmatum_LG02_G01934	AP2_vs_AP-C
LG02	56045041	56045204	A.palmatum_LG02_G01936	AP2_vs_AP-C
LG02	56156163	56156384	A.palmatum_LG02_G01943	AP2_vs_AP-C
LG02	56236546	56236685	A.palmatum_LG02_G01944	AP2_vs_AP-C
LG02	56601663	56601905	A.palmatum_LG02_G01954	AP2_vs_AP-C
LG02	56658867	56659013	A.palmatum_LG02_G01957	AP2_vs_AP-C
LG02	56745534	56745682	A.palmatum_LG02_G01964	AP2_vs_AP-C
LG02	57350841	57351045	A.palmatum_LG02_G01991	AP2_vs_AP-C
LG02	58029199	58029382	A.palmatum_LG02_G02008	AP2_vs_AP-C
LG02	58264966	58265092	A.palmatum_LG02_G02024	AP2_vs_AP-C
LG02	58300964	58301089	A.palmatum_LG02_G02025	AP2_vs_AP-C
LG02	58592668	58592849	A.palmatum_LG02_G02046	AP2_vs_AP-C
LG02	58743671	58743872	A.palmatum_LG02_G02055	AP2_vs_AP-C
LG02	58761805	58761998	A.palmatum_LG02_G02057	AP2_vs_AP-C
LG02	59107380	59107571	A.palmatum_LG02_G02067	AP2_vs_AP-C
LG02	59185312	59185447	A.palmatum_LG02_G02068	AP2_vs_AP-C
LG02	59568910	59569021	A.palmatum_LG02_G02085	AP2_vs_AP-C
LG02	59615719	59615901	A.palmatum_LG02_G02089	AP2_vs_AP-C
LG02	59653609	59653735	A.palmatum_LG02_G02091	AP2_vs_AP-C
LG02	60104603	60104755	A.palmatum_LG02_G02122	AP2_vs_AP-C
LG02	60138815	60138924	A.palmatum_LG02_G02126	AP2_vs_AP-C
LG02	60350200	60350333	A.palmatum_LG02_G02141	AP2_vs_AP-C
LG02	60624836	60624980	A.palmatum_LG02_G02157	AP2_vs_AP-C
LG02	61981035	61981183	A.palmatum_LG02_G02170	AP2_vs_AP-C
LG02	61992025	61992319	A.palmatum_LG02_G02172	AP2_vs_AP-C
LG02	62009147	62009271	A.palmatum_LG02_G02176	AP2_vs_AP-C
LG02	62018399	62018526	A.palmatum_LG02_G02177	AP2_vs_AP-C
LG02	62032059	62032185	A.palmatum_LG02_G02179	AP2_vs_AP-C
LG02	62038373	62038561	A.palmatum_LG02_G02180	AP2_vs_AP-C
LG02	62221706	62221932	A.palmatum_LG02_G02186	AP2_vs_AP-C
LG02	63548246	63548376	A.palmatum_LG02_G02200	AP2_vs_AP-C
LG02	63735642	63735857	A.palmatum_LG02_G02205	AP2_vs_AP-C
LG02	63775773	63775919	A.palmatum_LG02_G02206	AP2_vs_AP-C
LG02	63983726	63983904	A.palmatum_LG02_G02208	AP2_vs_AP-C
LG02	64377234	64377414	A.palmatum_LG02_G02237	AP2_vs_AP-C
LG02	64617137	64617340	A.palmatum_LG02_G02250	AP2_vs_AP-C
LG02	64655183	64655396	A.palmatum_LG02_G02253	AP2_vs_AP-C
LG02	64656126	64656248	A.palmatum_LG02_G02254	AP2_vs_AP-C
LG02	64706246	64706398	A.palmatum_LG02_G02255	AP2_vs_AP-C
LG02	64814292	64814420	A.palmatum_LG02_G02259	AP2_vs_AP-C
LG02	65034234	65034393	A.palmatum_LG02_G02268	AP2_vs_AP-C
LG02	65097351	65097693	A.palmatum_LG02_G02269	AP2_vs_AP-C
LG02	65307045	65307151	A.palmatum_LG02_G02277	AP2_vs_AP-C
LG02	65566487	65566622	A.palmatum_LG02_G02294	AP2_vs_AP-C
LG02	65667982	65668128	A.palmatum_LG02_G02303	AP2_vs_AP-C
LG02	65972383	65972492	A.palmatum_LG02_G02320	AP2_vs_AP-C
LG02	66269896	66270023	A.palmatum_LG02_G02329	AP2_vs_AP-C
LG02	66551629	66551753	A.palmatum_LG02_G02341	AP2_vs_AP-C
LG02	66694427	66694539	A.palmatum_LG02_G02348	AP2_vs_AP-C
LG02	67289671	67289948	A.palmatum_LG02_G02389	AP2_vs_AP-C
LG02	67306114	67306257	A.palmatum_LG02_G02390	AP2_vs_AP-C
LG02	67354468	67354753	A.palmatum_LG02_G02392	AP2_vs_AP-C
LG02	67625269	67625375	A.palmatum_LG02_G02413	AP2_vs_AP-C
LG02	67692736	67692902	A.palmatum_LG02_G02417	AP2_vs_AP-C
LG02	67792306	67792455	A.palmatum_LG02_G02422	AP2_vs_AP-C
LG02	67831488	67831622	A.palmatum_LG02_G02425	AP2_vs_AP-C
LG02	67960872	67961029	A.palmatum_LG02_G02434	AP2_vs_AP-C
LG02	68099975	68100104	A.palmatum_LG02_G02440	AP2_vs_AP-C
LG02	68172232	68172415	A.palmatum_LG02_G02444	AP2_vs_AP-C
LG02	68364230	68364368	A.palmatum_LG02_G02455	AP2_vs_AP-C
LG02	68407849	68407982	A.palmatum_LG02_G02456	AP2_vs_AP-C
LG02	68439153	68439336	A.palmatum_LG02_G02458	AP2_vs_AP-C
LG02	68830405	68830571	A.palmatum_LG02_G02474	AP2_vs_AP-C
LG02	69074395	69074529	A.palmatum_LG02_G02498	AP2_vs_AP-C
LG02	69183822	69184019	A.palmatum_LG02_G02509	AP2_vs_AP-C
LG02	69201899	69202016	A.palmatum_LG02_G02512	AP2_vs_AP-C
LG02	69258467	69258576	A.palmatum_LG02_G02515	AP2_vs_AP-C
LG02	69333243	69333454	A.palmatum_LG02_G02524	AP2_vs_AP-C
LG02	69374784	69374988	A.palmatum_LG02_G02530	AP2_vs_AP-C
LG02	69618777	69618886	A.palmatum_LG02_G02550	AP2_vs_AP-C
LG02	69976123	69976291	A.palmatum_LG02_G02575	AP2_vs_AP-C
LG02	70232464	70232714	A.palmatum_LG02_G02591	AP2_vs_AP-C
LG02	70275030	70275178	A.palmatum_LG02_G02592	AP2_vs_AP-C
LG02	70416623	70416741	A.palmatum_LG02_G02596	AP2_vs_AP-C
LG02	70563559	70563696	A.palmatum_LG02_G02603	AP2_vs_AP-C
LG02	70599301	70599544	A.palmatum_LG02_G02605	AP2_vs_AP-C
LG02	71127406	71127548	A.palmatum_LG02_G02633	AP2_vs_AP-C
LG02	72288727	72289332	A.palmatum_LG02_G02686	AP2_vs_AP-C
LG02	72399663	72399774	A.palmatum_LG02_G02696	AP2_vs_AP-C
LG02	72486609	72486749	A.palmatum_LG02_G02702	AP2_vs_AP-C
LG02	72642011	72642130	A.palmatum_LG02_G02712	AP2_vs_AP-C
LG02	72743080	72743195	A.palmatum_LG02_G02718	AP2_vs_AP-C
LG02	73404699	73404997	A.palmatum_LG02_G02770	AP2_vs_AP-C
LG02	73990789	73991027	A.palmatum_LG02_G02799	AP2_vs_AP-C
LG02	74210303	74210473	A.palmatum_LG02_G02805	AP2_vs_AP-C
LG02	74423751	74423893	A.palmatum_LG02_G02823	AP2_vs_AP-C
LG02	74644188	74644427	A.palmatum_LG02_G02842	AP2_vs_AP-C
LG02	74785408	74785639	A.palmatum_LG02_G02851	AP2_vs_AP-C
LG02	75125914	75126230	A.palmatum_LG02_G02871	AP2_vs_AP-C
LG02	75705814	75705931	A.palmatum_LG02_G02918	AP2_vs_AP-C
LG02	75761342	75761487	A.palmatum_LG02_G02924	AP2_vs_AP-C
LG02	75897639	75897756	A.palmatum_LG02_G02937	AP2_vs_AP-C
LG02	75953223	75953356	A.palmatum_LG02_G02942	AP2_vs_AP-C
LG02	75969480	75969630	A.palmatum_LG02_G02945	AP2_vs_AP-C
LG02	76572643	76572778	A.palmatum_LG02_G02990	AP2_vs_AP-C
LG02	76607423	76607536	A.palmatum_LG02_G02994	AP2_vs_AP-C
LG02	76854466	76854626	A.palmatum_LG02_G03005	AP2_vs_AP-C
LG02	76917696	76917830	A.palmatum_LG02_G03014	AP2_vs_AP-C
LG02	77154759	77155253	A.palmatum_LG02_G03035	AP2_vs_AP-C
LG02	77183894	77184003	A.palmatum_LG02_G03037	AP2_vs_AP-C
LG02	77840151	77840293	A.palmatum_LG02_G03089	AP2_vs_AP-C
LG02	78117665	78117829	A.palmatum_LG02_G03114	AP2_vs_AP-C
LG02	79190687	79190808	A.palmatum_LG02_G03160	AP2_vs_AP-C
LG02	79298825	79298931	A.palmatum_LG02_G03167	AP2_vs_AP-C
LG02	79656152	79656306	A.palmatum_LG02_G03200	AP2_vs_AP-C
LG03	339371	339480	A.palmatum_LG03_G00016	AP2_vs_AP-C
LG03	502817	502957	A.palmatum_LG03_G00030	AP2_vs_AP-C
LG03	686559	686668	A.palmatum_LG03_G00039	AP2_vs_AP-C
LG03	731555	731835	A.palmatum_LG03_G00043	AP2_vs_AP-C
LG03	981536	981674	A.palmatum_LG03_G00058	AP2_vs_AP-C
LG03	1203022	1203132	A.palmatum_LG03_G00072	AP2_vs_AP-C
LG03	1590335	1590493	A.palmatum_LG03_G00094	AP2_vs_AP-C
LG03	2311063	2311185	A.palmatum_LG03_G00144	AP2_vs_AP-C
LG03	3054894	3055006	A.palmatum_LG03_G00201	AP2_vs_AP-C
LG03	3099911	3100034	A.palmatum_LG03_G00206	AP2_vs_AP-C
LG03	3118844	3119008	A.palmatum_LG03_G00207	AP2_vs_AP-C
LG03	3199953	3200108	A.palmatum_LG03_G00212	AP2_vs_AP-C
LG03	3253078	3253208	A.palmatum_LG03_G00215	AP2_vs_AP-C
LG03	4111042	4111158	A.palmatum_LG03_G00245	AP2_vs_AP-C
LG03	4540850	4540967	A.palmatum_LG03_G00260	AP2_vs_AP-C
LG03	4572621	4572759	A.palmatum_LG03_G00263	AP2_vs_AP-C
LG03	4674258	4674490	A.palmatum_LG03_G00274	AP2_vs_AP-C
LG03	4933188	4933300	A.palmatum_LG03_G00284	AP2_vs_AP-C
LG03	5532489	5532602	A.palmatum_LG03_G00318	AP2_vs_AP-C
LG03	5611564	5611765	A.palmatum_LG03_G00323	AP2_vs_AP-C
LG03	5722017	5722124	A.palmatum_LG03_G00329	AP2_vs_AP-C
LG03	5756316	5756520	A.palmatum_LG03_G00333	AP2_vs_AP-C
LG03	6262156	6262263	A.palmatum_LG03_G00361	AP2_vs_AP-C
LG03	6337717	6337850	A.palmatum_LG03_G00367	AP2_vs_AP-C
LG03	6562335	6562453	A.palmatum_LG03_G00381	AP2_vs_AP-C
LG03	6834384	6834511	A.palmatum_LG03_G00393	AP2_vs_AP-C
LG03	7038414	7038539	A.palmatum_LG03_G00395	AP2_vs_AP-C
LG03	7925515	7925632	A.palmatum_LG03_G00436	AP2_vs_AP-C
LG03	8017622	8017729	A.palmatum_LG03_G00441	AP2_vs_AP-C
LG03	9072383	9072552	A.palmatum_LG03_G00485	AP2_vs_AP-C
LG03	10069364	10069486	A.palmatum_LG03_G00529	AP2_vs_AP-C
LG03	10369767	10369919	A.palmatum_LG03_G00542	AP2_vs_AP-C
LG03	10741157	10741270	A.palmatum_LG03_G00560	AP2_vs_AP-C
LG03	10984325	10984611	A.palmatum_LG03_G00576	AP2_vs_AP-C
LG03	11086717	11086842	A.palmatum_LG03_G00582	AP2_vs_AP-C
LG03	11427735	11427852	A.palmatum_LG03_G00600	AP2_vs_AP-C
LG03	12737595	12737702	A.palmatum_LG03_G00652	AP2_vs_AP-C
LG03	13476767	13476959	A.palmatum_LG03_G00678	AP2_vs_AP-C
LG03	14198867	14199024	A.palmatum_LG03_G00715	AP2_vs_AP-C
LG03	14331914	14332044	A.palmatum_LG03_G00726	AP2_vs_AP-C
LG03	14923493	14923612	A.palmatum_LG03_G00743	AP2_vs_AP-C
LG03	15226450	15226600	A.palmatum_LG03_G00765	AP2_vs_AP-C
LG03	15423823	15423963	A.palmatum_LG03_G00773	AP2_vs_AP-C
LG03	15435003	15435117	A.palmatum_LG03_G00775	AP2_vs_AP-C
LG03	15977229	15977423	A.palmatum_LG03_G00792	AP2_vs_AP-C
LG03	16835668	16835778	A.palmatum_LG03_G00824	AP2_vs_AP-C
LG03	16890297	16890636	A.palmatum_LG03_G00828	AP2_vs_AP-C
LG03	17216406	17216557	A.palmatum_LG03_G00842	AP2_vs_AP-C
LG03	17768566	17768713	A.palmatum_LG03_G00853	AP2_vs_AP-C
LG03	18204049	18204171	A.palmatum_LG03_G00869	AP2_vs_AP-C
LG03	18412556	18412708	A.palmatum_LG03_G00872	AP2_vs_AP-C
LG03	18490472	18490617	A.palmatum_LG03_G00878	AP2_vs_AP-C
LG03	19497089	19497250	A.palmatum_LG03_G00925	AP2_vs_AP-C
LG03	19533648	19533793	A.palmatum_LG03_G00929	AP2_vs_AP-C
LG03	19613723	19613830	A.palmatum_LG03_G00933	AP2_vs_AP-C
LG03	20170104	20170224	A.palmatum_LG03_G00954	AP2_vs_AP-C
LG03	20456544	20456665	A.palmatum_LG03_G00972	AP2_vs_AP-C
LG03	20539929	20540038	A.palmatum_LG03_G00975	AP2_vs_AP-C
LG03	20948330	20948487	A.palmatum_LG03_G00986	AP2_vs_AP-C
LG03	21050313	21050420	A.palmatum_LG03_G00991	AP2_vs_AP-C
LG03	21588537	21588651	A.palmatum_LG03_G01015	AP2_vs_AP-C
LG03	23598849	23598960	A.palmatum_LG03_G01069	AP2_vs_AP-C
LG03	23720502	23720691	A.palmatum_LG03_G01075	AP2_vs_AP-C
LG03	23763482	23763801	A.palmatum_LG03_G01076	AP2_vs_AP-C
LG03	23833168	23833280	A.palmatum_LG03_G01078	AP2_vs_AP-C
LG03	23857949	23858071	A.palmatum_LG03_G01079	AP2_vs_AP-C
LG03	24104380	24104490	A.palmatum_LG03_G01091	AP2_vs_AP-C
LG03	24672306	24672468	A.palmatum_LG03_G01106	AP2_vs_AP-C
LG03	25237041	25237177	A.palmatum_LG03_G01130	AP2_vs_AP-C
LG03	25940886	25941016	A.palmatum_LG03_G01158	AP2_vs_AP-C
LG03	26445821	26445998	A.palmatum_LG03_G01190	AP2_vs_AP-C
LG03	26479133	26479294	A.palmatum_LG03_G01193	AP2_vs_AP-C
LG03	26571619	26571839	A.palmatum_LG03_G01197	AP2_vs_AP-C
LG03	26614575	26614703	A.palmatum_LG03_G01198	AP2_vs_AP-C
LG03	27797770	27798050	A.palmatum_LG03_G01222	AP2_vs_AP-C
LG03	27886419	27886565	A.palmatum_LG03_G01228	AP2_vs_AP-C
LG03	29682873	29683073	A.palmatum_LG03_G01289	AP2_vs_AP-C
LG03	29694762	29695068	A.palmatum_LG03_G01291	AP2_vs_AP-C
LG03	29725592	29725739	A.palmatum_LG03_G01295	AP2_vs_AP-C
LG03	29742984	29743092	A.palmatum_LG03_G01298	AP2_vs_AP-C
LG03	29744330	29744520	A.palmatum_LG03_G01299	AP2_vs_AP-C
LG03	29753757	29754038	A.palmatum_LG03_G01300	AP2_vs_AP-C
LG03	29901605	29901725	A.palmatum_LG03_G01310	AP2_vs_AP-C
LG03	30505423	30505555	A.palmatum_LG03_G01331	AP2_vs_AP-C
LG03	31366386	31366518	A.palmatum_LG03_G01371	AP2_vs_AP-C
LG03	31435389	31435495	A.palmatum_LG03_G01375	AP2_vs_AP-C
LG03	31537305	31537516	A.palmatum_LG03_G01378	AP2_vs_AP-C
LG03	31740027	31740161	A.palmatum_LG03_G01385	AP2_vs_AP-C
LG03	32262616	32262757	A.palmatum_LG03_G01410	AP2_vs_AP-C
LG03	32649491	32649720	A.palmatum_LG03_G01428	AP2_vs_AP-C
LG03	34353246	34353391	A.palmatum_LG03_G01464	AP2_vs_AP-C
LG03	35575526	35575823	A.palmatum_LG03_G01491	AP2_vs_AP-C
LG03	36008641	36008768	A.palmatum_LG03_G01514	AP2_vs_AP-C
LG03	36347251	36347416	A.palmatum_LG03_G01528	AP2_vs_AP-C
LG03	36865630	36865808	A.palmatum_LG03_G01545	AP2_vs_AP-C
LG03	38164302	38164430	A.palmatum_LG03_G01579	AP2_vs_AP-C
LG03	38714759	38714926	A.palmatum_LG03_G01589	AP2_vs_AP-C
LG03	38768642	38768773	A.palmatum_LG03_G01593	AP2_vs_AP-C
LG03	38832846	38832952	A.palmatum_LG03_G01597	AP2_vs_AP-C
LG03	39562393	39562522	A.palmatum_LG03_G01620	AP2_vs_AP-C
LG03	40383134	40383407	A.palmatum_LG03_G01631	AP2_vs_AP-C
LG03	41402816	41403077	A.palmatum_LG03_G01648	AP2_vs_AP-C
LG03	42307467	42307612	A.palmatum_LG03_G01656	AP2_vs_AP-C
LG03	43782020	43782144	A.palmatum_LG03_G01664	AP2_vs_AP-C
LG03	44933564	44933687	A.palmatum_LG03_G01684	AP2_vs_AP-C
LG03	46310491	46310661	A.palmatum_LG03_G01725	AP2_vs_AP-C
LG03	46625239	46625489	A.palmatum_LG03_G01741	AP2_vs_AP-C
LG03	46628682	46628852	A.palmatum_LG03_G01742	AP2_vs_AP-C
LG03	46917561	46917667	A.palmatum_LG03_G01749	AP2_vs_AP-C
LG03	47302579	47302690	A.palmatum_LG03_G01754	AP2_vs_AP-C
LG03	48258692	48258882	A.palmatum_LG03_G01764	AP2_vs_AP-C
LG03	49388131	49388337	A.palmatum_LG03_G01783	AP2_vs_AP-C
LG03	49389894	49390070	A.palmatum_LG03_G01784	AP2_vs_AP-C
LG03	49392235	49392575	A.palmatum_LG03_G01785	AP2_vs_AP-C
LG03	51561723	51561896	A.palmatum_LG03_G01854	AP2_vs_AP-C
LG03	52035271	52035483	A.palmatum_LG03_G01870	AP2_vs_AP-C
LG03	52307425	52307551	A.palmatum_LG03_G01881	AP2_vs_AP-C
LG03	52974677	52974807	A.palmatum_LG03_G01901	AP2_vs_AP-C
LG03	53111146	53111347	A.palmatum_LG03_G01909	AP2_vs_AP-C
LG03	53309279	53309499	A.palmatum_LG03_G01919	AP2_vs_AP-C
LG03	53967023	53967139	A.palmatum_LG03_G01950	AP2_vs_AP-C
LG03	54639386	54639525	A.palmatum_LG03_G01979	AP2_vs_AP-C
LG03	54875329	54875448	A.palmatum_LG03_G01982	AP2_vs_AP-C
LG03	55080919	55081158	A.palmatum_LG03_G01984	AP2_vs_AP-C
LG03	55138237	55138362	A.palmatum_LG03_G01987	AP2_vs_AP-C
LG03	56147652	56147780	A.palmatum_LG03_G02017	AP2_vs_AP-C
LG03	57620782	57620937	A.palmatum_LG03_G02071	AP2_vs_AP-C
LG03	58225561	58225677	A.palmatum_LG03_G02093	AP2_vs_AP-C
LG03	59193254	59193414	A.palmatum_LG03_G02119	AP2_vs_AP-C
LG03	59352506	59352667	A.palmatum_LG03_G02124	AP2_vs_AP-C
LG03	59758406	59758513	A.palmatum_LG03_G02132	AP2_vs_AP-C
LG03	59999214	59999354	A.palmatum_LG03_G02139	AP2_vs_AP-C
LG03	60118421	60118561	A.palmatum_LG03_G02145	AP2_vs_AP-C
[truncated: 1,277 more rows]
