# Supplementary material for: The ApWRKY26/ApERF4-ApMYB2 module regulates anthocyanin accumulation for the seasonal leaf color transition in Acer palmatum
Source: Hortic Res. 2025 Sep 24;13(1):uhaf257. doi: 10.1093/hr/uhaf257 (PMC12860562; doi:10.1093/hr/uhaf257)
Supplement: Web_Material_uhaf257 [file web_material_uhaf257.zip › Supplementary Table 10.xlsx]

## Sheet: Sheet2
Supplementary Table 10 | Putative upstream regulatory genes of ApMYB2 identified by Y1H screening.
Order	Gene_id	TF_family
1	A.palmatum_LG11_G00276.t1	#N/A
2	A.palmatum_LG04_G02329.t1	#N/A
3	A.palmatum_LG11_G00260.t1	MYB
4	A.palmatum_LG10_G00527.t1	#N/A
5	A.palmatum_LG10_G01153.t1	#N/A
6	A.palmatum_LG03_G02049.t1	#N/A
7	A.palmatum_LG03_G02868.t1	#N/A
8	A.palmatum_LG05_G00407.t1	#N/A
9	A.palmatum_LG07_G01015.t1	#N/A
10	A.palmatum_LG02_G02027.t1	#N/A
11	A.palmatum_LG11_G00787.t1	#N/A
12	A.palmatum_LG11_G01236.t1	#N/A
13	A.palmatum_LG11_G01464.t1	#N/A
14	A.palmatum_LG05_G00850.t1	#N/A
15	A.palmatum_LG08_G00456.t1	#N/A
16	A.palmatum_LG13_G00914.t1	#N/A
17	A.palmatum_LG06_G00489.t1	#N/A
18	A.palmatum_LG03_G01544.t1	#N/A
19	A.palmatum_LG02_G01487.t1	#N/A
20	A.palmatum_LG10_G01708.t1	#N/A
21	A.palmatum_LG06_G00721.t1	#N/A
22	A.palmatum_LG08_G00718.t1	C2H2
23	A.palmatum_LG10_G00484.t1	#N/A
24	A.palmatum_LG09_G00371.t1	#N/A
25	A.palmatum_LG04_G01843.t1	#N/A
26	A.palmatum_LG02_G02951.t1	#N/A
27	A.palmatum_LG04_G01172.t1	#N/A
28	A.palmatum_LG02_G02305.t1	#N/A
29	A.palmatum_LG03_G00467.t1	#N/A
30	A.palmatum_Contig2_G00030.t1	#N/A
31	A.palmatum_LG03_G01749.t1	GRAS
32	A.palmatum_LG08_G01661.t1	#N/A
33	A.palmatum_LG01_G02255.t1	#N/A
34	A.palmatum_LG03_G01943.t1	#N/A
35	A.palmatum_LG05_G02013.t1	#N/A
36	A.palmatum_LG01_G02282.t1	#N/A
37	A.palmatum_LG06_G00547.t1	#N/A
38	A.palmatum_LG02_G01906.t1	#N/A
39	A.palmatum_LG06_G01725.t1	#N/A
40	A.palmatum_LG11_G01050.t1	#N/A
41	A.palmatum_LG07_G00670.t1	#N/A
42	A.palmatum_LG12_G01743.t1	#N/A
43	A.palmatum_LG01_G01971.t1	#N/A
44	A.palmatum_LG09_G00481.t1	#N/A
45	A.palmatum_LG11_G00961.t1	#N/A
46	A.palmatum_LG11_G00119.t1	#N/A
47	A.palmatum_LG10_G00151.t1	WRKY
48	A.palmatum_LG08_G01093.t1	AP2/ERF-ERF
