# Supplementary material for: The ApWRKY26/ApERF4-ApMYB2 module regulates anthocyanin accumulation for the seasonal leaf color transition in Acer palmatum
Source: Hortic Res. 2025 Sep 24;13(1):uhaf257. doi: 10.1093/hr/uhaf257 (PMC12860562; doi:10.1093/hr/uhaf257)
Supplement: Web_Material_uhaf257 [file web_material_uhaf257.zip › Supplementary Table 11.xlsx]

## Sheet: Sheet1
Supplementary Table 11 | Primers used for gene expression analysis, vector construction, transcriptomic & methylation validation, transgenic verification, and gene silencing.
Target gene	Primer sequences (5'-3')	Purpose
ApMYB2-F	5ACTGGAACACACATCTCCG	Qpcr
ApMYB2-R	GGCGGTGCTTTCTTGTAA
ApCHS3-F	ATGGTGACTGTCGAAGAAGTCCGA
ApCHS3-R	CCTAGCATCCAATGAAGGTGCCTCA
ApCHS5-F	GTGTCGAAGACGGAAAGGCC-3’
ApCHS5-R	TTACTGAGCTGCCTGAATAGGG-3’
ApCHI1-F	ATGCATCCGTCACCGCCTGTC-3’
ApCHI1-R	TCTGAAAAACTCGACGGAG-3’
ApCHI2-F	TGGTGTGCAACTTGAAAATTCA-3’
ApCHI2-R	CCATTTCTTGATCATCTC-3’
ApF3H-F	AGCAACAGACAGCCACAGC-3’
ApF3H-R	CATGAGGGCCTTCCCAGTA-3’
ApF3'H2-F	TTTACAAGGAGTGGCAGGTAA-3’
ApF3'H2-R	TCAAAAGCAATGCTTTGATT-3’
ApDFR-F	GAAAGTGAAGCATTTGGTGG
ApDFR-R	TCAACATCAACAGTTCCTGC
ApANS-F	CGAAGAAGAGAAGAAGAAGGAC
ApANS-R	CCTCAATCGGGAGTTCAA
GAPDH-F	AGAAAGAATACAAGCCAGAT
GAPDH-R	GGTAGTCATAAGACCCTCAA
ApMYB2 (For ApERF4)	TTAGAAAGGTCCGGATCAATTTAATCAAATG	Detection by MST and EMSA
ApMYB2 (For ApERF4)-mut	TGGCCAAAGGTCCGGCGATTAGGCCAATTATG
ApMYB2 (For ApWRKY26)	ATGAGTCATCCTTTTTCA
ApMYB2 (For ApWRKY26)-mut	ATGCCGGTTCCTTTTTCA
ApF3'H2 (For ApMYB2)	ATTCATCTGATAAGGAAGATATGAATATCA
ApF3'H2 (For ApMYB2)-mut	ATTCATGAGTACGGTTAAGTGCGAGTATCA
A.palmatum_LG04_G02439-F	5’-AGATTGAGAGAGCATTTGGC -3’	qRT-PCR validation of 9 randomly selected DEGs (for transcriptome verification)
A.palmatum_LG04_G02439-R	5’-AGGAGATTGTTCCCACTGG -3’
A.palmatum_LG06_G00675-F	5’-GTCGTCTTCCGCTTCATT -3’
A.palmatum_LG06_G00675-R	5’-GCCATACGCACTATCTGCT -3’
A.palmatum_LG10_G00360-F	5’-GGTGGTGAGGATACGATTG -3’
A.palmatum_LG10_G00360-R	5’-GCTGAGCACCAACTGATAACC -3’
A.palmatum_LG13_G00396-F	5’-TAAGGACGGACTGTGGAAG -3’
A.palmatum_LG13_G00396-R	5’-TCCAGACGATTCCCTCCTA-3’
A.palmatum_LG03_G01558-F	5’-AACTCGTTCACGCTCTTGTG -3’
A.palmatum_LG03_G01558-R	5’-CCGATTCTCCACTCTTTCC -3’
A.palmatum_LG02_G02466-F	5’-TTAGAAGCCAATGCTGGTG -3’
A.palmatum_LG02_G02466-R	5’-TCTGTGAGAGGTGGAAGCAC-3’
A.palmatum_LG04_G02127-F	5’-ACAACCATCATCATCTGTTCCC -3’
A.palmatum_LG04_G02127-R	5’-TGGCATTCCTTTCTGCTAC -3’
A.palmatum_LG06_G00076-F	5’-CGATAAACCTCTCAGCAAAGG -3’
A.palmatum_LG06_G00076-R	5’-ACCCAACAATCGTGTCTCC -3’
A.palmatum_LG08_G00242-F	5’-CCACTGGTTGGTTGTCCTTTC -3’
A.palmatum_LG08_G00242-R	5’-GTCGCCGCATTTCATCTA -3’
A.palmatum_LG04_G00659-F	ggagtgagtacggtgtgcTTTTTTTTTAGAATATTGTT	Methylation analysis (PCR-seq)
A.palmatum_LG04_G00659-R	gagttggatgctggatggATTGGGTTGGTTAATTTGGTT
A.palmatum_LG09_G00907-F	ggagtgagtacggtgtgcGTTTATTGGTAGTAAAGATAAAT
A.palmatum_LG09_G00907-R	gagttggatgctggatggAACATGTATATATATATACACAC
A.palmatum_LG05_G00822-F	ggagtgagtacggtgtgcAATAACGAATGTATTAATGGAAA
A.palmatum_LG05_G00822-R	gagttggatgctggatggTTATTAATTAAAATTATAAA
A.palmatum_LG09_G01555-F	ggagtgagtacggtgtgcAACTTATCTCTATGTA
A.palmatum_LG09_G01555-R	gagttggatgctggatggGATCACGAAAAGTTCTA
A.palmatum_LG01_G00569-F	ggagtgagtacggtgtgc
A.palmatum_LG01_G00569-R	gagttggatgctggatgg
Kan-F	CGATACCGTAAAGCACGAG	Transgene detection
Kan-R	ACCACCAAGCGAAACATC
Hyg-F	TCTGCTGCTCCATACAAGC
Hyg-R	ACCTGCCTGAAACCGAACT
ApMYB	AGCTGGTGTATCCATTGATA	Gene silencing (target-specific primers)
ApWRKY	CTTTGATGTCCATTTGTTCG
ApERF	GGTTTGGGTCTGGGTCTGGT
