# Supplementary material for: The ApWRKY26/ApERF4-ApMYB2 module regulates anthocyanin accumulation for the seasonal leaf color transition in Acer palmatum
Source: Hortic Res. 2025 Sep 24;13(1):uhaf257. doi: 10.1093/hr/uhaf257 (PMC12860562; doi:10.1093/hr/uhaf257)
Supplement: Web_Material_uhaf257 [file web_material_uhaf257.zip › Supplementary Table 12 0715.xlsx]

## Sheet: Sheet1
A.palmatum_LG04_G00659
gDNA:	GTTATCAGTAGGGGTGTGCAAAAAACCGTCAAACCG*
Seq1:	GTTATTAGTAGGGGTGTGTAAAAAATTGTCAAATTG
Seq2:	GTTATTAGTAGGGGTGTGCAAAAAATTGTTAAATTG
Seq3:	GTTATTAGTAGGGGTGTGTAAAAAACTGTCAAATTG
Seq4:	GTTATTAGTAGGGGTGTGTAAAAAATTGTCAAACTG
Seq5:	GTTATCAGTAGGGGTGTGTAAAAAATTGTTAAATTG
Seq6:	GTTATCAGTAGGGGTGTGCAAAAAACTGTCAAACTG
Seq7:	GTTATCAGTAGGGGTGTGTAAAAAATTGTCAAACTG
Seq8:	GTTATCAGTAGGGGTGTGCAAAAAATTGTCAAATTG
Seq9:	GTTATCAGTAGGGGTGTGCAAAAAATTGTCAAACTG
Seq10:	GTTATCAGTAGGGGTGTGCAAAAAATTGTTAAATTG
A.palmatum_LG09_G00907
gDNA:	AAGCAAGAGTTTCATGTAAAGTTTTGATTAATACGTTATACGT*
Seq1:	AAGTAAGAGTTTTATGTAAAGTTTTGATTAATACGTTATACGT
Seq2:	AAGTAAGAGTTTCATGTAAAGTTTTGATTAATATGTTATACGT
Seq3:	AAGCAAGAGTTTTATGTAAAGTTTTGATTAATATGTTATACGT
Seq4:	AAGTAGAGTTTCATGTAAAGTTTTGATTAATACGTTATACGT
Seq5:	AAGCAAGAGTTTTATGTAAAGTTTTGATTAATACGTTATACGT
Seq6:	AAGCAAGAGTTTCATGTAAAGTTTTGATTAATATGTTATACGT
Seq7:	AAGTAAGAGTTTTATGTAAAGTTTTGATTAATATGTTATACGT
Seq8:	AAGCAAGAGTTTCATGTAAAGTTTTGATTAATACGTTATATGT
Seq9:	AAGTAAGAGTTTTATGTAAAGTTTTGATTAATACGTTATATGT
Seq10:	AAGCAAGAGTTTCATGTAAAGTTTTGATTAATATGTTATATGT
A.palmatum_LG05_G00822
gDNA:	TTTGCATTGGAGCATTACAAACATAATGAAAGCATTAATGGTAAGTGTTTACT*
Seq1:	TTTGTATTGGAGTATTATAAATATAATGAAAGTATTAATGGTAAGTGTTTATT
Seq2:	TTTGTATTGGAGCATTATAAACATAATGAAAGTATTAATGGTAAGTGTTTATT
Seq3:	TTTGTATTGGAGTATTACAAATATAATGAAAGCATTAATGGTAAGTGTTTATT
Seq4:	TTTGTATTGGAGCATTATAAATATAATGAAAGTATTAATGGTAAGTGTTTACT
Seq5:	TTTGCATTGGAGTATTATAAATATAATGAAAGCATTAATGGTAAGTGTTTATT
Seq6:	TTTGCATTGGAGTATTACAAATATAATGAAAGTATTAATGGTAAGTGTTTATT
Seq7:	TTTGCATTGGAGTATTATAAATATAATGAAAGTATTAATGGTAAGTGTTTACT
Seq8:	TTTGTATTGGAGCATTATAAATATAATGAAAGTATTAATGGTAAGTGTTTATT
Seq9:	TTTGTATTGGAGTATTATAAACATAATGAAAGTATTAATGGTAAGTGTTTATT
Seq10:	TTTGTATTGGAGTATTATAAATATAATGAAAGCATTAATGGTAAGTGTTTATT
A.palmatum_LG09_G01555
gDNA:	CCTATACCTATCCTTACTTTTGC*
Seq1:	TTTATATTTATTTTTATTTTTGC
Seq2:	TTTATACCTATCCTTATTTTTGT
Seq3:	CCTATACTTATCTTTATTTTTGT
Seq4:	TCTATACTTATTCTTATTTTTGC
Seq5:	TTTATACTTATTTTTACTTTTGC
Seq6:	TTTATATCTATTTTTACTTTTGT
Seq7:	CCTATATTTATTTTTACTTTTGT
Seq8:	TTTATATCTATTCTTATTTTTGC
Seq9:	CCTATATTTATCCTTATTTTTGC
A.palmatum_LG01_G00569
gDNA:	TTCAAGCACTATAACTATTTATCTCG*
Seq1:	TTCAAGTACTATAACTATTTATTTTG
Seq2:	TTCAAGTATTATAACTATTTATCTTG
Seq3:	TTTAAGCATTATAATTATTTATCTTG
Seq4:	TTTAAGTATTATAACTATTTATTTTG
Seq5:	TTTAAGTACTATAACTATTTATTTTG
Seq6:	TTCAAGTACTATAATTATTTATTTTG
Seq7:	TTTAAGTACTATAATTATTTATCTTG
Seq8:	TTTAAGCATTATAACTATTTATCTTG
Seq9:	TTCAAGCATTATAATTATTTATTTTG
Seq10:	TTTAAGCATTATAACTATTTATTTTG
